# Supplementary material for: Genome-wide transcriptome study in wheat identified candidate genes related to processing quality, majority of them showing interaction (quality x development) and having temporal and spatial distributions
Source: BMC Genomics. 2014 Jan 16;15:29. doi: 10.1186/1471-2164-15-29 (PMC3897974; doi:10.1186/1471-2164-15-29)
Supplement: Additional file 1 — Details of 35,472 probe sets identified through gene specific two-way ANOVA and their fold change values. [file 1471-2164-15-29-S1.xlsx]

## Sheet: Sheet1
Additional file 1: Details of gene specific two-way ANOVA and fold change analyses of 35,472 probe sets including controls
Probe Set ID	p-value (Quality)	p-value (Quality-seed development stage)	p-value (seed development stage)	Corrected p-value (Quality)	Corrected p-value (Quality-seed development stage)	Corrected p-value (seed development stage)	SSRatio (Quality)	SSRatio (Quality-seed development stage)	SSRatio Seed development stage)	Fold change ([Good-7DAA] vs [Poor-7DAA])	Log Fold change ([Good-7DAA] vs [Poor-7DAA])	Absolute Fold change ([Good-7DAA] vs [Poor-7DAA])	Regulation ([Good-7DAA] vs [Poor-7DAA])	Fold change ([Good-14DAA] vs [Poor-14DAA])	Log Fold change ([Good-14DAA] vs [Poor-14DAA])	Absolute Fold change ([Good-14DAA] vs [Poor-14DAA])	Regulation ([Good-14DAA] vs [Poor-14DAA])	Fold change ([Good-28DAA] vs [Poor-28DAA])	Log Fold change ([Good-28DAA] vs [Poor-28DAA])	Absolute Fold change ([Good-28DAA] vs [Poor-28DAA])	Regulation ([Good-28DAA] vs [Poor-28DAA])
AFFX-BioB-5_at	0.119743	0.0111859	8.43475e-06	0.38129	0.134874	3.51458e-05	2.29581	9.3782	31.6607	-1.31618	-0.396361	1.31618	down	-1.01449	-0.0207528	1.01449	down	3.81665	1.93231	3.81665	up
AFFX-BioB-M_at	0.0900318	0.00761362	5.06146e-06	0.329491	0.111608	2.21153e-05	3.52313	13.236	43.2079	-1.3197	-0.400211	1.3197	down	-1.03644	-0.0516361	1.03644	down	5.02404	2.32885	5.02404	up
AFFX-BioB-3_at	0.106	0.00896281	3.99341e-06	0.358708	0.121083	1.78018e-05	3.03805	12.1184	42.3417	-1.25619	-0.329055	1.25619	down	-1.10695	-0.146588	1.10695	down	4.65455	2.21864	4.65455	up
AFFX-BioC-5_at	0.286803	0.0118794	0.0142467	0.586273	0.138354	0.0270824	0.194308	1.7043	1.62409	-1.22137	-0.288506	1.22137	down	-1.00833	-0.0119661	1.00833	down	1.67165	0.741276	1.67165	up
AFFX-BioC-3_at	0.263506	0.0174375	0.00188458	0.562885	0.166167	0.00455309	0.214552	1.5361	2.5743	-1.14295	-0.192761	1.14295	down	-1.05628	-0.0789945	1.05628	down	1.66434	0.734952	1.66434	up
AFFX-BioDn-5_at	0.341724	0.0698606	3.35661e-06	0.637803	0.325742	1.52364e-05	0.137864	0.860256	5.83644	-1.13317	-0.180365	1.13317	down	1.00263	0.00379515	1.00263	up	1.46193	0.547869	1.46193	up
AFFX-BioDn-3_at	0.635759	0.0191424	0.00297849	0.842847	0.173429	0.00684004	0.0301025	1.19021	1.86821	-1.21601	-0.282153	1.21601	down	-1.0765	-0.106351	1.0765	down	1.47632	0.562005	1.47632	up
AFFX-CreX-5_at	0.994076	0.0162271	0.00582175	0.998065	0.16109	0.0123407	5.52779e-06	0.935536	1.21098	-1.28723	-0.364268	1.28723	down	-1.03762	-0.0532827	1.03762	down	1.33784	0.419901	1.33784	up
AFFX-DapX-5_at	0.503641	0.0437163	2.49612e-05	0.761831	0.260966	9.34585e-05	1.61134	24.4787	108.341	6.26026	2.64622	6.26026	up	-2.46109	-1.2993	2.46109	down	-1.05522	-0.0775388	1.05522	down
AFFX-ThrX-5_at	0.877669	0.0654772	0.00715818	0.955983	0.31647	0.0148026	0.039052	9.68813	18.9581	2.60786	1.38287	2.60786	up	-2.2235	-1.15283	2.2235	down	-1.02273	-0.0324198	1.02273	down
AFFX-ThrX-M_at	0.666114	0.0614651	0.000523775	0.85929	0.307305	0.00145116	0.547537	17.6766	56.63	4.2188	2.07683	4.2188	up	-2.50911	-1.32718	2.50911	down	-1.00674	-0.00969684	1.00674	down
AFFX-TrpnX-3_at	0.970461	0.871025	0.0158773	0.989989	0.949281	0.029781	2.18728e-05	0.00435223	0.1497	-1.01763	-0.0252101	1.01763	down	1.00086	0.00123454	1.00086	up	1.02006	0.0286524	1.02006	up
AFFX-r2-Ec-bioB-5_at	0.0820375	0.00876613	3.0422e-06	0.315329	0.1196	1.39535e-05	3.04652	10.4832	37.6118	-1.21685	-0.283154	1.21685	down	-1.0532	-0.0747773	1.0532	down	4.29709	2.10336	4.29709	up
AFFX-r2-Ec-bioB-M_at	0.0447371	0.00209557	6.40535e-07	0.228901	0.0594102	3.42405e-06	5.14168	17.8789	55.8069	-1.2265	-0.294553	1.2265	down	-1.13763	-0.186035	1.13763	down	6.7184	2.74812	6.7184	up
AFFX-r2-Ec-bioB-3_at	0.0628184	0.00701673	5.35495e-06	0.275235	0.10725	2.32843e-05	3.6551	11.5081	36.5947	-1.14721	-0.198125	1.14721	down	-1.09123	-0.12595	1.09123	down	4.71058	2.23591	4.71058	up
AFFX-r2-Ec-bioC-3_at	0.202021	0.0403358	0.000354771	0.496108	0.251245	0.00102178	0.309468	1.3023	3.81012	-1.02389	-0.0340671	1.02389	down	-1.09441	-0.130159	1.09441	down	1.64778	0.720524	1.64778	up
AFFX-r2-Ec-bioD-5_at	0.881699	0.193008	9.85342e-07	0.957579	0.50974	5.05155e-06	0.00340449	0.525515	6.86596	-1.13304	-0.180195	1.13304	down	-1.08743	-0.120921	1.08743	down	1.28295	0.359464	1.28295	up
AFFX-r2-Ec-bioD-3_at	0.434644	0.0653682	0.000546756	0.713287	0.31615	0.00150798	0.090457	0.86304	2.81282	-1.11777	-0.160625	1.11777	down	-1.05258	-0.0739325	1.05258	down	1.44926	0.535319	1.44926	up
AFFX-r2-Bs-dap-5_at	0.524898	0.0413678	2.17583e-05	0.774677	0.254296	8.25665e-05	1.62598	27.8836	123.238	7.03955	2.81548	7.03955	up	-2.58745	-1.37153	2.58745	down	-1.12413	-0.168814	1.12413	down
AFFX-r2-Bs-thr-5_s_at	0.760002	0.0274045	0.0016883	0.906347	0.206888	0.0041291	0.25133	21.5007	42.09	4.64319	2.21512	4.64319	up	-2.86489	-1.51848	2.86489	down	-1.14497	-0.195311	1.14497	down
AFFX-r2-TagA_at	0.410911	0.112351	0.00689299	0.697117	0.401281	0.0143226	0.0174595	0.11817	0.29637	1.08464	0.117221	1.08464	up	-1.10073	-0.138461	1.10073	down	-1.0799	-0.110895	1.0799	down
AFFX-r2-TagF_at	0.364123	0.59218	0.00556065	0.656582	0.815715	0.0118637	0.0411359	0.0516557	0.601025	-1.07074	-0.0986115	1.07074	down	1.02577	0.036712	1.02577	up	-1.10261	-0.14092	1.10261	down
AFFX-r2-TagIN-3_at	0.0225286	0.245544	0.000108043	0.159764	0.566744	0.000350359	0.19751	0.100507	0.858557	-1.06068	-0.0849847	1.06068	down	-1.04421	-0.0624165	1.04421	down	-1.2286	-0.29702	1.2286	down
AFFX-Ta-actin-3_at	0.587415	0.0737608	0.0238395	0.813943	0.334261	0.0424474	0.0186692	0.353374	0.526608	1.17521	0.232916	1.17521	up	-1.15828	-0.211986	1.15828	down	-1.1154	-0.157565	1.1154	down
AFFX-Ta-ef1a-5_at	0.672191	0.157659	0.00877498	0.862744	0.465368	0.0177236	0.0191459	0.412231	1.16772	1.26334	0.337246	1.26334	up	-1.12594	-0.171136	1.12594	down	-1.01942	-0.0277416	1.01942	down
AFFX-Ta-ef1a-3_at	0.513598	0.533227	0.0001076	0.767836	0.782333	0.000349038	0.0214048	0.0629024	1.23251	1.08352	0.11573	1.08352	up	1.07153	0.0996719	1.07153	up	-1.04906	-0.069098	1.04906	down
AFFX-Tae-r2-Bs-dap-5_at	0.467472	0.0326221	1.93854e-05	0.737434	0.225006	7.45548e-05	2.03419	28.8791	119.591	7.59173	2.92443	7.59173	up	-2.4799	-1.31028	2.4799	down	-1.1391	-0.187895	1.1391	down
AFFX-Tae-r2-Bs-dap-M_at	0.506996	0.0313381	1.5283e-06	0.763897	0.220475	7.49213e-06	1.37525	23.7556	131.899	6.06592	2.60073	6.06592	up	-2.39293	-1.25878	2.39293	down	-1.12447	-0.169239	1.12447	down
AFFX-Tae-r2-Ec-bioB-3_at	0.0688103	0.0161663	1.06802e-05	0.288762	0.160757	4.34809e-05	3.8345	10.2207	36.9737	-1.12353	-0.168039	1.12353	down	-1.02208	-0.0315122	1.02208	down	4.46215	2.15774	4.46215	up
AFFX-Tae-r2-Ec-bioB-5_at	0.0788019	0.014028	1.07957e-05	0.30896	0.149331	4.39038e-05	3.25705	9.70938	33.743	-1.17079	-0.227488	1.17079	down	-1.02384	-0.0339956	1.02384	down	4.18786	2.06621	4.18786	up
AFFX-Tae-r2-Ec-bioB-M_at	0.0487831	0.00272694	6.32403e-07	0.239651	0.06787	3.3853e-06	4.47187	15.3391	50.5554	-1.23352	-0.302782	1.23352	down	-1.09507	-0.131028	1.09507	down	5.85021	2.54849	5.85021	up
AFFX-Tae-r2-Ec-bioC-3_at	0.237048	0.0693985	0.00039676	0.535734	0.325048	0.0011293	0.26013	1.04356	3.67572	-1.02636	-0.0375397	1.02636	down	-1.07366	-0.102539	1.07366	down	1.56929	0.650107	1.56929	up
AFFX-Tae-r2-Ec-bioC-5_at	0.274044	0.0323897	0.00138307	0.573606	0.224303	0.00345586	0.238188	1.47881	3.17153	-1.10055	-0.138228	1.10055	down	-1.0788	-0.109426	1.0788	down	1.6652	0.735698	1.6652	up
AFFX-Tae-r2-Ec-bioD-3_at	0.365023	0.049268	0.000542007	0.657482	0.276762	0.0014966	0.115799	0.912664	2.67302	-1.08478	-0.117403	1.08478	down	-1.07627	-0.106037	1.07627	down	1.47809	0.563732	1.47809	up
AFFX-Tae-r2-Ec-bioD-5_at	0.636443	0.177514	3.55466e-06	0.843233	0.49108	1.60433e-05	0.0350828	0.563769	6.03799	-1.08467	-0.11726	1.08467	down	-1.08058	-0.111809	1.08058	down	1.33457	0.416373	1.33457	up
AFFX-Tae-r2-P1-cre-5_s_at	0.77992	0.0459212	0.00688516	0.916356	0.267256	0.0143093	0.00778658	0.669992	1.15662	-1.17667	-0.23471	1.17667	down	-1.05858	-0.0821309	1.05858	down	1.32416	0.405083	1.32416	up
AFFX-Tae-r2-Bs-thr-5_s_at	0.892911	0.0302685	0.00463191	0.961475	0.217167	0.010095	0.0396708	16.955	27.8224	3.53723	1.82262	3.53723	up	-2.8832	-1.52767	2.8832	down	-1.06864	-0.0957753	1.06864	down
AFFX-Tae-r2-Bs-thr-M_s_at	0.544425	0.0393496	6.13818e-05	0.787408	0.248287	0.000210107	1.04981	20.1675	76.1558	5.04878	2.33594	5.04878	up	-2.41247	-1.27051	2.41247	down	-1.0287	-0.0408231	1.0287	down
AFFX-Ta_Ubiquitin_5_at	0.238751	0.0389818	0.000105752	0.537699	0.24705	0.000343692	0.200577	1.00568	3.50224	1.46376	0.549679	1.46376	up	1.12253	0.166753	1.12253	up	-1.20462	-0.268574	1.20462	down
AFFX-Ta_Ubiquitin_M_at	0.204693	0.782517	0.00012251	0.499346	0.909793	0.000392074	0.125257	0.0368505	1.83989	-1.11333	-0.154875	1.11333	down	-1.01957	-0.027964	1.01957	down	-1.1259	-0.171077	1.1259	down
AFFX-Ta_Ubiquitin_3_at	0.681903	0.856083	0.000342706	0.867551	0.943253	0.000991401	0.0160318	0.0292364	1.97148	-1.01773	-0.0253501	1.01773	down	-1.0859	-0.118895	1.0859	down	1.01229	0.0176284	1.01229	up
AFFX-Ta_18SrRNA_at	0.0298978	0.406003	1.93046e-07	0.185779	0.701231	1.16231e-06	9.17403	3.27965	95.4738	-3.48817	-1.80247	3.48817	down	-1.84975	-0.887332	1.84975	down	-1.26493	-0.339063	1.26493	down
AFFX-Ta_G-6-PDH_M_s_at	0.134463	0.657604	0.00017765	0.404249	0.849969	0.000547809	0.965257	0.346783	9.5257	-1.49544	-0.580569	1.49544	down	-1.07338	-0.102155	1.07338	down	-1.23093	-0.299751	1.23093	down
AFFX-Ta_G-6-PDH_3_s_at	0.00863949	0.0796754	0.000678679	0.0967054	0.345082	0.00183266	1.88407	1.31505	4.48385	-1.99434	-0.995913	1.99434	down	-1.10653	-0.146038	1.10653	down	-1.17338	-0.230665	1.17338	down
AFFX-Ta_CYP86-TA_5_at	0.611082	0.27383	6.43048e-08	0.827955	0.593571	4.29349e-07	0.00691048	0.0707958	1.58263	-1.00218	-0.00314701	1.00218	down	-1.04402	-0.0621481	1.04402	down	1.10836	0.148424	1.10836	up
AFFX-Ta_CYP86-TA_M_at	0.0527902	0.000558949	2.6381e-08	0.250299	0.0310917	1.91723e-07	0.154741	0.739375	2.51274	-1.41539	-0.501205	1.41539	down	-1.06385	-0.0892944	1.06385	down	1.14641	0.197127	1.14641	up
AFFX-Ta_CYP86-TA_3_at	0.195535	0.0675761	4.50073e-14	0.48852	0.321092	1.6492e-12	1.04241	3.51095	120.587	-2.26469	-1.17931	2.26469	down	1.24695	0.318405	1.24695	up	-1.11735	-0.160077	1.11735	down
AFFX-Ta_Sucsyn_M_at	0.39134	0.0236169	1.6441e-07	0.680397	0.192077	1.00377e-06	0.68083	7.659	49.4957	2.77483	1.4724	2.77483	up	1.09049	0.124972	1.09049	up	-1.70793	-0.772248	1.70793	down
AFFX-Ta_Sucsyn_3_at	0.644995	0.523475	1.26369e-06	0.847515	0.775997	6.31539e-06	0.235307	1.43704	48.0038	1.59405	0.672695	1.59405	up	1.08309	0.115158	1.08309	up	-1.23351	-0.302769	1.23351	down
TaAffx.143996.1.S1_s_at	0.00990001	0.0056658	1.18793e-05	0.10415	0.0962129	4.78893e-05	11.664	18.9985	52.1215	-8.00971	-3.00175	8.00971	down	-1.94087	-0.956705	1.94087	down	1.45719	0.543188	1.45719	up
TaAffx.143997.1.S1_s_at	0.000550509	0.31374	6.89739e-05	0.0221926	0.629114	0.000233608	48.9202	7.88767	87.7851	-9.76175	-3.28714	9.76175	down	-2.0851	-1.06012	2.0851	down	-6.26381	-2.64704	6.26381	down
TaAffx.144000.1.S1_s_at	0.0191259	0.195441	0.000900083	0.14686	0.512449	0.00235778	20.2995	11.4157	59.1806	-8.37218	-3.0656	8.37218	down	-1.97497	-0.981828	1.97497	down	-1.3737	-0.458066	1.3737	down
TaAffx.144000.1.S1_x_at	0.0113787	0.0687799	0.000361931	0.111758	0.323666	0.00104024	21.882	17.6382	62.8349	-11.5445	-3.52914	11.5445	down	-1.67699	-0.745872	1.67699	down	-1.32208	-0.402813	1.32208	down
RPTR-Ta-U43284-1_s_at	0.304509	0.953685	0.0192407	0.603012	0.983274	0.0352173	0.0572885	0.00498635	0.474507	1.03987	0.0564093	1.03987	up	1.08072	0.111996	1.08072	up	1.0504	0.0709448	1.0504	up
RPTR-Ta-X58791-2_s_at	0.502052	0.653422	0.000823723	0.760886	0.848012	0.00217825	0.0153037	0.0286153	0.602155	1.01152	0.0165234	1.01152	up	-1.08503	-0.11773	1.08503	down	-1.01572	-0.0225018	1.01572	down
RPTR-Ta-M10961-2_at	0.552206	0.44809	0.0123249	0.792629	0.730113	0.0238337	0.00395085	0.0180263	0.111663	1.01938	0.0276851	1.01938	up	-1.00709	-0.0101962	1.00709	down	-1.05727	-0.0803448	1.05727	down
RPTR-Ta-AJ132968-1_at	0.367678	0.982133	0.0149894	0.660065	0.993702	0.0283303	0.0220848	0.00095246	0.255946	-1.03486	-0.0494341	1.03486	down	-1.04405	-0.0621868	1.04405	down	-1.02597	-0.0369888	1.02597	down
RPTR-Ta-NM_131175-1_at	0.844097	0.919967	0.00262317	0.943311	0.969917	0.00610331	0.0023423	0.00995878	0.868263	1.00017	0.00024879	1.00017	up	1.04422	0.0624224	1.04422	up	-1.00994	-0.0142738	1.00994	down
RPTR-Ta-J01636-1_at	0.0369353	0.127163	0.00011144	0.206793	0.423376	0.00036025	0.106246	0.0985114	0.557811	-1.02762	-0.0393021	1.02762	down	1.13568	0.183553	1.13568	up	1.13422	0.181703	1.13422	up
RPTR-Ta-J01636-3_at	0.132961	0.32483	0.00595504	0.401825	0.638237	0.0125861	0.0779025	0.0762692	0.398911	1.023	0.0328078	1.023	up	-1.09208	-0.127082	1.09208	down	-1.13669	-0.184836	1.13669	down
RPTR-Ta-AB076373-1_at	0.588986	0.874288	3.16301e-05	0.814861	0.950832	0.000115557	0.00712882	0.00644994	0.713512	-1.01538	-0.0220224	1.01538	down	-1.04504	-0.0635605	1.04504	down	1.0008	0.00115062	1.0008	up
RPTR-Ta-AF292559-2_s_at	0.0856459	0.622201	0.0105605	0.321534	0.831495	0.0208173	0.0476111	0.0145309	0.160247	1.01332	0.0190914	1.01332	up	1.05945	0.0833142	1.05945	up	1.08357	0.115794	1.08357	up
RPTR-Ta-U89963-1_at	0.214942	0.70954	0.00927713	0.511552	0.877117	0.0185966	0.0911553	0.0394258	0.623896	1.05902	0.0827277	1.05902	up	1.1401	0.189159	1.1401	up	1.02104	0.0300324	1.02104	up
RPTR-Ta-U89963-1_x_at	0.190635	0.351382	0.0167268	0.482594	0.659849	0.0311654	0.11399	0.13774	0.59802	1.1165	0.158982	1.1165	up	1.17723	0.235401	1.17723	up	-1.04013	-0.056758	1.04013	down
RPTR-Ta-U55943-1_at	0.654475	0.963454	0.00224273	0.853153	0.987227	0.0053081	0.00764736	0.00278981	0.563342	1.00457	0.00657566	1.00457	up	1.02196	0.0313386	1.02196	up	1.03493	0.0495349	1.03493	up
RPTR-Ta-M57289-1_s_at	0.537925	0.07619	0.00408598	0.783158	0.338409	0.00903951	0.0157448	0.227796	0.538862	-1.13072	-0.177244	1.13072	down	-1.09408	-0.12972	1.09408	down	1.13405	0.181486	1.13405	up
RPTR-Ta-NC_001669-2_at	0.288233	0.655523	0.0175783	0.587666	0.849062	0.0325477	0.0735457	0.0538971	0.583586	-1.13381	-0.181185	1.13381	down	-1.07024	-0.0979293	1.07024	down	1.00551	0.00792129	1.00551	up
RPTR-Ta-NC_002086-1_at	0.651489	0.636133	0.0192546	0.851346	0.839344	0.0352374	0.0123161	0.0543393	0.534701	1.10716	0.146867	1.10716	up	-1.01146	-0.016439	1.01146	down	-1.01357	-0.0194501	1.01357	down
Ta.812.1.S1_x_at	0.401956	0.831097	7.97472e-13	0.689095	0.932364	1.96286e-11	0.08628	0.044441	19.357	1.11423	0.156053	1.11423	up	-1.00066	-0.000955425	1.00066	down	1.10086	0.138637	1.10086	up
TaAffx.128414.1.A1_x_at	0.591464	0.0498057	4.02438e-13	0.816373	0.278284	1.08842e-11	0.137736	3.10777	80.0807	-1.56378	-0.645041	1.56378	down	1.17668	0.234718	1.17668	up	1.71886	0.781451	1.71886	up
Ta.24114.1.S1_x_at	0.0010091	3.82377e-05	3.81462e-07	0.0303089	0.00812462	2.14632e-06	51.8136	113.655	196.646	171.371	7.42098	171.371	up	1.04401	0.0621325	1.04401	up	-1.21837	-0.28495	1.21837	down
Ta.746.1.S1_a_at	0.000463432	0.000114998	1.77171e-16	0.0203554	0.0137511	1.93818e-14	2.09642	3.38374	41.6411	2.49307	1.31793	2.49307	up	1.20302	0.266666	1.20302	up	-1.09938	-0.136689	1.09938	down
Ta.746.3.S1_x_at	0.000959133	6.5281e-05	4.99955e-16	0.0295159	0.0105157	4.22824e-14	1.91268	3.85694	40.5451	2.56782	1.36054	2.56782	up	1.14933	0.200798	1.14933	up	-1.13159	-0.178345	1.13159	down
Ta.861.1.S1_at	0.0231404	0.100925	5.65051e-10	0.162174	0.383393	6.21407e-09	6.37582	5.5151	104.677	-3.49717	-1.80619	3.49717	down	-1.77774	-0.830042	1.77774	down	1.08012	0.111189	1.08012	up
Ta.217.1.S1_x_at	0.774144	0.0737096	0.0149224	0.913283	0.33416	0.0282089	0.0878947	5.97107	10.1756	-2.37872	-1.25018	2.37872	down	1.4219	0.507816	1.4219	up	1.36216	0.445896	1.36216	up
Ta.240.1.S1_a_at	0.584708	0.355972	2.98894e-09	0.812382	0.663741	2.72687e-08	0.0756952	0.530338	20.0929	1.16144	0.21591	1.16144	up	-1.08188	-0.113544	1.08188	down	-1.29908	-0.377494	1.29908	down
Ta.231.1.S1_at	0.189451	0.122477	7.26969e-17	0.481223	0.417011	1.01188e-14	2.48304	6.20887	450.793	3.23819	1.69519	3.23819	up	-1.11003	-0.150592	1.11003	down	1.02184	0.0311722	1.02184	up
Ta.231.1.S1_x_at	0.183893	0.0738807	3.18942e-17	0.473765	0.334411	5.43294e-15	2.6458	8.13739	496.871	3.68791	1.88281	3.68791	up	-1.16413	-0.219253	1.16413	down	-1.02595	-0.0369625	1.02595	down
Ta.2895.1.S1_at	0.078224	0.777874	0.0211633	0.30789	0.907707	0.0382819	3.86463	0.588881	10.2205	-1.94655	-0.960921	1.94655	down	-1.26127	-0.334876	1.26127	down	-1.59115	-0.67007	1.59115	down
Ta.796.1.S1_x_at	0.157998	0.0176922	1.75992e-08	0.439781	0.167167	1.33147e-07	0.866868	3.82813	28.3835	2.33398	1.22279	2.33398	up	-1.02045	-0.0292069	1.02045	down	-1.19958	-0.262529	1.19958	down
Ta.30711.1.S1_x_at	0.321905	0.87688	2.46998e-15	0.619963	0.951923	1.47052e-13	1.97235	0.513158	490.85	-1.45214	-0.538178	1.45214	down	-1.64627	-0.719201	1.64627	down	-1.10728	-0.147024	1.10728	down
Ta.6699.1.S1_at	0.0562484	0.00752813	3.30337e-08	0.259059	0.111004	2.35517e-07	19.4131	56.903	317.952	32.487	5.02179	32.487	up	-1.13595	-0.183894	1.13595	down	-1.34898	-0.431867	1.34898	down
Ta.4889.1.S1_at	0.000660351	0.00980839	7.07875e-06	0.0242419	0.1265	2.99819e-05	0.976247	0.73258	2.44382	-1.64618	-0.719119	1.64618	down	-1.03107	-0.0441489	1.03107	down	-1.1686	-0.224784	1.1686	down
Ta.74.1.S1_at	0.166664	0.0102736	9.09143e-08	0.451058	0.129483	5.8713e-07	0.838755	4.47016	24.389	2.46251	1.30013	2.46251	up	-1.10185	-0.139925	1.10185	down	-1.18458	-0.244371	1.18458	down
Ta.5024.1.S1_x_at	0.565626	0.895185	3.12296e-15	0.800889	0.959656	1.79015e-13	0.587251	0.386769	431.662	1.29156	0.369116	1.29156	up	-1.02486	-0.0354264	1.02486	down	1.3497	0.432634	1.3497	up
Ta.28697.2.S1_a_at	0.179507	0.0427655	9.82123e-10	0.467757	0.258233	1.01645e-08	0.904503	3.35931	42.8936	2.25946	1.17598	2.25946	up	-1.02221	-0.0316935	1.02221	down	-1.14332	-0.193232	1.14332	down
Ta.242.1.S1_at	0.00962312	0.00136074	7.32419e-05	0.102913	0.0483015	0.00024648	8.87521	19.2366	30.8596	8.33449	3.05909	8.33449	up	1.01989	0.0284178	1.01989	up	-1.07802	-0.108383	1.07802	down
Ta.21342.1.S1_x_at	0.265914	0.981981	5.52584e-14	0.565604	0.993702	1.9638e-12	1.18679	0.0336021	184.312	-1.33194	-0.413531	1.33194	down	-1.21179	-0.277144	1.21179	down	-1.31834	-0.398724	1.31834	down
Ta.10047.1.S1_s_at	0.296691	0.00430581	2.50919e-10	0.595709	0.0843913	3.03565e-09	0.452622	5.27168	40.5151	2.47359	1.30661	2.47359	up	-1.24773	-0.319303	1.24773	down	-1.24361	-0.314531	1.24361	down
Ta.706.1.S1_s_at	0.00722927	0.253205	0.002276	0.0877125	0.573312	0.00537753	1.87117	0.647937	3.38067	-1.78435	-0.835396	1.78435	down	-1.19934	-0.262239	1.19934	down	-1.20604	-0.270273	1.20604	down
Ta.777.1.S1_at	0.0119015	0.529128	6.16987e-16	0.11465	0.779613	4.99328e-14	3.39286	0.615301	132.393	-1.95642	-0.968216	1.95642	down	-1.27014	-0.344991	1.27014	down	-1.44269	-0.528764	1.44269	down
Ta.511.1.S1_at	0.796236	0.28051	0.00134269	0.92369	0.599302	0.00336587	0.0117718	0.460141	2.88279	-1.21133	-0.276595	1.21133	down	1.18938	0.250215	1.18938	up	1.098	0.134877	1.098	up
Ta.255.1.S1_at	0.398574	0.14568	0.0165793	0.686536	0.449777	0.0309241	0.739229	4.14371	9.5041	-2.11362	-1.07971	2.11362	down	-1.2815	-0.357838	1.2815	down	1.49254	0.577768	1.49254	up
Ta.24419.1.S1_at	0.996323	0.101276	0.000165562	0.998512	0.384069	0.000514545	1.05364e-06	0.241424	1.15168	-1.17335	-0.230629	1.17335	down	1.07235	0.100779	1.07235	up	1.09496	0.130877	1.09496	up
Ta.7378.1.S1_at	0.00167893	0.910237	4.36085e-18	0.0396372	0.965913	1.24276e-15	5.91964	0.0937586	199.255	-1.93005	-0.948639	1.93005	down	-1.62959	-0.70451	1.62959	down	-1.71699	-0.779883	1.71699	down
Ta.7378.1.S1_x_at	0.0113373	0.540189	4.4183e-18	0.111539	0.786478	1.24731e-15	3.83531	0.66243	211.078	-1.97155	-0.979332	1.97155	down	-1.58446	-0.663994	1.58446	down	-1.24407	-0.315071	1.24407	down
Ta.1197.1.S1_at	0.477545	0.330708	7.323e-09	0.744652	0.643377	6.06145e-08	0.0905391	0.401946	13.0533	1.13534	0.183128	1.13534	up	-1.25191	-0.324127	1.25191	down	-1.11721	-0.159898	1.11721	down
Ta.1197.1.S1_x_at	0.102714	0.709471	6.99502e-07	0.353256	0.877117	3.70457e-06	0.496934	0.121793	8.2741	-1.06224	-0.0871049	1.06224	down	-1.29357	-0.371356	1.29357	down	-1.1863	-0.246474	1.1863	down
Ta.714.1.S1_s_at	0.546326	0.0774456	0.00937549	0.788598	0.341018	0.018768	0.0271294	0.406462	0.798301	-1.18234	-0.241649	1.18234	down	1.118	0.160918	1.118	up	1.18546	0.245441	1.18546	up
Ta.22964.1.S1_a_at	0.0154622	0.000324568	2.59776e-07	0.131216	0.0234293	1.51612e-06	0.837903	2.70072	6.66472	2.05366	1.0382	2.05366	up	1.11384	0.155541	1.11384	up	-1.21282	-0.27837	1.21282	down
Ta.22964.1.S1_x_at	0.0683608	0.00347707	1.3252e-06	0.287641	0.0759462	6.59921e-06	0.510332	1.9639	6.27522	1.83232	0.873671	1.83232	up	1.05445	0.0764839	1.05445	up	-1.17754	-0.23578	1.17754	down
Ta.248.1.S1_at	0.00386158	0.285206	4.23915e-05	0.0625204	0.604033	0.000150457	0.726757	0.193954	2.12702	-1.32525	-0.406266	1.32525	down	-1.05534	-0.0777059	1.05534	down	-1.29104	-0.368529	1.29104	down
Ta.142.1.S1_at	0.0652221	0.519093	0.00872694	0.280488	0.773659	0.0176366	1.19426	0.437042	3.63627	-1.41493	-0.500728	1.41493	down	-1.45265	-0.53869	1.45265	down	-1.03771	-0.0534036	1.03771	down
Ta.105.1.S1_at	0.643174	0.545651	6.78507e-13	0.846774	0.789322	1.71066e-11	0.228191	1.28815	171.127	1.29685	0.375006	1.29685	up	-1.3675	-0.451543	1.3675	down	-1.32057	-0.401157	1.32057	down
Ta.27708.1.S1_at	0.00413428	0.743462	3.83345e-20	0.0648574	0.892041	3.90694e-17	1.33298	0.0828015	77.5707	-1.42936	-0.515369	1.42936	down	-1.27596	-0.351588	1.27596	down	-1.2206	-0.287593	1.2206	down
Ta.27708.1.S1_x_at	0.00251662	0.443387	3.45777e-21	0.0493243	0.726995	7.40367e-18	1.52882	0.235039	93.3317	-1.55772	-0.639436	1.55772	down	-1.21233	-0.277783	1.21233	down	-1.24767	-0.319236	1.24767	down
Ta.1071.1.S1_at	0.0193894	0.00174951	2.89672e-10	0.147976	0.0544742	3.43963e-09	1.13221	2.93174	18.4951	2.19576	1.13472	2.19576	up	1.10523	0.144345	1.10523	up	-1.16071	-0.21501	1.16071	down
Ta.1071.1.S1_x_at	0.0273888	0.00131999	5.24188e-11	0.177666	0.047536	7.61903e-10	0.886488	2.74864	19.018	2.10639	1.07477	2.10639	up	1.06275	0.0878075	1.06275	up	-1.16558	-0.221046	1.16558	down
Ta.1013.1.S1_at	0.61595	0.270076	1.82463e-11	0.830927	0.589822	3.02917e-10	0.0699525	0.744873	34.2986	1.15523	0.208179	1.15523	up	-1.39257	-0.477749	1.39257	down	1.00353	0.00508475	1.00353	up
Ta.27728.1.S1_at	0.307493	0.455335	5.85309e-09	0.606267	0.734829	4.95777e-08	0.271232	0.406541	19.1665	-1.38567	-0.470581	1.38567	down	-1.04624	-0.0652127	1.04624	down	1.01045	0.014995	1.01045	up
Ta.4878.1.S1_at	0.0687139	0.295533	6.89392e-06	0.288496	0.614077	2.9267e-05	0.697347	0.496794	7.0919	-1.4238	-0.509746	1.4238	down	-1.29161	-0.369166	1.29161	down	1.03085	0.0438395	1.03085	up
Ta.222.1.S1_at	0.28169	0.203378	2.05442e-06	0.581254	0.521184	9.80043e-06	0.07179	0.200754	2.49849	1.21367	0.27938	1.21367	up	-1.06106	-0.0854999	1.06106	down	1.05267	0.0740563	1.05267	up
Ta.2656.1.S1_at	0.837877	0.000332787	7.64797e-10	0.941051	0.0238905	8.12509e-09	0.00285213	1.41709	6.13198	1.47945	0.565061	1.47945	up	-1.10826	-0.1483	1.10826	down	-1.28641	-0.363356	1.28641	down
Ta.27649.1.S1_at	0.0444274	0.79577	7.29474e-05	0.228251	0.916283	0.000245668	0.620696	0.0649193	3.75278	-1.29638	-0.374493	1.29638	down	-1.12415	-0.16883	1.12415	down	-1.1847	-0.244519	1.1847	down
Ta.1165.1.A1_at	0.0606853	0.00186576	0.00101124	0.270067	0.0563203	0.00261772	0.587566	2.41432	2.70832	-1.90115	-0.926872	1.90115	down	1.26035	0.333826	1.26035	up	-1.12778	-0.173483	1.12778	down
Ta.1362.1.S1_at	0.460242	0.0941555	2.2165e-09	0.732447	0.372025	2.0956e-08	0.239376	2.1893	35.6148	-1.00854	-0.0122614	1.00854	down	-1.26041	-0.333896	1.26041	down	1.78437	0.835418	1.78437	up
Ta.1136.1.S1_at	0.0331666	0.000472519	6.53812e-07	0.195447	0.0285271	3.48724e-06	0.416788	1.6705	3.97255	1.77081	0.824411	1.77081	up	-1.06973	-0.0972422	1.06973	down	-1.05817	-0.081577	1.05817	down
Ta.18775.1.S1_at	0.0062849	0.208287	9.54168e-12	0.0812027	0.526647	1.70434e-10	3.04733	1.16716	46.882	-2.11412	-1.08006	2.11412	down	-1.18194	-0.241159	1.18194	down	-1.34206	-0.424445	1.34206	down
Ta.12700.1.S1_at	0.000470923	0.713769	2.27882e-05	0.0204899	0.879019	8.60511e-05	13.0884	0.579872	26.5095	-2.78143	-1.47583	2.78143	down	-1.82262	-0.866014	1.82262	down	-2.42159	-1.27595	2.42159	down
Ta.1404.1.S1_at	0.490899	0.558093	0.00178881	0.753516	0.797079	0.00434527	0.38483	0.941016	12.4516	-1.0229	-0.032666	1.0229	down	-1.58012	-0.660035	1.58012	down	1.05143	0.0723544	1.05143	up
Ta.28728.1.S1_at	0.00241713	0.0146797	4.17577e-08	0.0483675	0.152891	2.90651e-07	3.1579	2.80555	18.164	-2.60151	-1.37935	2.60151	down	-1.1927	-0.254228	1.1927	down	-1.10456	-0.143472	1.10456	down
Ta.28728.1.S1_x_at	0.0076808	0.0258581	1.10529e-06	0.0909055	0.200836	5.5954e-06	2.35436	2.38627	12.9304	-2.36073	-1.23923	2.36073	down	-1.12455	-0.169342	1.12455	down	-1.09112	-0.125816	1.09112	down
Ta.30730.1.S1_at	0.635404	0.643773	1.5191e-05	0.842652	0.84361	5.98041e-05	0.0158823	0.0618727	2.27426	1.00361	0.00519466	1.00361	up	-1.02527	-0.035999	1.02527	down	1.11483	0.156829	1.11483	up
Ta.3795.1.S1_x_at	0.0268541	0.0245622	0.00501326	0.175833	0.196053	0.010823	0.0991064	0.153802	0.23231	-1.21064	-0.275772	1.21064	down	-1.05754	-0.0807188	1.05754	down	1.02931	0.041679	1.02931	up
Ta.192.1.S1_at	0.12014	0.781702	0.0275178	0.381891	0.909487	0.0481248	0.816724	0.158495	2.59127	-1.24688	-0.318323	1.24688	down	-1.09494	-0.130847	1.09494	down	-1.37036	-0.454557	1.37036	down
Ta.43.1.S1_at	0.846568	0.402021	5.3294e-09	0.944514	0.698508	4.56238e-08	0.00460547	0.227158	9.28772	-1.05131	-0.0721834	1.05131	down	-1.07652	-0.106381	1.07652	down	1.18627	0.246428	1.18627	up
Ta.2711.1.S1_x_at	0.0532543	0.000375962	7.14312e-06	0.25147	0.0253441	3.02271e-05	0.176718	0.905698	1.57558	1.50369	0.588507	1.50369	up	-1.06951	-0.0969485	1.06951	down	-1.05058	-0.0711794	1.05058	down
Ta.95.1.S1_at	0.354457	0.043146	3.23206e-06	0.648493	0.259545	1.47355e-05	0.0494958	0.391305	2.22064	-1.16222	-0.216881	1.16222	down	1.19813	0.26078	1.19813	up	1.13177	0.178578	1.13177	up
Ta.1317.1.S1_at	0.00392634	0.0158839	1.01612e-06	0.06302	0.158983	5.19118e-06	1.06625	1.04185	4.94358	1.74982	0.807207	1.74982	up	1.16966	0.226088	1.16966	up	-1.00049	-0.000700951	1.00049	down
Ta.435.1.S1_at	0.0300312	0.000189552	1.40227e-07	0.186089	0.0179213	8.67878e-07	2.19983	9.80351	23.7018	3.84892	1.94445	3.84892	up	1.00551	0.00792265	1.00551	up	-1.38434	-0.469195	1.38434	down
Ta.10140.1.S1_at	0.0192646	0.00458143	5.75922e-07	0.147398	0.0866932	3.11198e-06	16.0861	34.0726	126.678	17.0077	4.08811	17.0077	up	1.00381	0.00548792	1.00381	up	-1.05911	-0.0828555	1.05911	down
Ta.2982.1.S1_a_at	0.798106	0.226118	2.76612e-05	0.924547	0.546616	0.00010235	0.00936363	0.439423	4.27291	1.23717	0.307046	1.23717	up	1.01658	0.0237187	1.01658	up	-1.17609	-0.233999	1.17609	down
Ta.2982.1.S1_x_at	0.779609	0.747504	0.00203838	0.91619	0.893815	0.00487957	0.0113973	0.0840179	2.19328	1.03626	0.0513848	1.03626	up	1.00849	0.0121975	1.00849	up	-1.12532	-0.170341	1.12532	down
Ta.14090.1.S1_at	0.00046702	0.0494864	1.53635e-11	0.0204623	0.277451	2.60012e-10	5.24417	2.26421	43.4582	-2.76415	-1.46684	2.76415	down	-1.40468	-0.490243	1.40468	down	-1.25957	-0.332936	1.25957	down
Ta.759.1.S1_at	0.938416	0.174241	0.00975547	0.977898	0.487244	0.0194253	0.00131721	0.804272	2.35404	-1.18555	-0.245562	1.18555	down	-1.10906	-0.149337	1.10906	down	1.34835	0.431193	1.34835	up
Ta.29542.1.S1_x_at	0.108584	0.135067	1.63288e-13	0.362919	0.434131	4.98158e-12	1.53013	2.39621	102.705	-2.19653	-1.13522	2.19653	down	-1.09969	-0.137099	1.09969	down	1.0248	0.0353407	1.0248	up
Ta.209.1.S1_at	0.620209	0.327322	1.35959e-17	0.833896	0.640364	2.9514e-15	0.0131008	0.121158	19.308	-1.12789	-0.173631	1.12789	down	-1.03568	-0.0505842	1.03568	down	1.07905	0.109757	1.07905	up
Ta.701.1.S1_at	0.0935561	0.414077	0.0251003	0.335823	0.707194	0.0444243	0.867216	0.525097	2.41518	-1.57133	-0.651983	1.57133	down	-1.10454	-0.14344	1.10454	down	-1.09872	-0.135822	1.09872	down
Ta.15268.1.S1_x_at	0.000158447	1.31298e-05	2.23607e-07	0.0113589	0.00469499	1.32457e-06	49.4391	88.7621	141.27	110.28	6.78503	110.28	up	1.0965	0.132901	1.0965	up	1.08175	0.11337	1.08175	up
Ta.24114.2.S1_x_at	0.623591	0.29904	3.26622e-05	0.835755	0.617004	0.000118937	0.652838	6.67486	78.9274	1.85311	0.889948	1.85311	up	-1.43958	-0.525646	1.43958	down	-2.25369	-1.17229	2.25369	down
Ta.2148.1.S1_x_at	0.00366151	0.230291	1.37366e-05	0.0606529	0.550352	5.45778e-05	1.95462	0.606919	6.54633	-1.71317	-0.776667	1.71317	down	-1.39508	-0.480351	1.39508	down	-1.10271	-0.14106	1.10271	down
Ta.220.1.S1_at	0.490814	0.135921	0.0188602	0.753495	0.435293	0.0346127	0.0187429	0.164432	0.350188	1.04657	0.0656729	1.04657	up	-1.09355	-0.129018	1.09355	down	1.1489	0.20025	1.1489	up
Ta.1403.1.S1_s_at	0.555845	0.454373	2.65904e-14	0.794871	0.734291	1.04095e-12	0.0617082	0.281694	36.704	-1.18604	-0.246156	1.18604	down	-1.12136	-0.16525	1.12136	down	1.11961	0.162994	1.11961	up
Ta.22871.1.S1_s_at	0.377817	0.85002	1.66715e-06	0.668998	0.940883	8.10213e-06	0.306211	0.12486	16.367	1.26998	0.344811	1.26998	up	1.10444	0.143319	1.10444	up	1.04625	0.0652329	1.04625	up
Ta.122.1.S1_x_at	0.0530341	0.700637	1.50968e-05	0.250784	0.873151	5.94763e-05	3.52996	0.626512	28.6114	-1.52695	-0.610653	1.52695	down	-1.24076	-0.311227	1.24076	down	-1.94119	-0.956938	1.94119	down
Ta.1137.1.S1_at	0.254037	0.0341535	1.23696e-05	0.553725	0.23054	4.96426e-05	0.604812	3.38754	15.0822	2.05181	1.0369	2.05181	up	-1.37821	-0.462792	1.37821	down	1.15156	0.203591	1.15156	up
Ta.5855.1.S1_a_at	0.203495	0.408897	4.69005e-05	0.497757	0.702939	0.000164826	0.0547583	0.0597134	0.917113	1.06625	0.0925396	1.06625	up	1.12482	0.169696	1.12482	up	-1.01976	-0.0282305	1.01976	down
Ta.27657.1.S1_at	0.00967326	0.281519	7.37356e-21	0.103132	0.600306	1.23161e-17	3.84931	1.33317	317.3	-2.24284	-1.16533	2.24284	down	-1.17836	-0.23678	1.17836	down	-1.47412	-0.559859	1.47412	down
Ta.10215.1.S1_at	0.0770118	0.944448	5.29263e-05	0.305461	0.97995	0.000183843	0.298556	0.0101962	2.47835	-1.15335	-0.205832	1.15335	down	-1.09774	-0.134534	1.09774	down	-1.15351	-0.206037	1.15351	down
Ta.30703.1.S1_at	0.016991	0.0070898	3.34601e-05	0.137824	0.107792	0.000121592	2.08864	3.834	9.6885	-2.61524	-1.38695	2.61524	down	-1.13721	-0.185494	1.13721	down	1.09219	0.127226	1.09219	up
Ta.30631.1.S1_at	0.00211411	0.139507	0.00110069	0.044825	0.440466	0.00282038	4.03116	1.49951	6.14238	-2.36756	-1.2434	2.36756	down	-1.35101	-0.434033	1.35101	down	-1.25731	-0.330341	1.25731	down
Ta.2790.1.S1_at	0.908063	0.599402	2.35854e-07	0.967191	0.819561	1.38972e-06	0.00181376	0.139251	7.0841	1.10382	0.142503	1.10382	up	-1.11866	-0.161773	1.11866	down	-1.01629	-0.0233185	1.01629	down
Ta.2251.1.S1_at	0.31412	0.6826	1.57095e-12	0.612582	0.86356	3.52444e-11	0.210888	0.155629	30.9192	1.26341	0.337319	1.26341	up	1.02745	0.0390702	1.02745	up	1.0591	0.0828365	1.0591	up
Ta.4001.1.S1_at	0.0238818	0.0189768	2.99997e-06	0.164986	0.172985	1.37766e-05	1.27028	2.0357	8.97993	-2.03743	-1.02675	2.03743	down	-1.14579	-0.196346	1.14579	down	1.06883	0.0960312	1.06883	up
Ta.274.1.S1_at	0.173144	0.0812066	2.5227e-08	0.459925	0.347968	1.8407e-07	0.109542	0.307525	3.73043	1.15867	0.212468	1.15867	up	1.20384	0.267648	1.20384	up	-1.10891	-0.149145	1.10891	down
Ta.3382.1.S1_at	0.950567	0.260512	4.31099e-06	0.982533	0.580697	1.91042e-05	0.0057132	4.11437	56.0794	-1.05811	-0.0814857	1.05811	down	-1.76994	-0.823701	1.76994	down	1.77719	0.829601	1.77719	up
Ta.14351.1.S1_at	0.821709	0.629581	2.91545e-06	0.934435	0.835758	1.34264e-05	0.00449651	0.0817723	3.49497	-1.02126	-0.030351	1.02126	down	-1.04156	-0.0587465	1.04156	down	1.11431	0.156154	1.11431	up
Ta.727.1.S1_x_at	0.194201	0.0314129	7.22225e-14	0.486753	0.220691	2.45634e-12	2.7644	12.2025	306.505	4.55041	2.186	4.55041	up	-1.36916	-0.453294	1.36916	down	-1.04976	-0.0700574	1.04976	down
Ta.204.1.S1_at	0.193716	0.187698	0.000505424	0.486016	0.503535	0.001405	4.94153	9.89592	55.2442	-4.32774	-2.11361	4.32774	down	1.34851	0.431371	1.34851	up	-1.45469	-0.540712	1.45469	down
Ta.166.1.S1_a_at	0.0370801	0.15435	0.0123456	0.207295	0.460527	0.0238661	0.667465	0.55796	1.43168	1.53803	0.621084	1.53803	up	1.03949	0.0558716	1.03949	up	1.10193	0.14003	1.10193	up
Ta.25053.1.S1_at	0.337874	0.564511	6.65722e-09	0.634144	0.800467	5.56366e-08	0.381479	0.468793	30.2643	1.37878	0.463393	1.37878	up	1.18562	0.245638	1.18562	up	-1.0654	-0.0913916	1.0654	down
Ta.21873.1.S1_at	0.0846242	0.493648	0.00219906	0.319692	0.758081	0.0052181	0.406549	0.184763	1.93163	1.33226	0.413877	1.33226	up	1.09553	0.131632	1.09553	up	1.06592	0.0921032	1.06592	up
Ta.2760.1.S1_at	0.0427415	0.381749	4.41881e-08	0.223681	0.682857	3.05974e-07	1.22533	0.544294	17.1774	-1.06724	-0.093888	1.06724	down	-1.25028	-0.322253	1.25028	down	-1.61419	-0.690806	1.61419	down
Ta.48.1.S1_at	0.271818	0.710132	1.70864e-06	0.571373	0.877322	8.28564e-06	0.133954	0.0740165	4.56541	1.00682	0.00981018	1.00682	up	1.17439	0.231911	1.17439	up	1.08996	0.124276	1.08996	up
Ta.2795.1.S1_a_at	0.730731	0.242859	6.91268e-07	0.891384	0.564142	3.66517e-06	0.260597	6.41032	102.005	2.56412	1.35847	2.56412	up	-1.25472	-0.327363	1.25472	down	-1.43457	-0.520616	1.43457	down
Ta.39.1.S1_a_at	0.141429	0.0287914	3.37857e-05	0.415409	0.211956	0.000122605	1.83129	6.42649	23.7597	3.12871	1.64557	3.12871	up	-1.13097	-0.177557	1.13097	down	-1.0828	-0.11476	1.0828	down
Ta.39.1.S1_x_at	0.291927	0.0581811	4.44036e-06	0.591299	0.299349	1.96297e-05	2.04641	11.1376	67.9758	4.12346	2.04386	4.12346	up	-1.13742	-0.185767	1.13742	down	-1.34496	-0.427561	1.34496	down
Ta.10688.1.S1_at	0.667871	0.0200767	0.000390528	0.860543	0.178138	0.00111372	0.019014	0.904139	2.08818	-1.06456	-0.0902531	1.06456	down	-1.32878	-0.410107	1.32878	down	1.28562	0.362469	1.28562	up
Ta.226.1.S1_at	0.948123	0.406523	7.27442e-14	0.981672	0.701418	2.46836e-12	0.00410032	1.76719	186.14	1.19841	0.26112	1.19841	up	-1.56594	-0.647028	1.56594	down	1.24995	0.321874	1.24995	up
Ta.28785.1.S1_at	0.293196	0.814422	0.0278405	0.592551	0.924471	0.0485911	0.0463867	0.0167514	0.327828	-1.07958	-0.110475	1.07958	down	-1.06682	-0.093311	1.06682	down	-1.00807	-0.0115896	1.00807	down
TaAffx.143995.21.S1_s_at	0.294763	0.724573	0.00442559	0.593838	0.883969	0.00970196	0.0703144	0.0402733	0.807444	-1.12715	-0.172675	1.12715	down	-1.05955	-0.0834525	1.05955	down	-1.00629	-0.00904158	1.00629	down
Ta.27778.4.S1_x_at	0.000525531	4.00921e-05	6.32902e-06	0.0215897	0.00828447	2.70888e-05	68.5963	131.537	166.634	284.72	8.1534	284.72	up	1.3192	0.399663	1.3192	up	-1.20646	-0.270778	1.20646	down
Ta.114.1.S1_at	0.417465	0.852557	2.08926e-11	0.701291	0.941948	3.4157e-10	0.328621	0.155924	60.5587	-1.22638	-0.294405	1.22638	down	-1.0037	-0.00533175	1.0037	down	-1.20875	-0.273518	1.20875	down
Ta.23833.1.S1_at	0.318306	0.219761	3.52909e-09	0.616704	0.539806	3.15926e-08	0.372588	1.15364	28.871	-1.54215	-0.624941	1.54215	down	-1.17749	-0.235719	1.17749	down	1.18942	0.25026	1.18942	up
Ta.14503.1.S1_at	0.00599525	0.000802153	3.80916e-16	0.0792234	0.0369921	3.45928e-14	11.8623	24.7503	393.193	11.0024	3.45975	11.0024	up	-1.27458	-0.350018	1.27458	down	1.26089	0.334445	1.26089	up
Ta.2228.1.S1_a_at	0.262046	0.63205	5.80938e-08	0.561595	0.837205	3.92102e-07	0.124534	0.0888048	5.8233	-1.0037	-0.00532836	1.0037	down	1.08694	0.120277	1.08694	up	1.17931	0.237946	1.17931	up
Ta.1082.1.S1_a_at	0.114743	0.071674	0.000211541	0.373318	0.32975	0.00064143	0.542495	1.18471	4.67381	-1.62528	-0.700691	1.62528	down	-1.16717	-0.223016	1.16717	down	1.13852	0.187165	1.13852	up
Ta.1082.1.S1_x_at	0.175762	0.0702847	0.0270814	0.463065	0.326556	0.0474485	0.41277	1.24708	1.7517	-1.4342	-0.52025	1.4342	down	-1.34913	-0.432026	1.34913	down	1.23954	0.309804	1.23954	up
Ta.789.1.S1_a_at	0.000547192	0.00752207	6.93194e-05	0.0221322	0.110942	0.000234657	2.79184	2.15686	5.00056	2.30277	1.20337	2.30277	up	1.36456	0.448437	1.36456	up	1.01331	0.0190698	1.01331	up
Ta.24728.1.S1_at	0.75233	0.273275	3.35806e-05	0.902269	0.593074	0.000121956	0.0501589	1.3402	14.6473	-1.43651	-0.52257	1.43651	down	-1.08725	-0.120687	1.08725	down	1.33727	0.419295	1.33727	up
Ta.23797.1.S1_x_at	0.125562	0.019875	1.86389e-14	0.390351	0.177157	7.73483e-13	3.21962	11.6116	281.163	4.59928	2.20141	4.59928	up	-1.22196	-0.289195	1.22196	down	-1.08514	-0.117883	1.08514	down
Ta.22973.1.S1_x_at	0.943407	0.346456	0.000492302	0.979863	0.655612	0.00137214	0.0258228	11.0696	100.012	-2.85731	-1.51466	2.85731	down	1.76168	0.816952	1.76168	up	1.81303	0.858403	1.81303	up
Ta.2837.1.S1_s_at	0.0292347	0.104382	3.95684e-14	0.183762	0.389006	1.47507e-12	1.41551	1.31672	55.2769	-1.87266	-0.905086	1.87266	down	-1.23293	-0.302089	1.23293	down	1.01215	0.0174242	1.01215	up
Ta.24920.1.S1_x_at	0.0676227	0.0644187	1.88528e-13	0.285951	0.313912	5.62841e-12	0.517639	0.866538	26.1424	-1.60058	-0.678599	1.60058	down	-1.0104	-0.0149322	1.0104	down	-1.01814	-0.0259402	1.01814	down
Ta.9520.1.S1_at	0.491735	0.271877	0.00445428	0.753954	0.591727	0.0097588	0.173149	0.972447	4.6598	-1.24727	-0.318773	1.24727	down	1.2277	0.295954	1.2277	up	1.3556	0.438931	1.3556	up
Ta.1804.1.S1_s_at	0.889223	0.343362	5.28222e-08	0.960324	0.653569	3.59793e-07	0.00763752	0.85765	23.8715	-1.31898	-0.399421	1.31898	down	-1.03115	-0.044251	1.03115	down	1.28012	0.356278	1.28012	up
Ta.3677.1.S1_at	0.292875	0.100361	3.47934e-06	0.592213	0.382447	1.57422e-05	0.351874	1.52539	12.0784	1.69259	0.75923	1.69259	up	-1.16177	-0.216328	1.16177	down	1.03547	0.050288	1.03547	up
Ta.547.1.S1_at	0.000419867	0.00224334	1.76141e-09	0.0193612	0.0610381	1.7009e-08	1.17309	1.12302	6.34181	-1.6947	-0.761033	1.6947	down	1.07039	0.0981386	1.07039	up	-1.33811	-0.420197	1.33811	down
Ta.2541.1.S1_s_at	0.117366	0.863027	2.33763e-07	0.377823	0.94581	1.37865e-06	2.14109	0.243855	43.6725	-1.53607	-0.619245	1.53607	down	-1.50353	-0.588356	1.50353	down	-1.19387	-0.255645	1.19387	down
Ta.2541.1.S1_x_at	0.340758	0.783909	2.20754e-07	0.636874	0.910617	1.30959e-06	0.118285	0.0619619	6.73282	-1.00065	-0.000931919	1.00065	down	-1.14598	-0.196587	1.14598	down	-1.10681	-0.146407	1.10681	down
Ta.28022.1.S1_x_at	0.032615	0.0401063	1.12669e-17	0.194156	0.250638	2.62208e-15	0.330049	0.471682	24.6277	-1.29951	-0.377967	1.29951	down	-1.25481	-0.327473	1.25481	down	1.09501	0.130942	1.09501	up
Ta.14456.1.S1_at	0.0901043	0.0341014	1.29816e-13	0.329606	0.230435	4.08048e-12	1.71249	4.23104	104.342	-2.07772	-1.055	2.07772	down	-1.70922	-0.773335	1.70922	down	1.43367	0.519715	1.43367	up
Ta.129.1.S1_at	0.921753	0.561981	5.70185e-12	0.971965	0.799347	1.07851e-10	0.0259122	3.10299	365.879	1.50176	0.586658	1.50176	up	-1.69854	-0.764293	1.69854	down	1.26454	0.338608	1.26454	up
Ta.2789.1.S1_a_at	0.258027	0.95899	3.01133e-10	0.557588	0.98534	3.55675e-09	2.60007	0.164034	194.381	-1.32957	-0.410958	1.32957	down	-1.39179	-0.47694	1.39179	down	-1.65242	-0.724577	1.65242	down
Ta.2789.1.S1_at	0.0547648	0.802688	6.29299e-10	0.255336	0.919143	6.84151e-09	7.81955	0.866715	182.375	-1.46331	-0.549239	1.46331	down	-2.47824	-1.30931	2.47824	down	-1.9156	-0.937793	1.9156	down
Ta.2768.1.S1_at	0.0517991	0.0828076	2.48672e-16	0.24789	0.35104	2.45145e-14	0.171909	0.227128	12.5364	1.13726	0.185568	1.13726	up	1.23518	0.304716	1.23518	up	-1.05385	-0.0756645	1.05385	down
Ta.9798.1.S1_at	0.00180512	0.113493	1.97061e-05	0.0412243	0.403252	7.56525e-05	0.852335	0.340472	2.30992	1.49695	0.582024	1.49695	up	1.11162	0.152669	1.11162	up	1.1396	0.188526	1.1396	up
Ta.236.1.S1_at	0.551237	0.0247392	6.98929e-06	0.791896	0.196759	2.96447e-05	0.089414	2.06544	8.90945	1.63967	0.713408	1.63967	up	1.02903	0.0412787	1.02903	up	-1.37141	-0.455664	1.37141	down
Ta.13731.1.S1_at	0.0179058	0.0715475	1.9199e-05	0.141317	0.329453	7.3923e-05	2.825	2.59623	14.3534	-2.4697	-1.30433	2.4697	down	-1.03961	-0.056048	1.03961	down	-1.24867	-0.320392	1.24867	down
Ta.39.2.S1_at	0.215867	0.0231283	7.17269e-06	0.512692	0.190589	3.03349e-05	3.79578	20.3367	85.6836	6.75303	2.75554	6.75303	up	-1.1121	-0.153283	1.1121	down	-1.5735	-0.653976	1.5735	down
Ta.14486.1.S1_at	0.0441548	0.0524081	0.00165116	0.227667	0.285087	0.00404686	1.82494	2.69446	6.60843	1.93401	0.951593	1.93401	up	1.63598	0.710153	1.63598	up	-1.24043	-0.310841	1.24043	down
Ta.27192.1.S1_at	0.00598443	0.168677	1.09261e-15	0.0791892	0.480189	7.62175e-14	1.94768	0.841098	59.6963	-1.85116	-0.888426	1.85116	down	-1.25702	-0.330006	1.25702	down	-1.13066	-0.177159	1.13066	down
Ta.27192.1.S1_s_at	0.699004	0.0692473	2.26938e-10	0.875699	0.324738	2.77809e-09	0.0149308	0.572607	9.9773	1.11756	0.160355	1.11756	up	1.08214	0.113889	1.08214	up	-1.31625	-0.396436	1.31625	down
Ta.27292.1.S1_at	0.772059	0.142044	3.70749e-05	0.912112	0.444177	0.00013351	0.00931064	0.454218	3.18462	-1.16638	-0.222041	1.16638	down	-1.00401	-0.00577243	1.00401	down	1.25206	0.324305	1.25206	up
Ta.8547.1.S1_at	0.96053	0.665629	0.000739535	0.986534	0.854503	0.00197974	0.000184619	0.0611739	1.37242	1.01151	0.0165065	1.01151	up	1.07102	0.0989798	1.07102	up	-1.07319	-0.101899	1.07319	down
Ta.207.1.S1_at	0.0458195	0.7413	1.01323e-18	0.231943	0.89157	4.23102e-16	0.79288	0.110445	81.2844	1.23612	0.305814	1.23612	up	1.11486	0.156862	1.11486	up	1.34515	0.427762	1.34515	up
Ta.3424.1.S1_at	0.926773	0.198418	5.1715e-08	0.973855	0.515927	3.52931e-07	0.00073588	0.292607	5.29496	-1.14569	-0.196213	1.14569	down	-1.0464	-0.0654347	1.0464	down	1.17652	0.23452	1.17652	up
Ta.2786.1.S1_at	0.0945515	0.369503	2.5468e-11	0.337738	0.673745	4.05995e-10	7.86216	5.43047	323.232	1.79594	0.84474	1.79594	up	3.80467	1.92777	3.80467	up	1.02203	0.0314431	1.02203	up
Ta.104.1.S1_at	0.0240409	0.147772	7.80252e-16	0.165439	0.452457	5.96154e-14	2.95102	2.13053	143.653	-1.08135	-0.11283	1.08135	down	1.95532	0.967403	1.95532	up	1.81917	0.863279	1.81917	up
Ta.2860.1.S1_at	0.736363	0.947224	7.24667e-21	0.89437	0.98091	1.23161e-17	0.0283705	0.02669	154.869	1.08174	0.113358	1.08174	up	-1.01193	-0.0171082	1.01193	down	1.05131	0.0721855	1.05131	up
Ta.13447.1.S1_at	0.0267369	0.0210726	0.00142859	0.17531	0.182319	0.00355469	0.518112	0.840355	1.56827	1.20698	0.271396	1.20698	up	1.51304	0.597453	1.51304	up	-1.10884	-0.14905	1.10884	down
Ta.5539.3.A1_x_at	0.323282	0.679578	0.000672379	0.621301	0.861973	0.00181736	1.11526	0.865402	20.8132	1.0523	0.0735515	1.0523	up	-1.38814	-0.473151	1.38814	down	-1.57621	-0.656459	1.57621	down
Ta.5539.1.S1_at	0.213917	0.467483	0.00553289	0.510135	0.742007	0.011812	1.34727	1.30349	10.3795	1.08959	0.123781	1.08959	up	-1.40944	-0.495122	1.40944	down	-1.72833	-0.789378	1.72833	down
Ta.3403.1.S1_at	0.101032	0.262947	5.81935e-09	0.350051	0.583041	4.93476e-08	0.447902	0.437215	11.9235	-1.4064	-0.492002	1.4064	down	1.03374	0.0478725	1.03374	up	-1.16888	-0.225125	1.16888	down
Ta.5567.1.S1_at	0.0767541	0.00718111	9.09493e-09	0.305004	0.108377	7.35162e-08	2.4248	8.43788	52.7497	-3.68284	-1.88082	3.68284	down	1.21959	0.286397	1.21959	up	1.02615	0.0372455	1.02615	up
Ta.2747.1.S1_at	0.822629	0.212012	7.6949e-07	0.934771	0.531499	4.04177e-06	0.205949	13.1625	188.014	-3.60448	-1.84979	3.60448	down	1.43863	0.5247	1.43863	up	1.82928	0.871275	1.82928	up
Ta.684.1.S1_at	0.72841	0.32383	7.45037e-07	0.890262	0.637492	3.9243e-06	0.0193212	0.368329	7.36814	-1.25905	-0.332339	1.25905	down	1.07394	0.10291	1.07394	up	1.06469	0.0904285	1.06469	up
Ta.7312.1.S1_at	0.727827	0.000989064	5.48909e-14	0.890098	0.041416	1.9542e-12	0.00709684	1.0111	11.4843	1.39663	0.481945	1.39663	up	-1.05734	-0.0804346	1.05734	down	-1.24597	-0.317268	1.24597	down
Ta.100.1.S1_at	0.204652	0.205233	4.49552e-12	0.499312	0.523362	8.75955e-11	0.238916	0.474717	20.0717	-1.37536	-0.459807	1.37536	down	1.07148	0.0996034	1.07148	up	-1.09322	-0.128588	1.09322	down
Ta.2773.2.S1_a_at	0.265662	0.0432328	2.19823e-06	0.56539	0.259885	1.04236e-05	0.873687	4.74576	28.1829	2.49324	1.31802	2.49324	up	-1.29095	-0.368429	1.29095	down	-1.01037	-0.0148833	1.01037	down
Ta.2773.1.S1_at	0.366839	0.0631224	5.68342e-09	0.659227	0.311116	4.83654e-08	0.645448	4.66439	58.714	2.37765	1.24953	2.37765	up	-1.37232	-0.456618	1.37232	down	1.00729	0.0104814	1.00729	up
Ta.1612.1.S1_at	0.333113	0.28854	1.69614e-07	0.630377	0.60706	1.03344e-06	0.104079	0.27874	5.8957	1.10292	0.141326	1.10292	up	-1.17658	-0.234603	1.17658	down	-1.1723	-0.229337	1.1723	down
Ta.4352.1.S1_a_at	0.00198493	0.0138497	8.84546e-08	0.0434653	0.148309	5.72907e-07	7.93387	6.84586	40.4891	-4.50584	-2.1718	4.50584	down	-1.22387	-0.291446	1.22387	down	-1.27763	-0.353472	1.27763	down
Ta.205.1.S1_at	0.235803	0.262089	4.22445e-07	0.534435	0.582183	2.35335e-06	0.283838	0.543259	9.66009	1.436	0.522055	1.436	up	1.03149	0.0447283	1.03149	up	-1.02386	-0.0340186	1.02386	down
Ta.30666.1.S1_at	0.289713	0.000503252	0.534775	0.589356	0.0293443	0.598228	0.0240815	0.409922	0.0264997	-1.15747	-0.210978	1.15747	down	1.03842	0.0543948	1.03842	up	1.24123	0.311765	1.24123	up
Ta.14183.1.S1_at	0.188713	0.192561	3.94975e-09	0.480272	0.509242	3.49217e-08	0.69176	1.33169	30.2028	1.54378	0.626471	1.54378	up	1.37921	0.463841	1.37921	up	-1.19631	-0.258592	1.19631	down
Ta.5855.2.S1_x_at	0.26795	0.286502	0.000161006	0.567368	0.605185	0.000501968	0.0584348	0.119575	1.08713	-1.02514	-0.035824	1.02514	down	1.17904	0.237608	1.17904	up	1.02808	0.0399491	1.02808	up
Ta.161.1.S1_at	0.0445818	0.542057	9.87187e-16	0.228421	0.787532	7.06673e-14	0.350757	0.09977	21.569	-1.24507	-0.316224	1.24507	down	-1.1613	-0.215741	1.1613	down	-1.04267	-0.0602828	1.04267	down
Ta.177.1.S1_at	0.118695	0.0278053	1.51284e-06	0.379895	0.208344	7.42599e-06	1.59643	5.00771	26.7957	-1.52329	-0.607189	1.52329	down	1.66056	0.731674	1.66056	up	2.20231	1.13902	2.20231	up
Ta.2766.1.S1_at	0.00203719	0.0836436	0.0446787	0.0439744	0.352557	0.0733255	2.05472	0.971615	1.24369	-1.91823	-0.939777	1.91823	down	-1.1515	-0.20352	1.1515	down	-1.22275	-0.290133	1.22275	down
Ta.3380.1.S1_at	0.365596	0.42733	3.11828e-05	0.657976	0.71617	0.000114048	0.993885	2.06031	35.2281	-1.04558	-0.0643004	1.04558	down	1.03947	0.0558465	1.03947	up	2.00749	1.00539	2.00749	up
Ta.14280.1.S1_a_at	0.009077	0.47027	2.11993e-07	0.0996366	0.743233	1.26274e-06	1.7976	0.357421	12.3722	-1.61948	-0.695527	1.61948	down	-1.15481	-0.207656	1.15481	down	-1.35431	-0.437562	1.35431	down
Ta.13334.1.A1_at	0.000848792	0.000484917	1.35837e-13	0.0277007	0.0288519	4.24314e-12	2.4837	3.59655	33.6625	-2.66404	-1.41361	2.66404	down	1.00429	0.0061781	1.00429	up	-1.12392	-0.168541	1.12392	down
Ta.275.1.S1_at	0.192869	0.653059	1.3081e-05	0.485158	0.847852	5.22328e-05	0.0929295	0.0452702	1.75374	-1.10612	-0.145513	1.10612	down	-1.11556	-0.157766	1.11556	down	-1.00109	-0.00156456	1.00109	down
Ta.19803.1.S1_at	0.850175	0.546616	0.00503021	0.945898	0.789807	0.0108526	0.00905894	0.307599	3.16721	-1.09582	-0.132016	1.09582	down	1.22274	0.290113	1.22274	up	-1.04458	-0.0629184	1.04458	down
Ta.160.1.S1_x_at	4.36877e-05	0.0171679	3.7659e-10	0.00530199	0.164851	4.33558e-09	37.7697	15.4541	161.313	14.6207	3.86994	14.6207	up	1.79234	0.841844	1.79234	up	2.70181	1.43392	2.70181	up
Ta.7484.1.A1_at	0.166877	0.151801	1.21191e-05	0.451435	0.457621	4.87316e-05	0.172716	0.345739	2.90961	1.23925	0.309465	1.23925	up	1.18266	0.242031	1.18266	up	-1.09878	-0.135906	1.09878	down
Ta.2756.1.S1_at	0.565457	0.0703441	0.0250414	0.800789	0.326706	0.0443342	0.017466	0.300293	0.432279	-1.17005	-0.226566	1.17005	down	-1.08006	-0.111118	1.08006	down	1.15311	0.205525	1.15311	up
Ta.228.1.S1_at	0.711112	0.0452825	0.000936179	0.881193	0.26513	0.00244244	0.0194743	0.957639	2.47351	1.17174	0.22865	1.17174	up	1.2505	0.322502	1.2505	up	-1.33016	-0.411602	1.33016	down
Ta.27790.1.S1_s_at	0.0399517	0.0658862	2.09628e-17	0.215239	0.317445	4.05311e-15	1.76443	2.28175	137.031	-2.17325	-1.11986	2.17325	down	1.06195	0.0867147	1.06195	up	-1.22704	-0.295178	1.22704	down
Ta.27725.1.S1_at	0.999395	0.677012	1.20315e-08	0.999744	0.860566	9.45674e-08	4.85002e-07	0.655186	59.0069	-1.15766	-0.211217	1.15766	down	-1.12437	-0.169115	1.12437	down	1.30227	0.381029	1.30227	up
Ta.336.1.S1_x_at	4.94802e-05	0.708554	2.77811e-05	0.00582249	0.876505	0.000102731	7.2675	0.226143	9.85538	-2.00895	-1.00644	2.00895	down	-2.02076	-1.0149	2.02076	down	-1.59603	-0.674489	1.59603	down
Ta.30622.1.S1_x_at	0.527981	0.114861	0.00011746	0.776805	0.405114	0.000377681	0.0279377	0.319038	1.70241	-1.14169	-0.191174	1.14169	down	1.20206	0.265515	1.20206	up	1.06644	0.0928052	1.06644	up
Ta.27762.1.S1_x_at	0.742914	0.625807	1.31484e-05	0.897563	0.833767	5.24774e-05	0.00773797	0.0672357	2.36288	-1.0987	-0.135794	1.0987	down	-1.01966	-0.0280834	1.01966	down	1.05403	0.0759116	1.05403	up
Ta.27762.1.S2_at	0.0167206	0.0375117	6.03219e-06	0.136737	0.241656	2.59179e-05	0.992805	1.13458	5.69565	-1.77189	-0.82529	1.77189	down	-1.12301	-0.167368	1.12301	down	-1.00259	-0.00373849	1.00259	down
Ta.10.1.S1_a_at	0.102559	0.199703	3.7392e-08	0.352962	0.517401	2.63188e-07	3.80146	4.55928	85.5422	1.24852	0.320215	1.24852	up	-2.58005	-1.3674	2.58005	down	-1.86937	-0.90255	1.86937	down
Ta.10.1.S1_x_at	0.0989872	0.277125	4.60884e-08	0.345998	0.596439	3.17851e-07	3.95135	3.65251	85.215	1.16264	0.217402	1.16264	up	-2.41125	-1.26978	2.41125	down	-1.91245	-0.935421	1.91245	down
Ta.13183.1.S1_s_at	0.218954	0.48207	2.36418e-15	0.516152	0.750907	1.42303e-13	1.26452	1.19946	203.151	1.85079	0.888139	1.85079	up	1.04987	0.0702173	1.04987	up	1.12206	0.166154	1.12206	up
Ta.13183.1.S1_x_at	0.107557	0.129182	4.92033e-16	0.361113	0.426217	4.16711e-14	2.90728	4.63299	300.587	2.9892	1.57976	2.9892	up	1.09667	0.133134	1.09667	up	-1.00543	-0.00781774	1.00543	down
Ta.55.2.S1_a_at	0.554323	0.505494	7.06194e-09	0.79394	0.765478	5.86278e-08	0.866328	3.38171	181.302	2.22229	1.15205	2.22229	up	-1.22262	-0.289976	1.22262	down	1.04877	0.0686986	1.04877	up
Ta.55.2.S1_at	0.727578	0.482488	7.67824e-10	0.889969	0.751034	8.1558e-09	0.19834	2.396	146.87	1.71102	0.774855	1.71102	up	-1.40333	-0.488859	1.40333	down	1.11679	0.159358	1.11679	up
Ta.55.2.S1_x_at	0.54581	0.404351	3.668e-10	0.7883	0.700222	4.23584e-09	0.519287	2.5967	135.893	1.75567	0.812023	1.75567	up	-1.39356	-0.478776	1.39356	down	1.30801	0.387369	1.30801	up
Ta.55.1.S1_x_at	0.558635	0.498301	7.45739e-11	0.796554	0.760815	1.03873e-09	0.562065	2.29099	179.94	1.81868	0.862892	1.81868	up	-1.2949	-0.372844	1.2949	down	1.1972	0.259662	1.1972	up
Ta.28895.1.S1_at	0.669416	0.0416554	1.61789e-10	0.861277	0.255178	2.05547e-09	0.0343608	1.30853	19.3781	1.00858	0.0123259	1.00858	up	1.28674	0.363722	1.28674	up	-1.47572	-0.561414	1.47572	down
Ta.1282.1.S1_x_at	0.187381	0.314715	3.18339e-05	0.478525	0.630168	0.000116217	1.50604	1.98872	24.6821	-1.70806	-0.772358	1.70806	down	-1.63532	-0.709574	1.63532	down	1.19311	0.254725	1.19311	up
Ta.31.1.S1_at	0.625546	0.72385	7.5004e-06	0.836775	0.883598	3.16008e-05	0.294384	0.791094	43.4495	-1.02302	-0.0328348	1.02302	down	1.51584	0.600114	1.51584	up	-1.01727	-0.0247083	1.01727	down
Ta.202.1.S1_at	0.943405	0.199829	0.000344493	0.979863	0.517636	0.000995991	0.0352737	23.4003	144.868	-4.6249	-2.20942	4.6249	down	2.57997	1.36735	2.57997	up	2.04186	1.02988	2.04186	up
Ta.24114.3.S1_a_at	0.22332	0.0266672	1.60295e-07	0.520485	0.203907	9.80441e-07	2.80103	14.8531	99.8834	5.17452	2.37142	5.17452	up	-1.1934	-0.255078	1.1934	down	-1.35916	-0.442719	1.35916	down
Ta.210.1.S1_at	0.937657	0.852015	6.69992e-12	0.977483	0.941808	1.24574e-10	0.000994791	0.0514927	21.8661	1.01669	0.0238842	1.01669	up	1.04247	0.0600073	1.04247	up	-1.0833	-0.115432	1.0833	down
Ta.96.1.S1_at	0.624903	0.0188354	1.13968e-25	0.836399	0.172502	3.42649e-21	0.0202579	0.755004	112.098	1.17853	0.236985	1.17853	up	-1.36124	-0.444921	1.36124	down	1.04652	0.0656056	1.04652	up
Ta.187.1.S1_at	0.0810635	0.111801	6.34766e-11	0.313507	0.400415	9.03197e-10	1.00212	1.4507	34.9067	-1.7297	-0.790523	1.7297	down	-1.317	-0.397259	1.317	down	1.13817	0.186721	1.13817	up
Ta.262.1.S1_at	0.0622364	0.876371	2.86775e-05	0.273963	0.951861	0.000105786	0.405418	0.0286504	3.26921	1.09735	0.134024	1.09735	up	1.20164	0.26501	1.20164	up	1.1791	0.23769	1.1791	up
Ta.262.1.S1_x_at	0.165856	0.708958	0.000417566	0.45011	0.876677	0.00118158	0.221694	0.0764847	2.24192	1.05188	0.0729692	1.05188	up	1.21866	0.285298	1.21866	up	1.08116	0.112577	1.08116	up
Ta.254.1.S1_s_at	0.194256	0.0736879	4.61845e-15	0.486822	0.33416	2.4468e-13	1.18499	3.82883	161.917	-2.01959	-1.01406	2.01959	down	1.44244	0.528508	1.44244	up	-1.51889	-0.603018	1.51889	down
Ta.2761.1.S1_at	0.139603	0.0720079	6.66377e-07	0.412319	0.330199	3.54884e-06	0.450647	1.12553	9.28025	1.06603	0.0922521	1.06603	up	-1.03246	-0.0460886	1.03246	down	-1.64429	-0.717466	1.64429	down
Ta.225.1.S1_at	0.782842	0.764698	0.00437839	0.917724	0.90155	0.0096118	0.00368031	0.0257618	0.622853	1.04141	0.0585418	1.04141	up	-1.03917	-0.0554387	1.03917	down	1.04071	0.0575624	1.04071	up
Ta.19248.1.S1_at	0.00308057	0.272945	8.27414e-08	0.0552952	0.592764	5.39974e-07	1.66353	0.435396	9.46585	1.65219	0.724377	1.65219	up	1.14541	0.195867	1.14541	up	1.29194	0.369536	1.29194	up
Ta.19248.1.S1_x_at	0.00224629	0.151236	3.43917e-07	0.0463649	0.456865	1.95427e-06	2.02762	0.731369	9.24913	1.83756	0.877788	1.83756	up	1.20684	0.271235	1.20684	up	1.20993	0.274921	1.20993	up
Ta.28605.1.S1_at	0.600631	0.610608	1.01533e-14	0.822126	0.825432	4.66765e-13	0.377817	1.35366	306.427	-1.45549	-0.541508	1.45549	down	-1.33014	-0.411583	1.33014	down	1.26437	0.338422	1.26437	up
Ta.12936.1.S1_at	0.121	0.0518394	1.35862e-05	0.383404	0.28353	5.40133e-05	0.0925731	0.23785	1.21136	-1.1072	-0.146918	1.1072	down	-1.20902	-0.273834	1.20902	down	1.0841	0.116494	1.0841	up
Ta.2757.1.S1_at	0.837619	0.320828	1.33757e-09	0.940962	0.635011	1.3336e-08	0.00781793	0.432101	15.9405	-1.18328	-0.242787	1.18328	down	1.20734	0.271837	1.20734	up	-1.08483	-0.117469	1.08483	down
Ta.24748.1.S1_at	0.937567	0.0226296	3.83247e-12	0.977483	0.188381	7.6207e-11	0.00126043	1.74139	28.9035	1.5239	0.607764	1.5239	up	-1.20884	-0.27362	1.20884	down	-1.29204	-0.369646	1.29204	down
Ta.23822.1.S1_at	0.239656	0.266344	0.000114305	0.53884	0.586628	0.000368422	1.96261	3.77207	34.0147	-1.00282	-0.00405601	1.00282	down	1.01578	0.0225861	1.01578	up	2.60702	1.3824	2.60702	up
Ta.3381.1.S1_at	0.926796	0.104724	2.65745e-07	0.973855	0.389579	1.54801e-06	0.00535432	3.03755	32.6319	-1.08593	-0.118937	1.08593	down	-1.52051	-0.604553	1.52051	down	1.73708	0.796663	1.73708	up
Ta.223.1.S1_at	0.331978	0.34394	0.0244034	0.629583	0.654002	0.0433385	0.0186297	0.0423868	0.161434	-1.08998	-0.1243	1.08998	down	1.03023	0.0429659	1.03023	up	-1.03897	-0.0551563	1.03897	down
Ta.232.1.S1_at	0.472183	0.0792092	6.4031e-06	0.740787	0.344327	2.73688e-05	0.136293	1.4204	9.40462	1.00248	0.00356728	1.00248	up	1.22066	0.28766	1.22066	up	-1.58053	-0.660406	1.58053	down
Ta.246.1.S1_at	0.57923	0.0303612	0.00361626	0.808901	0.217495	0.00811833	0.0453005	1.13445	1.96636	-1.2965	-0.374624	1.2965	down	1.0668	0.0932942	1.0668	up	1.40851	0.494169	1.40851	up
Ta.678.1.S1_at	0.0383967	0.00802429	0.0128808	0.210848	0.114366	0.024782	2.86671	6.95653	6.17107	-3.48282	-1.80025	3.48282	down	-1.04554	-0.0642548	1.04554	down	1.12613	0.171373	1.12613	up
Ta.103.1.S1_at	0.773813	0.354354	4.8872e-05	0.913057	0.662323	0.000171075	0.0837583	2.13966	28.0318	-1.09876	-0.135878	1.09876	down	1.43339	0.519426	1.43339	up	-1.59434	-0.672958	1.59434	down
Ta.30472.1.S1_at	0.932561	0.00143724	8.80207e-10	0.976156	0.0499266	9.20322e-09	0.000573437	1.29226	7.12265	-1.44159	-0.527663	1.44159	down	1.19915	0.262015	1.19915	up	1.2223	0.289595	1.2223	up
Ta.250.1.S1_at	0.375907	0.225439	6.91994e-09	0.667295	0.54586	5.75443e-08	0.882263	3.42081	81.8861	2.2156	1.1477	2.2156	up	-1.25062	-0.322644	1.25062	down	1.0824	0.114237	1.0824	up
Ta.241.1.S1_at	0.731575	0.102805	2.8833e-09	0.891828	0.386432	2.64332e-08	0.0150797	0.617972	10.2251	-1.26871	-0.343364	1.26871	down	1.22752	0.295747	1.22752	up	-1.05349	-0.075182	1.05349	down
Ta.14604.1.S1_at	0.0182593	0.107861	1.51724e-17	0.142925	0.394442	3.18996e-15	1.14546	0.882367	67.3763	1.65254	0.724683	1.65254	up	1.30692	0.386172	1.30692	up	-1.02854	-0.0405942	1.02854	down
TaAffx.42391.1.S1_at	0.90842	0.878755	0.000268568	0.967295	0.95269	0.000796551	0.00343581	0.0662818	5.59175	-1.01647	-0.0235617	1.01647	down	-1.04042	-0.0571647	1.04042	down	1.1014	0.139342	1.1014	up
Ta.28764.1.S1_at	0.022374	0.0011419	3.45156e-05	0.159103	0.044558	0.000125058	0.628633	1.85632	3.19821	1.10752	0.147334	1.10752	up	-1.03034	-0.0431195	1.03034	down	-1.86229	-0.897078	1.86229	down
Ta.28764.1.S1_s_at	0.054576	0.00502796	0.0051033	0.254895	0.0905741	0.010996	0.283044	0.897817	0.894824	1.17331	0.230585	1.17331	up	-1.16774	-0.223714	1.16774	down	-1.45285	-0.53889	1.45285	down
TaAffx.111940.1.S1_s_at	0.34001	0.395598	0.00108665	0.636148	0.693931	0.00278843	0.0148498	0.0302222	0.273025	1.0208	0.0297034	1.0208	up	-1.08089	-0.112223	1.08089	down	-1.02764	-0.0393396	1.02764	down
TaAffx.111940.1.S1_x_at	0.0640092	0.0877778	2.59697e-05	0.278064	0.360763	9.67585e-05	0.252098	0.360113	2.08928	-1.34532	-0.427946	1.34532	down	-1.09613	-0.132425	1.09613	down	1.04122	0.0582774	1.04122	up
Ta.27448.1.S1_s_at	0.000658016	0.00884397	0.000973327	0.0242297	0.120262	0.00252795	5.38866	4.14636	6.57706	3.31652	1.72967	3.31652	up	1.29397	0.371803	1.29397	up	1.16463	0.219876	1.16463	up
Ta.1082.2.S1_x_at	0.0867751	0.0704743	0.000104684	0.323368	0.326953	0.000340489	0.527187	0.97574	4.24843	-1.5429	-0.625644	1.5429	down	-1.21319	-0.2788	1.21319	down	1.1316	0.178368	1.1316	up
Ta.145.1.A1_x_at	0.681348	0.93956	0.00358012	0.867439	0.977934	0.0080468	0.0257421	0.018707	2.04685	-1.08315	-0.115234	1.08315	down	-1.00455	-0.00655055	1.00455	down	-1.02716	-0.0386586	1.02716	down
Ta.3760.2.A1_a_at	0.274984	0.510214	1.13104e-11	0.574508	0.768156	1.97748e-10	0.236951	0.263784	25.1087	-1.26934	-0.344079	1.26934	down	-1.15653	-0.209804	1.15653	down	1.04761	0.0671073	1.04761	up
Ta.3760.1.S2_at	0.594688	0.197608	0.0230653	0.818351	0.514968	0.0412326	0.00991986	0.117463	0.293963	-1.04065	-0.057487	1.04065	down	-1.02616	-0.037255	1.02616	down	1.1442	0.19434	1.1442	up
Ta.10480.1.S1_a_at	0.272721	0.00661576	0.0282531	0.572328	0.104636	0.0491946	0.0275035	0.262592	0.177401	-1.19556	-0.257691	1.19556	down	-1.04845	-0.0682586	1.04845	down	1.11737	0.160108	1.11737	up
Ta.581.2.S1_a_at	0.16064	0.0860843	0.000283944	0.443436	0.357306	0.000837242	1.38991	3.57908	14.5819	-2.43468	-1.28373	2.43468	down	1.06461	0.0903222	1.06461	up	1.01007	0.014462	1.01007	up
Ta.581.1.S1_at	0.000511961	0.00203386	4.8346e-09	0.0212896	0.0587891	4.18227e-08	8.03942	8.14207	41.1228	-4.88785	-2.2892	4.88785	down	-1.24757	-0.319117	1.24757	down	-1.17046	-0.227071	1.17046	down
Ta.5046.1.S1_at	0.0918452	0.476954	0.00430945	0.332755	0.747719	0.00947847	1.884	0.942891	8.15944	-1.01439	-0.0206163	1.01439	down	-1.73414	-0.794217	1.73414	down	-1.47198	-0.557757	1.47198	down
Ta.23916.1.S1_at	0.714821	0.0374525	3.63772e-06	0.883186	0.241523	1.63764e-05	0.0145444	0.785072	4.18403	1.3678	0.451858	1.3678	up	-1.17028	-0.226854	1.17028	down	-1.07505	-0.104404	1.07505	down
Ta.23916.1.S2_s_at	0.00320013	0.247281	3.009e-07	0.0562506	0.568614	1.73458e-06	0.617442	0.176084	3.10463	-1.33823	-0.420328	1.33823	down	-1.21869	-0.285334	1.21869	down	-1.0571	-0.0801135	1.0571	down
Ta.147.1.S1_at	0.615117	0.719395	3.67664e-15	0.830404	0.881664	2.03573e-13	0.658573	1.69905	625.199	-1.1147	-0.156657	1.1147	down	-1.80295	-0.850362	1.80295	down	1.14512	0.195493	1.14512	up
Ta.140.1.S1_at	0.00325035	0.0128037	8.93748e-16	0.0567404	0.142918	6.5619e-14	3.55211	3.51158	94.5243	2.76694	1.46829	2.76694	up	1.36115	0.444826	1.36115	up	-1.01989	-0.028415	1.01989	down
Ta.23689.1.S1_at	0.0763857	0.0549513	2.01756e-07	0.304127	0.290921	1.20895e-06	2.60747	4.95545	41.6783	2.79491	1.4828	2.79491	up	-1.257	-0.329979	1.257	down	1.3774	0.461947	1.3774	up
Ta.3379.1.S1_at	0.635741	0.934654	1.58724e-14	0.842847	0.976001	6.78341e-13	0.218766	0.129414	209.702	-1.00776	-0.0111475	1.00776	down	1.16004	0.214171	1.16004	up	1.20139	0.264701	1.20139	up
Ta.123.1.S1_x_at	0.598739	0.961008	0.000465466	0.821035	0.986183	0.001304	0.0128022	0.00360474	0.906666	1.01227	0.0175979	1.01227	up	1.0461	0.0650153	1.0461	up	1.02139	0.0305334	1.02139	up
Ta.162.1.S1_at	0.0562775	0.157862	9.19975e-13	0.259133	0.46552	2.21897e-11	3.58887	3.57616	145.948	2.87026	1.52118	2.87026	up	1.17694	0.235038	1.17694	up	1.10054	0.13821	1.10054	up
Ta.30669.1.S1_at	0.641478	0.291973	7.53272e-12	0.845998	0.61075	1.3839e-10	0.0553058	0.641383	33.8548	-1.01655	-0.0236754	1.01655	down	-1.13709	-0.185353	1.13709	down	1.36056	0.4442	1.36056	up
Ta.97.1.S1_at	0.0535553	0.411236	0.0173268	0.252214	0.70462	0.032139	0.228843	0.103759	0.527804	1.03571	0.0506191	1.03571	up	1.08838	0.12218	1.08838	up	1.23591	0.305577	1.23591	up
TaAffx.116754.1.S1_at	0.498299	0.0174399	3.30404e-05	0.758219	0.166167	0.000120227	0.0353457	0.69927	2.23278	-1.05286	-0.0743168	1.05286	down	1.36725	0.451272	1.36725	up	-1.13993	-0.188951	1.13993	down
Ta.113.1.S1_at	0.296603	0.225033	7.19805e-06	0.595689	0.54555	3.04319e-05	0.0386775	0.107507	1.23624	-1.04256	-0.0601309	1.04256	down	1.03561	0.0504875	1.03561	up	1.15373	0.206309	1.15373	up
Ta.151.1.S1_at	0.00115515	0.336801	2.57724e-06	0.0326821	0.647946	1.20357e-05	2.7077	0.473698	8.55046	-1.18374	-0.243355	1.18374	down	-1.73693	-0.79654	1.73693	down	-1.52163	-0.605615	1.52163	down
Ta.13351.1.S1_at	6.82904e-05	0.0701261	0.00575682	0.00694818	0.326273	0.0122266	2.02454	0.551932	1.16844	-1.15442	-0.207166	1.15442	down	-1.33026	-0.411704	1.33026	down	-1.74593	-0.803994	1.74593	down
Ta.234.1.S1_at	0.2314	0.107964	0.00934353	0.529552	0.394629	0.0187135	0.0478221	0.153813	0.351448	-1.09212	-0.12713	1.09212	down	-1.14778	-0.198843	1.14778	down	1.0772	0.10729	1.0772	up
Ta.201.1.S1_at	0.256434	0.374361	0.000137323	0.556043	0.677319	0.00043462	4.58113	6.95096	83.0876	-1.27424	-0.349636	1.27424	down	1.61042	0.687437	1.61042	up	3.48838	1.80256	3.48838	up
Ta.106.1.A1_at	0.403552	0.726067	0.000338747	0.690417	0.884576	0.000981033	0.0122395	0.011033	0.359834	1.06086	0.0852395	1.06086	up	1.01529	0.0218982	1.01529	up	1.00243	0.00349482	1.00243	up
Ta.174.1.S1_at	0.0695322	0.87375	0.0104199	0.290088	0.950545	0.0205759	0.192215	0.0147102	0.578829	-1.11343	-0.155008	1.11343	down	-1.14126	-0.190623	1.14126	down	-1.06643	-0.092792	1.06643	down
Ta.27506.1.S1_at	0.491935	0.989647	0.0174531	0.754079	0.996195	0.0323476	0.0258008	0.00110969	0.495372	-1.04269	-0.0603116	1.04269	down	-1.02661	-0.0378862	1.02661	down	-1.04422	-0.0624283	1.04422	down
Ta.141.1.S1_at	0.659188	0.303391	0.00934951	0.855236	0.620547	0.0187249	0.0152687	0.191048	0.843641	1.06953	0.0969812	1.06953	up	-1.18316	-0.242649	1.18316	down	1.01544	0.0221014	1.01544	up
Ta.141.1.S1_x_at	0.500535	0.727587	0.00418474	0.759908	0.885441	0.00923051	0.0627396	0.0867366	1.78365	-1.04751	-0.0669654	1.04751	down	-1.1576	-0.211135	1.1576	down	1.01933	0.0276219	1.01933	up
Ta.14184.1.S1_at	0.0600374	0.0504283	0.0136466	0.268333	0.280043	0.0260721	0.169588	0.293528	0.44153	-1.17875	-0.237262	1.17875	down	-1.22332	-0.2908	1.22332	down	1.08391	0.116251	1.08391	up
Ta.2772.1.S1_at	0.599229	0.0985792	1.25076e-05	0.821364	0.379925	5.01498e-05	0.030011	0.533044	3.58241	1.20816	0.272811	1.20816	up	-1.10192	-0.140019	1.10192	down	-1.2363	-0.306029	1.2363	down
Ta.10054.1.S1_at	0.18798	0.146516	0.00415887	0.479264	0.450762	0.00918288	3.66107	8.26549	26.6985	1.03343	0.0474348	1.03343	up	1.02258	0.0322183	1.02258	up	-3.98077	-1.99305	3.98077	down
TaAffx.42385.1.S1_at	0.0331066	0.467425	0.000214145	0.195311	0.741935	0.000648703	0.658308	0.205856	2.99387	1.27319	0.348445	1.27319	up	1.04173	0.0589839	1.04173	up	1.32311	0.403933	1.32311	up
Ta.28314.1.S1_at	0.00176617	0.00181668	0.000350927	0.040706	0.055649	0.00101177	2.95662	3.9379	5.26626	2.8259	1.49871	2.8259	up	1.17121	0.228001	1.17121	up	-1.00502	-0.00723091	1.00502	down
Ta.30641.1.S1_at	0.000462683	4.449e-05	4.08458e-09	0.0203486	0.00870156	3.59604e-08	3.24914	5.99785	16.5639	-3.37605	-1.75533	3.37605	down	-1.01448	-0.0207386	1.01448	down	-1.01851	-0.0264641	1.01851	down
Ta.30659.1.S1_at	0.000180165	0.278795	0.0516463	0.0121588	0.59773	0.0829716	22.965	3.35608	8.24727	-3.17315	-1.66592	3.17315	down	-1.76247	-0.817596	1.76247	down	-4.95426	-2.30867	4.95426	down
Ta.152.1.S1_at	0.114324	0.0718854	1.66657e-12	0.372538	0.33007	3.7009e-11	0.609615	1.32647	35.2493	-1.74493	-0.803169	1.74493	down	1.01059	0.0151926	1.01059	up	1.005	0.00719738	1.005	up
Ta.28613.1.S1_at	0.111724	0.103876	0.00247762	0.368098	0.387911	0.00579672	1.22715	2.23414	6.74332	-1.01883	-0.0269085	1.01883	down	2.10229	1.07196	2.10229	up	1.04443	0.0627123	1.04443	up
TaAffx.15009.1.S1_at	0.818625	0.34659	8.14121e-05	0.932901	0.655681	0.000271318	0.00145462	0.0596862	0.712165	-1.07847	-0.108986	1.07847	down	1.06449	0.0901625	1.06449	up	-1.01348	-0.0193161	1.01348	down
Ta.24969.1.S1_s_at	0.00520514	0.000183088	2.93653e-05	0.0736795	0.0175564	0.000108005	39.4665	100.997	131.018	113.72	6.82934	113.72	up	-1.10797	-0.147917	1.10797	down	-1.31877	-0.399192	1.31877	down
Ta.28792.1.S1_x_at	0.000890829	0.00105914	3.26618e-06	0.0282673	0.042887	1.48731e-05	70.0909	89.4415	204.167	146.922	7.19891	146.922	up	1.00688	0.0098936	1.00688	up	2.23958	1.16323	2.23958	up
Ta.9983.1.S1_s_at	6.25723e-05	0.0647825	8.88308e-08	0.00667116	0.314783	5.7491e-07	4.02204	1.11717	10.8945	-2.24486	-1.16662	2.24486	down	-1.32819	-0.409464	1.32819	down	-1.34669	-0.429414	1.34669	down
Ta.237.1.S1_a_at	0.497877	0.0021883	7.80308e-17	0.758036	0.0603442	1.06638e-14	0.0455348	1.46309	31.4904	1.53157	0.615013	1.53157	up	-1.27377	-0.349105	1.27377	down	-1.03707	-0.0525198	1.03707	down
Ta.237.1.S1_at	0.393385	0.25586	5.40879e-06	0.682279	0.576114	2.34895e-05	0.169665	0.645722	8.44746	1.42958	0.515592	1.42958	up	-1.02437	-0.0347358	1.02437	down	-1.04895	-0.0689517	1.04895	down
Ta.28783.1.S1_x_at	0.0114756	0.533981	4.12015e-10	0.112252	0.782855	4.69844e-09	0.238671	0.0421702	3.1825	-1.15419	-0.206882	1.15419	down	-1.04693	-0.0661693	1.04693	down	-1.1611	-0.215488	1.1611	down
Ta.23659.1.S1_at	0.720894	0.163041	1.29114e-18	0.886449	0.472583	4.91376e-16	0.0508874	1.50865	171.148	1.19476	0.256724	1.19476	up	-1.40613	-0.491729	1.40613	down	1.3761	0.460587	1.3761	up
Ta.21348.2.S1_at	0.00308257	0.198165	0.00162347	0.0552952	0.515482	0.00398647	0.243489	0.0803204	0.376772	-1.14548	-0.195954	1.14548	down	-1.19847	-0.261191	1.19847	down	-1.02548	-0.036301	1.02548	down
Ta.15265.1.S1_at	0.0992579	0.0606899	1.53074e-05	0.346621	0.305538	6.02308e-05	0.515602	1.09778	5.84818	1.54333	0.626051	1.54333	up	1.24152	0.312103	1.24152	up	-1.16481	-0.2201	1.16481	down
Ta.28364.1.S1_x_at	0.0445037	0.000952054	0.300141	0.228312	0.0404865	0.370565	0.906537	3.64864	0.516542	1.34257	0.424996	1.34257	up	-1.18693	-0.247231	1.18693	down	-2.18842	-1.12989	2.18842	down
Ta.21350.1.S1_x_at	0.300887	0.0867396	1.27276e-15	0.599233	0.358593	8.57025e-14	0.765875	3.67036	183.295	1.29326	0.371016	1.29326	up	-2.22594	-1.15442	2.22594	down	-1.06566	-0.0917432	1.06566	down
Ta.212.1.S1_at	0.0315617	0.0673639	7.57633e-15	0.190883	0.320713	3.68651e-13	1.87318	2.17667	85.4757	-2.15898	-1.11035	2.15898	down	-1.26027	-0.333734	1.26027	down	1.05368	0.0754433	1.05368	up
Ta.14534.1.S1_at	0.00642745	0.0586141	5.25991e-06	0.0821792	0.300625	2.29042e-05	1.30327	0.948332	5.68822	1.73086	0.791491	1.73086	up	1.27654	0.352238	1.27654	up	-1.00147	-0.00212049	1.00147	down
Ta.6556.1.S1_at	0.039122	0.0203475	0.0114156	0.212949	0.179191	0.0222657	1.61987	3.096	3.62785	2.3322	1.22169	2.3322	up	1.1673	0.223171	1.1673	up	-1.12671	-0.17212	1.12671	down
Ta.3274.1.S1_at	0.0146651	0.0898116	0.00595317	0.127913	0.364097	0.0125829	3.3465	2.60827	6.09329	-2.5529	-1.35213	2.5529	down	-1.06609	-0.0923326	1.06609	down	-1.30575	-0.384877	1.30575	down
Ta.3499.1.S1_at	0.540118	0.0191722	4.30142e-06	0.784595	0.173541	1.90674e-05	0.0190451	0.448731	1.90285	1.27554	0.351105	1.27554	up	-1.02529	-0.0360366	1.02529	down	-1.13058	-0.177065	1.13058	down
Ta.1258.1.S1_a_at	0.000573073	0.0518638	2.63676e-10	0.0226627	0.283588	3.17229e-09	5.54625	2.4459	37.5843	-2.83269	-1.50218	2.83269	down	-1.48913	-0.574468	1.48913	down	-1.21285	-0.278405	1.21285	down
Ta.247.1.S1_at	0.654338	0.347047	2.46039e-11	0.85308	0.656081	3.93576e-10	0.0157771	0.169163	9.47952	1.14593	0.196517	1.14593	up	1.04668	0.0658207	1.04668	up	-1.09941	-0.136731	1.09941	down
Ta.1082.3.S1_at	0.0133951	0.0875435	0.0221967	0.121848	0.36029	0.039904	3.99201	3.05633	5.00978	-2.51058	-1.32802	2.51058	down	-1.69356	-0.76006	1.69356	down	1.06443	0.0900794	1.06443	up
Ta.30756.1.S1_x_at	0.00268577	0.00206368	9.52891e-06	0.0509941	0.0591933	3.92186e-05	39.0405	55.7993	127.026	48.3224	5.59462	48.3224	up	1.07424	0.103317	1.07424	up	1.46439	0.550303	1.46439	up
Ta.2776.1.S1_at	0.495027	0.454846	1.13846e-07	0.756356	0.734397	7.1984e-07	0.0279271	0.0946826	3.34219	1.00607	0.00872525	1.00607	up	-1.02787	-0.0396548	1.02787	down	1.14714	0.198044	1.14714	up
Ta.5610.1.S1_at	0.644094	0.0584845	0.000134003	0.84712	0.30037	0.000424897	0.0359432	1.03158	4.02082	1.00015	0.000216484	1.00015	up	1.41984	0.505727	1.41984	up	-1.24518	-0.316356	1.24518	down
Ta.14414.1.S1_at	0.00525503	0.658941	0.0060572	0.0739678	0.850785	0.0127749	0.120733	0.0112724	0.162123	1.08026	0.111373	1.08026	up	1.05327	0.0748741	1.05327	up	1.11823	0.16122	1.11823	up
Ta.176.1.S1_s_at	0.000370647	0.186022	4.29133e-12	0.0181641	0.501909	8.40529e-11	4.60913	1.01989	40.6197	-2.27773	-1.1876	2.27773	down	-1.44758	-0.533639	1.44758	down	-1.34318	-0.42565	1.34318	down
Ta.176.1.S1_x_at	0.00412546	0.0589913	3.989e-14	0.0647873	0.301364	1.48614e-12	2.80942	1.81478	59.6098	-2.21411	-1.14673	2.21411	down	-1.38742	-0.472408	1.38742	down	-1.0403	-0.0569985	1.0403	down
Ta.442.1.S1_at	0.0449436	0.376356	0.00820031	0.229463	0.678763	0.0166975	1.9486	0.898641	5.03882	-1.86746	-0.901074	1.86746	down	-1.25979	-0.333183	1.25979	down	-1.11858	-0.161667	1.11858	down
Ta.13865.1.S1_at	0.002086	0.792158	1.57865e-11	0.0444994	0.914491	2.6657e-10	11.5479	0.477765	129.693	-2.62461	-1.3921	2.62461	down	-1.78046	-0.83225	1.78046	down	-2.25615	-1.17386	2.25615	down
Ta.28700.1.S1_at	0.218157	0.0662702	0.0124419	0.51522	0.318225	0.0240243	0.331877	1.24813	2.13773	1.09884	0.135976	1.09884	up	-1.63906	-0.712866	1.63906	down	1.00056	0.000802696	1.00056	up
Ta.10.2.S1_x_at	0.213326	0.289877	9.00535e-09	0.509391	0.608503	7.28705e-08	4.19442	6.69815	189.797	1.45115	0.537199	1.45115	up	-2.47866	-1.30956	2.47866	down	-2.4211	-1.27566	2.4211	down
Ta.4367.1.S1_at	0.0708159	0.0464702	2.62436e-05	0.292561	0.268709	9.7658e-05	0.623159	1.2096	5.43567	1.70968	0.773725	1.70968	up	-1.04978	-0.0700914	1.04978	down	1.06125	0.0857704	1.06125	up
Ta.7450.1.S1_at	0.960692	0.279542	2.24528e-06	0.986614	0.598405	1.06241e-05	0.000269394	0.290198	4.5156	1.17955	0.238238	1.17955	up	-1.14008	-0.189137	1.14008	down	-1.04646	-0.0655143	1.04646	down
Ta.7450.1.S1_x_at	0.194707	0.897876	0.00693163	0.487413	0.960901	0.0143915	0.222776	0.027378	1.49276	-1.12282	-0.167131	1.12282	down	-1.16429	-0.219445	1.16429	down	-1.06099	-0.0854158	1.06099	down
Ta.253.1.S1_at	0.00413594	0.0843414	4.03033e-07	0.0648665	0.353825	2.25649e-06	4.68176	2.61172	24.3176	-1.15718	-0.210609	1.15718	down	-1.40148	-0.486947	1.40148	down	-2.7629	-1.46618	2.7629	down
Ta.9983.2.S1_at	0.000850493	0.0435026	1.48148e-13	0.0277007	0.260576	4.57193e-12	10.5057	5.33362	141.49	-4.12553	-2.04458	4.12553	down	-2.05082	-1.0362	2.05082	down	-1.11765	-0.160468	1.11765	down
Ta.2758.1.S1_at	0.867523	0.090344	0.023468	0.952108	0.365061	0.0418704	0.000810308	0.149295	0.244087	-1.08756	-0.12109	1.08756	down	-1.05581	-0.078353	1.05581	down	1.12582	0.170977	1.12582	up
Ta.28467.1.S1_at	0.848182	0.45779	3.02443e-12	0.94506	0.736105	6.18369e-11	0.00821458	0.353391	32.1257	1.18785	0.248348	1.18785	up	-1.1455	-0.195982	1.1455	down	-1.1042	-0.143001	1.1042	down
Ta.5920.1.S1_at	0.593989	0.83982	4.47907e-16	0.818	0.936246	3.87527e-14	0.347866	0.420777	343.286	1.32763	0.408855	1.32763	up	-1.07189	-0.100158	1.07189	down	1.21513	0.281105	1.21513	up
Ta.42.1.S1_at	0.0355541	0.00237416	3.28113e-10	0.202933	0.0630847	3.8373e-09	1.6679	5.12335	33.9558	2.8172	1.49426	2.8172	up	-1.0206	-0.0294142	1.0206	down	-1.12769	-0.173377	1.12769	down
Ta.2787.1.S1_at	0.866837	0.434244	5.18645e-20	0.952005	0.721333	4.65473e-17	0.0095486	0.572729	183.333	1.13131	0.177991	1.13131	up	-1.30791	-0.387258	1.30791	down	1.08039	0.111549	1.08039	up
Ta.30665.1.S1_at	0.669604	0.759333	0.0247274	0.861343	0.899286	0.0438441	0.0105052	0.0314379	0.474762	1.08501	0.117709	1.08501	up	-1.00685	-0.00984402	1.00685	down	-1.00373	-0.0053695	1.00373	down
Ta.30670.1.S1_at	0.904595	0.11453	5.31848e-14	0.965738	0.404747	1.90134e-12	0.00435176	1.38869	59.6222	1.48948	0.574805	1.48948	up	-1.23268	-0.301795	1.23268	down	-1.15432	-0.207043	1.15432	down
Ta.131.1.S1_at	0.00163764	0.000463934	2.1725e-07	0.0390585	0.0281786	1.29086e-06	38.8844	65.0684	173.444	58.9214	5.88072	58.9214	up	1.09215	0.127176	1.09215	up	1.17108	0.227839	1.17108	up
Ta.2791.1.S1_at	0.540152	0.655475	7.68526e-09	0.784595	0.849062	6.33391e-08	0.28696	0.640285	55.4874	1.46799	0.553843	1.46799	up	-1.02958	-0.0420547	1.02958	down	1.0167	0.0238981	1.0167	up
Ta.28629.1.S1_x_at	0.120532	0.512361	5.1521e-06	0.382648	0.769258	2.24787e-05	3.89248	2.08491	57.2477	1.00769	0.0110571	1.00769	up	-2.1466	-1.10206	2.1466	down	-1.84285	-0.881938	1.84285	down
Ta.1308.1.S1_at	0.046987	0.00641432	0.000276852	0.234861	0.102853	0.000818634	19.4848	54.5052	98.9548	30.943	4.95154	30.943	up	-1.22523	-0.293054	1.22523	down	-1.18454	-0.244331	1.18454	down
Ta.1308.1.S1_x_at	0.0204521	0.00641391	0.0017121	0.152279	0.102853	0.00417988	22.8688	45.8333	60.5931	27.5531	4.78414	27.5531	up	-1.05755	-0.0807274	1.05755	down	1.05608	0.0787201	1.05608	up
Ta.1078.2.S1_a_at	0.250561	0.743441	7.96918e-06	0.550244	0.892041	3.33794e-05	0.0943111	0.041141	2.44708	-1.14508	-0.195454	1.14508	down	-1.05317	-0.0747431	1.05317	down	-1.02591	-0.036904	1.02591	down
Ta.1310.1.S1_x_at	8.98082e-05	0.000444378	1.43949e-05	0.00821957	0.0275133	5.69722e-05	1.16306	1.1489	1.88266	1.82071	0.864501	1.82071	up	1.08762	0.121173	1.08762	up	1.06642	0.0927795	1.06642	up
Ta.659.1.S1_at	0.0518569	0.562505	4.66023e-14	0.248004	0.799508	1.69936e-12	0.189967	0.0543489	9.36887	-1.18251	-0.24185	1.18251	down	-1.10377	-0.142436	1.10377	down	-1.03639	-0.0515656	1.03639	down
Ta.659.1.S1_x_at	0.193859	0.527872	3.00864e-14	0.486192	0.778875	1.16343e-12	0.0877839	0.0648773	10.3916	-1.15185	-0.203957	1.15185	down	-1.06903	-0.0962966	1.06903	down	1.00276	0.00396967	1.00276	up
Ta.24961.1.S1_x_at	2.38147e-05	0.000778207	8.04894e-07	0.00363452	0.036644	4.20825e-06	3.56518	2.62477	6.64548	2.61847	1.38872	2.61847	up	1.24884	0.320586	1.24884	up	1.13199	0.178858	1.13199	up
Ta.1544.1.S1_at	0.0706529	0.285493	0.0095329	0.292129	0.604323	0.0190414	0.212755	0.158354	0.660772	-1.21523	-0.28123	1.21523	down	-1.15604	-0.209194	1.15604	down	1.02042	0.0291697	1.02042	up
Ta.2777.2.S1_a_at	2.17383e-05	7.12564e-05	0.095002	0.00348618	0.0109304	0.140254	4.07401	4.30903	0.822554	3.08078	1.62329	3.08078	up	1.31865	0.399058	1.31865	up	-1.00273	-0.00393455	1.00273	down
Ta.1409.1.S1_x_at	0.00149407	0.00142301	1.28056e-06	0.037307	0.0495755	6.39384e-06	1.15778	1.55784	4.18078	-1.92056	-0.941525	1.92056	down	-1.09952	-0.136869	1.09952	down	1.00166	0.00239021	1.00166	up
Ta.9316.1.S1_at	0.253755	0.6827	5.6474e-12	0.553528	0.863609	1.06922e-10	0.933333	0.532984	95.5781	1.45351	0.539537	1.45351	up	1.36061	0.444251	1.36061	up	-1.01234	-0.0176965	1.01234	down
Ta.9316.1.S1_x_at	0.259918	0.659739	3.08299e-12	0.559522	0.851213	6.29058e-11	0.868282	0.55541	95.8756	1.50951	0.594079	1.50951	up	1.27332	0.348593	1.27332	up	-1.00755	-0.0108547	1.00755	down
Ta.2896.1.S1_x_at	9.54424e-05	0.00192064	0.000170033	0.00846935	0.057139	0.000527133	4.29117	3.2907	4.98364	2.90926	1.54065	2.90926	up	1.27045	0.345345	1.27045	up	1.13722	0.185516	1.13722	up
Ta.14274.1.S1_a_at	0.00774237	0.0185754	0.000143267	0.0913214	0.171523	0.00045177	1.35552	1.51899	4.01274	1.95234	0.965203	1.95234	up	1.11542	0.15759	1.11542	up	1.02917	0.0414767	1.02917	up
Ta.2739.1.S1_x_at	0.000847901	0.000970284	0.0035912	0.0277007	0.0409608	0.0080678	2.04437	2.62435	2.03227	2.3334	1.22243	2.3334	up	1.18575	0.245801	1.18575	up	-1.02699	-0.03842	1.02699	down
Ta.1842.1.S1_a_at	0.232401	0.114816	2.03903e-06	0.530751	0.405114	9.73319e-06	1.24522	3.90328	35.0879	-2.4324	-1.28238	2.4324	down	-1.06199	-0.0867655	1.06199	down	1.19189	0.253254	1.19189	up
Ta.130.1.S1_at	0.855799	0.900454	5.21609e-08	0.947558	0.962	3.55813e-07	0.00339576	0.0212704	6.24174	1.03565	0.050536	1.03565	up	-1.03471	-0.0492268	1.03471	down	1.04027	0.0569639	1.04027	up
Ta.165.1.S1_at	0.0139117	0.0158082	0.00162932	0.124539	0.158784	0.00399953	1.64816	2.30739	3.86984	2.17485	1.12092	2.17485	up	1.17906	0.237639	1.17906	up	-1.05318	-0.0747498	1.05318	down
Ta.2788.1.A1_at	0.182906	0.135258	5.73125e-15	0.472538	0.43434	2.91069e-13	1.17746	2.71129	150.15	-2.16777	-1.11621	2.16777	down	-1.10367	-0.142308	1.10367	down	1.12772	0.173411	1.12772	up
Ta.23142.1.S1_x_at	0.0312222	0.00467619	0.000845213	0.189965	0.0874046	0.002229	17.797	44.9399	62.9933	23.6897	4.56619	23.6897	up	-1.10448	-0.143365	1.10448	down	-1.15203	-0.204172	1.15203	down
Ta.1991.1.S1_at	0.021646	0.339206	1.32606e-05	0.15663	0.650118	5.2884e-05	6.73086	2.57086	38.3295	-1.49096	-0.576244	1.49096	down	-1.32324	-0.40407	1.32324	down	-3.06116	-1.61408	3.06116	down
Ta.214.1.S1_at	0.0589582	0.0677108	5.09241e-09	0.26542	0.321402	4.3782e-08	0.744196	1.13901	14.8976	-1.59825	-0.676495	1.59825	down	-1.29187	-0.369456	1.29187	down	1.13546	0.183283	1.13546	up
Ta.214.1.S1_x_at	0.0690161	0.0166856	5.83542e-09	0.289058	0.163354	4.94559e-08	0.620917	1.64311	13.2991	-1.66948	-0.739397	1.66948	down	-1.27089	-0.345841	1.27089	down	1.2288	0.297255	1.2288	up
Ta.50.1.S1_at	0.00611633	0.882367	4.31443e-10	0.0802338	0.95448	4.89584e-09	0.643454	0.0185892	7.1236	1.25846	0.331658	1.25846	up	1.17714	0.235285	1.17714	up	1.17708	0.235214	1.17708	up
Ta.9097.1.S1_s_at	0.0502383	0.118182	0.0244046	0.243987	0.409925	0.0433394	0.719755	0.793847	1.45724	1.58224	0.661964	1.58224	up	-1.04482	-0.0632532	1.04482	down	1.18894	0.249673	1.18894	up
Ta.9097.1.S1_x_at	0.0727356	0.00568429	5.51382e-08	0.296741	0.0963909	3.74085e-07	0.707688	2.52578	12.5651	2.03986	1.02847	2.03986	up	-1.04098	-0.0579488	1.04098	down	-1.09375	-0.12928	1.09375	down
Ta.5403.1.S1_at	0.000805438	0.0517284	5.76317e-09	0.0267579	0.283364	4.89539e-08	2.16997	1.02346	11.9197	-1.90426	-0.929227	1.90426	down	-1.35182	-0.434907	1.35182	down	-1.07844	-0.108949	1.07844	down
Ta.9227.1.S1_at	0.713787	0.657797	3.81111e-15	0.882674	0.850092	2.09859e-13	0.330939	2.05069	589.963	1.22729	0.295476	1.22729	up	-1.79007	-0.840015	1.79007	down	-1.02153	-0.0307327	1.02153	down
Ta.9227.1.S1_x_at	0.740433	0.646992	3.09243e-14	0.896364	0.845029	1.19047e-12	0.331831	2.62265	619.31	1.26243	0.336208	1.26243	up	-1.90985	-0.933457	1.90985	down	1.0148	0.0212004	1.0148	up
Ta.24977.1.S1_x_at	0.528204	0.990282	0.000198879	0.777002	0.996451	0.000606398	0.0159429	0.000764812	0.898488	1.03887	0.0550213	1.03887	up	1.02399	0.0341996	1.02399	up	1.02601	0.0370442	1.02601	up
Ta.18720.1.S1_a_at	0.863189	0.960142	2.10158e-15	0.950822	0.98604	1.28295e-13	0.0637846	0.172006	539.527	1.04289	0.0605817	1.04289	up	-1.05124	-0.0720897	1.05124	down	1.20086	0.264064	1.20086	up
Ta.18720.1.S1_x_at	0.924979	0.845341	1.3043e-15	0.973124	0.93871	8.74346e-14	0.0239852	0.898842	704.17	1.04975	0.0700493	1.04975	up	-1.39948	-0.48489	1.39948	down	1.19745	0.259968	1.19745	up
Ta.27389.1.S1_at	0.691794	0.569468	4.26253e-14	0.872324	0.803381	1.5734e-12	0.394722	2.8271	501.613	1.23436	0.303769	1.23436	up	-1.98501	-0.989143	1.98501	down	1.04038	0.0571054	1.04038	up
Ta.2709.1.S1_s_at	0.990084	0.465303	4.87208e-15	0.996798	0.741046	2.55217e-13	0.000494123	4.93935	754.965	1.81063	0.856488	1.81063	up	-1.93545	-0.952665	1.93545	down	1.05259	0.0739469	1.05259	up
Ta.24991.1.S1_x_at	0.0697466	0.0223517	3.31529e-08	0.29051	0.187489	2.3617e-07	1.11908	2.73715	20.4284	2.07153	1.0507	2.07153	up	1.23522	0.304767	1.23522	up	-1.2291	-0.297598	1.2291	down
Ta.1052.1.S1_x_at	0.0342959	0.497878	6.85809e-08	0.198981	0.760424	4.5522e-07	0.558451	0.162121	6.82404	1.35048	0.433472	1.35048	up	1.14549	0.195962	1.14549	up	1.08512	0.117861	1.08512	up
Ta.27401.1.S1_s_at	0.477135	0.0427755	7.20391e-16	0.744321	0.258246	5.57501e-14	0.0087845	0.118888	4.68843	-1.14273	-0.192485	1.14273	down	1.04764	0.0671365	1.04764	up	1.02216	0.0316224	1.02216	up
Ta.27401.1.S1_x_at	0.00797579	0.00536577	0.00043175	0.0928946	0.0936423	0.00121731	0.724595	1.12176	1.81911	1.70072	0.766146	1.70072	up	1.11266	0.154014	1.11266	up	-1.04894	-0.0689282	1.04894	down
Ta.23429.1.S1_at	0.000421655	0.00637581	1.36045e-06	0.0194139	0.102702	6.75518e-06	1.4121	1.08052	3.93873	1.8027	0.850158	1.8027	up	1.25584	0.328656	1.25584	up	1.00661	0.00950511	1.00661	up
Ta.99.1.S1_at	0.00636542	3.16248e-06	5.11022e-07	0.0817686	0.00226385	2.79475e-06	0.680663	3.14701	3.86019	1.91676	0.938668	1.91676	up	1.3048	0.383823	1.3048	up	-1.41173	-0.497468	1.41173	down
Ta.99.1.S1_x_at	0.00353533	4.93488e-05	1.08466e-06	0.0594563	0.00916496	5.50396e-06	0.971715	2.72502	4.35776	1.96575	0.975084	1.96575	up	1.30174	0.380436	1.30174	up	-1.29214	-0.369764	1.29214	down
Ta.92.1.S1_s_at	0.738314	0.339545	8.32972e-06	0.89548	0.650458	3.47468e-05	0.157776	3.1082	49.1562	1.6874	0.7548	1.6874	up	1.22959	0.298175	1.22959	up	-1.57545	-0.655764	1.57545	down
Ta.2657.1.S1_s_at	0.595307	0.987077	7.70467e-12	0.818931	0.995135	1.41204e-10	0.108447	0.0097915	50.8656	-1.04781	-0.0673775	1.04781	down	-1.10789	-0.14782	1.10789	down	-1.08231	-0.114115	1.08231	down
Ta.2657.1.S1_x_at	0.984988	0.945721	1.06212e-12	0.995248	0.980272	2.51344e-11	0.000101015	0.0313774	44.4825	1.02159	0.0308174	1.02159	up	1.04096	0.0579081	1.04096	up	-1.05605	-0.078675	1.05605	down
Ta.2446.1.S1_a_at	0.00921037	0.00215228	0.000144524	0.100463	0.0601277	0.000455399	26.3304	51.5702	81.8534	34.1674	5.09455	34.1674	up	-1.04126	-0.0583291	1.04126	down	1.06814	0.0950986	1.06814	up
Ta.2446.1.S1_at	0.00494715	0.00284082	0.0003131	0.0718023	0.0687948	0.000913535	30.8859	48.1475	71.7152	34.6225	5.11364	34.6225	up	1.00143	0.00206119	1.00143	up	1.35831	0.441814	1.35831	up
Ta.2446.1.S1_x_at	0.0137171	0.00274405	0.000259636	0.123606	0.0681591	0.000772687	27.3987	57.7579	87.9981	40.1359	5.32682	40.1359	up	-1.07327	-0.102015	1.07327	down	1.00665	0.00956821	1.00665	up
Ta.23051.1.A1_a_at	0.00365007	0.47707	4.56749e-13	0.0605469	0.747739	1.21311e-11	0.332502	0.0507331	5.6654	-1.22975	-0.298362	1.22975	down	-1.10284	-0.141227	1.10284	down	-1.09965	-0.137042	1.09965	down
Ta.24298.1.S1_x_at	0.00246616	0.000226939	1.7011e-06	0.0487812	0.0193421	8.25442e-06	33.2779	68.5068	130.184	56.6573	5.82419	56.6573	up	-1.0572	-0.0802536	1.0572	down	1.01732	0.0247685	1.01732	up
Ta.28325.1.S1_x_at	0.00779132	0.00159912	1.18494e-08	0.0917189	0.0522591	9.32858e-08	5.38975	10.6559	47.2335	4.90176	2.2933	4.90176	up	1.1688	0.225024	1.1688	up	-1.14611	-0.196739	1.14611	down
Ta.27473.1.S2_at	0.632307	0.0266218	0.015843	0.840806	0.203664	0.0297234	0.0225022	0.789924	0.919432	1.2506	0.322618	1.2506	up	-1.05002	-0.0704227	1.05002	down	-1.32152	-0.402203	1.32152	down
Ta.27753.1.S1_at	0.0018672	0.0046458	5.34537e-05	0.0421458	0.0871355	0.000185493	2.53853	2.81821	6.06423	2.47271	1.30609	2.47271	up	1.21611	0.282279	1.21611	up	1.00341	0.00490648	1.00341	up
Ta.1315.1.S1_at	0.0577045	0.0125829	0.000164123	0.262806	0.141612	0.000510707	12.6952	33.1183	77.034	14.8958	3.89684	14.8958	up	-1.2223	-0.289593	1.2223	down	-1.03112	-0.0442098	1.03112	down
Ta.817.1.S1_a_at	0.0167501	0.0192902	0.00626855	0.136792	0.174113	0.0131662	26.8485	37.7811	50.4852	23.9627	4.58272	23.9627	up	-1.09156	-0.126388	1.09156	down	1.65316	0.725231	1.65316	up
Ta.24982.1.S1_at	0.00055334	2.63747e-05	0.000373742	0.0222436	0.00686552	0.00107083	4.72903	9.68524	6.57719	4.52309	2.17731	4.52309	up	1.13105	0.17766	1.13105	up	-1.13315	-0.180336	1.13315	down
Ta.22828.2.S1_at	0.0907878	0.000317699	1.93705e-08	0.330696	0.0232403	1.45106e-07	5.43738	37.9702	121.118	-12.735	-3.67073	12.735	down	1.85506	0.891462	1.85506	up	1.36363	0.447449	1.36363	up
Ta.2446.2.S1_at	0.0308151	0.00341824	0.000137602	0.188652	0.0754007	0.00043539	20.5121	55.1428	96.93	32.1722	5.00774	32.1722	up	-1.09036	-0.124811	1.09036	down	-1.27801	-0.3539	1.27801	down
Ta.1521.1.S1_at	0.00781866	0.104994	1.59096e-08	0.0918189	0.390077	1.21527e-07	1.32015	0.790201	11.2607	-1.74175	-0.800541	1.74175	down	-1.10463	-0.143559	1.10463	down	-1.15259	-0.204878	1.15259	down
Ta.115.1.S1_at	0.0199219	0.00446082	0.000224204	0.150417	0.0856626	0.000675906	25.0129	53.9249	93.2035	34.7542	5.11912	34.7542	up	-1.21659	-0.282841	1.21659	down	1.12117	0.165011	1.12117	up
Ta.23798.1.S1_at	0.0254083	0.0113599	0.000689293	0.170953	0.135828	0.00185857	26.3762	49.74	89.3272	32.6184	5.02761	32.6184	up	-1.11513	-0.157216	1.11513	down	1.20195	0.265375	1.20195	up
Ta.23798.1.S1_s_at	0.0271328	0.0179735	0.00159538	0.176744	0.168342	0.00392727	24.4948	41.8311	73.0161	25.709	4.6842	25.709	up	-1.08988	-0.124167	1.08988	down	1.30965	0.389185	1.30965	up
Ta.3681.1.S1_x_at	0.518222	0.574929	1.06196e-05	0.770657	0.806435	4.32576e-05	0.465171	1.2272	37.4077	-1.65797	-0.72942	1.65797	down	-1.07229	-0.100701	1.07229	down	1.1081	0.148087	1.1081	up
Ta.27135.1.S1_at	0.0745564	0.0066862	3.01257e-07	0.300782	0.105225	1.7363e-06	0.478315	1.66617	7.23533	1.78788	0.838249	1.78788	up	-1.03292	-0.0467261	1.03292	down	-1.07171	-0.09992	1.07171	down
Ta.185.1.S1_at	0.1542	0.0146129	1.64737e-05	0.434057	0.152417	6.43276e-05	0.693472	3.16827	10.5532	2.16824	1.11652	2.16824	up	-1.09313	-0.128464	1.09313	down	-1.11366	-0.15531	1.11366	down
Ta.1314.1.S1_at	0.5684	0.0738828	3.54622e-08	0.802587	0.334411	2.51193e-07	1.30837	22.3808	252.292	5.65312	2.49905	5.65312	up	-1.05137	-0.0722652	1.05137	down	-2.43335	-1.28294	2.43335	down
Ta.1314.1.S1_s_at	0.066214	0.00614921	8.95081e-10	0.282895	0.100378	9.34412e-09	10.6408	35.4972	264.429	14.6905	3.87681	14.6905	up	-1.0167	-0.0238955	1.0167	down	-1.50617	-0.590882	1.50617	down
Ta.14625.1.S1_x_at	0.00189017	4.70021e-05	3.48886e-07	0.0422682	0.00892923	1.98063e-06	39.5843	96.5177	173.398	106.03	6.72833	106.03	up	-1.14169	-0.191165	1.14169	down	-1.18556	-0.245564	1.18556	down
Ta.14073.1.S1_at	0.259033	0.368643	0.0189578	0.558537	0.672979	0.0347748	0.184092	0.287031	1.26263	-1.31203	-0.391802	1.31203	down	-1.0398	-0.0563002	1.0398	down	1.01329	0.0190427	1.01329	up
Ta.14073.1.S1_x_at	0.0928643	0.343207	0.010478	0.334854	0.653451	0.0206737	0.416517	0.306474	1.47283	-1.38931	-0.474365	1.38931	down	-1.04211	-0.0595141	1.04211	down	-1.08035	-0.111502	1.08035	down
Ta.1353.1.S1_at	0.119489	0.149621	1.45705e-10	0.380965	0.454937	1.8733e-09	0.8667	1.36673	35.6994	1.75393	0.810594	1.75393	up	1.19781	0.260399	1.19781	up	-1.10192	-0.140025	1.10192	down
Ta.27712.1.S1_at	0.000611949	0.000164387	0.000106216	0.0233781	0.0165922	0.000345086	47.7195	76.9646	82.1256	86.6276	6.43675	86.6276	up	1.10137	0.139295	1.10137	up	1.25865	0.331882	1.25865	up
Ta.24519.1.S1_a_at	0.0602609	0.00918672	3.2151e-05	0.269009	0.12259	0.00011726	0.518802	1.49854	4.05416	1.76156	0.81685	1.76156	up	-1.04589	-0.0647283	1.04589	down	-1.02232	-0.0318427	1.02232	down
Ta.28354.1.S1_at	0.0109768	0.0386922	6.53953e-05	0.109707	0.246111	0.000222453	3.00693	2.97056	11.054	-2.49773	-1.32062	2.49773	down	1.05612	0.0787699	1.05612	up	-1.40659	-0.492204	1.40659	down
Ta.28354.1.A1_at	0.827735	0.29791	0.0182609	0.936931	0.615736	0.0336431	0.00172619	0.0903582	0.328708	-1.04421	-0.0624068	1.04421	down	-1.03631	-0.0514563	1.03631	down	1.11374	0.155411	1.11374	up
Ta.23967.1.S1_s_at	0.053809	0.00822377	0.0139496	0.252964	0.115586	0.0265882	14.793	41.5481	36.297	19.9745	4.32008	19.9745	up	-1.2197	-0.286521	1.2197	down	-1.13871	-0.187398	1.13871	down
Ta.23967.1.S1_x_at	0.186793	0.00476942	0.00699447	0.477593	0.0884063	0.0145034	7.83159	55.1101	50.4769	21.5691	4.4309	21.5691	up	-1.87099	-0.903804	1.87099	down	-1.65702	-0.728594	1.65702	down
Ta.1529.1.S1_at	0.0618749	0.00454063	7.44524e-06	0.272931	0.0863436	3.1386e-05	0.593066	2.04684	5.66175	1.77518	0.827962	1.77518	up	1.21549	0.281536	1.21549	up	-1.26522	-0.33939	1.26522	down
Ta.5958.1.S1_at	0.424328	0.00148502	1.10597e-18	0.706093	0.0505201	4.43356e-16	0.038904	0.967139	26.2268	1.44053	0.526596	1.44053	up	-1.08753	-0.121052	1.08753	down	-1.15533	-0.208303	1.15533	down
Ta.24963.1.S1_x_at	0.00177959	0.000201065	1.05615e-07	0.0408819	0.0184099	6.72749e-07	35.6771	69.5037	174.537	60.4126	5.91678	60.4126	up	-1.09481	-0.130681	1.09481	down	1.13834	0.186936	1.13834	up
Ta.27777.1.S2_at	0.00146164	0.000457282	1.29418e-06	0.0368821	0.0278872	6.45382e-06	39.1018	63.9938	140.366	57.649	5.84922	57.649	up	1.01017	0.0146034	1.01017	up	1.30977	0.389315	1.30977	up
Ta.27777.1.S2_s_at	0.0015629	0.000258456	0.000179134	0.0380738	0.0208607	0.00055179	51.2329	93.2918	98.7423	122.615	6.93799	122.615	up	1.14606	0.196684	1.14606	up	1.0161	0.0230449	1.0161	up
Ta.27777.1.S1_at	0.00921394	0.0106291	4.57308e-16	0.100463	0.131671	3.92834e-14	0.579722	0.794179	21.402	1.59421	0.672843	1.59421	up	1.04976	0.0700534	1.04976	up	1.0129	0.0184984	1.0129	up
Ta.27765.1.S1_x_at	0.8182	0.41893	2.70103e-10	0.932697	0.710237	3.24054e-09	0.0122401	0.407812	22.8364	1.24116	0.311684	1.24116	up	1.00411	0.00591832	1.00411	up	-1.15426	-0.206967	1.15426	down
Ta.2789.2.S1_at	0.156988	0.701678	7.47408e-10	0.437951	0.873698	7.95863e-09	3.9114	1.33091	170.351	-2.21355	-1.14636	2.21355	down	-1.1537	-0.20627	1.1537	down	-1.54231	-0.625096	1.54231	down
Ta.2789.2.S1_x_at	0.282547	0.878051	4.78841e-10	0.582202	0.952398	5.36986e-09	2.13651	0.466108	170.293	-1.72193	-0.784025	1.72193	down	-1.36284	-0.446614	1.36284	down	-1.17368	-0.231042	1.17368	down
Ta.81.1.S1_at	0.000557214	0.368913	0.00177306	0.0223223	0.673203	0.00431271	1.31145	0.181327	1.38627	1.48763	0.573014	1.48763	up	1.17558	0.233373	1.17558	up	1.2647	0.3388	1.2647	up
Ta.840.1.S1_at	0.113121	0.0121482	0.000181158	0.370481	0.139752	0.000557368	15.3863	59.2382	134.49	30.4878	4.93016	30.4878	up	-1.25664	-0.329573	1.25664	down	-1.59997	-0.678044	1.59997	down
Ta.2448.1.S1_at	0.00583711	0.000302788	1.17228e-07	0.0783288	0.0227584	7.38602e-07	34.5538	84.2762	223.286	77.8678	6.28296	77.8678	up	-1.02826	-0.0402015	1.02826	down	-1.28744	-0.364506	1.28744	down
Ta.64.1.S1_at	0.42185	0.173697	4.79185e-16	0.70452	0.486638	4.08128e-14	1.56711	8.77443	673.631	3.31979	1.73109	3.31979	up	-1.56841	-0.6493	1.56841	down	1.1251	0.170054	1.1251	up
Ta.1457.1.S1_x_at	0.634415	0.567776	0.0084655	0.84216	0.802618	0.0171706	0.133083	0.665229	6.47888	-1.19875	-0.261534	1.19875	down	-1.285	-0.361774	1.285	down	1.19624	0.258503	1.19624	up
Ta.7602.1.S1_at	0.559177	0.671684	3.86728e-07	0.796965	0.858084	2.1733e-06	0.0311925	0.0721168	4.49586	-1.03295	-0.0467741	1.03295	down	-1.12822	-0.174052	1.12822	down	1.03112	0.0442117	1.03112	up
Ta.14572.1.S1_at	0.000499784	0.00125563	3.37907e-13	0.0210747	0.0465469	9.32478e-12	1.63743	1.81023	18.6594	1.93479	0.952174	1.93479	up	1.38618	0.471112	1.38618	up	-1.10471	-0.143665	1.10471	down
Ta.14585.1.S1_at	0.297139	0.41382	0.000193076	0.596057	0.706962	0.000590561	0.185849	0.300048	3.80621	-1.3183	-0.398679	1.3183	down	1.01333	0.0191094	1.01333	up	-1.03637	-0.0515326	1.03637	down
Ta.9577.1.S1_at	0.865936	0.250465	1.60122e-12	0.951704	0.571372	3.5793e-11	0.0152334	1.52402	80.6168	1.54016	0.623083	1.54016	up	-1.18642	-0.246615	1.18642	down	-1.19172	-0.253045	1.19172	down
Ta.4917.1.S1_at	0.278141	0.0194435	6.4617e-09	0.578036	0.174929	5.41908e-08	0.393838	2.90937	24.3606	1.48825	0.573618	1.48825	up	-1.35803	-0.441511	1.35803	down	-1.6931	-0.759671	1.6931	down
Ta.1055.1.S1_at	6.91525e-09	0.0861976	0.00368777	1.117e-05	0.357561	0.00825635	34.4416	2.89337	7.3808	-3.10661	-1.63534	3.10661	down	-2.79003	-1.48028	2.79003	down	-6.74151	-2.75307	6.74151	down
Ta.1055.1.S1_x_at	1.54841e-10	0.100616	0.000277622	7.75894e-07	0.382781	0.000820611	10.0224	0.553023	2.42771	-2.28933	-1.19492	2.28933	down	-1.63238	-0.706979	1.63238	down	-2.40146	-1.26391	2.40146	down
Ta.2706.1.S1_a_at	0.127002	0.441034	0.0180902	0.392755	0.725443	0.0333696	0.24927	0.170266	0.930927	1.01841	0.0263122	1.01841	up	-1.18103	-0.240043	1.18103	down	-1.21887	-0.285539	1.21887	down
Ta.23158.1.S1_at	0.0307928	0.00428294	5.23617e-11	0.188593	0.0842079	7.61442e-10	4.46876	11.4413	100.374	-4.03085	-2.01108	4.03085	down	-1.79395	-0.843139	1.79395	down	1.6705	0.740279	1.6705	up
Ta.3.1.S1_at	0.132798	0.0336961	9.07307e-08	0.401572	0.22905	5.8607e-07	4.87097	15.5226	119.213	-5.98758	-2.58197	5.98758	down	1.28527	0.362074	1.28527	up	1.00896	0.012871	1.00896	up
Ta.24117.1.S1_at	0.00680939	0.749383	3.19436e-10	0.0848789	0.89482	3.74864e-09	25.1836	1.7368	294.755	4.28721	2.10004	4.28721	up	2.09735	1.06857	2.09735	up	3.60431	1.84972	3.60431	up
Ta.341.1.S1_at	0.961547	0.372545	3.55033e-08	0.987073	0.675807	2.51455e-07	0.000513455	0.44344	13.9336	-1.23641	-0.30616	1.23641	down	1.11317	0.154679	1.11317	up	1.12829	0.17414	1.12829	up
Ta.2344.1.S1_s_at	0.00453666	0.217819	1.02899e-09	0.0684037	0.537629	1.05877e-08	0.917611	0.312736	8.69511	1.46877	0.554608	1.46877	up	1.07082	0.098711	1.07082	up	1.23508	0.304601	1.23508	up
Ta.2799.1.S1_x_at	0.467037	0.382734	2.10947e-14	0.737039	0.683623	8.56879e-13	0.720659	2.63411	285.258	2.01884	1.01353	2.01884	up	-1.21345	-0.279115	1.21345	down	1.0826	0.114503	1.0826	up
Ta.132.1.S1_a_at	0.761801	0.109813	0.0124043	0.907377	0.397227	0.0239565	0.218659	11.1231	23.834	-3.30582	-1.72501	3.30582	down	1.63989	0.713597	1.63989	up	1.45781	0.543802	1.45781	up
Ta.6988.1.S1_at	0.0131345	0.00452819	0.000202389	0.120568	0.0863073	0.000616008	2.1499	4.0181	7.07909	-2.69335	-1.4294	2.69335	down	-1.06902	-0.096289	1.06902	down	1.04206	0.0594398	1.04206	up
Ta.2638.1.S1_at	0.387662	0.397324	2.03564e-15	0.677155	0.695128	1.25415e-13	2.04914	5.07715	682.954	2.90654	1.5393	2.90654	up	-1.04459	-0.0629331	1.04459	down	-1.0316	-0.0448873	1.0316	down
Ta.20518.1.S1_at	0.00281018	0.000273799	1.232e-08	0.0525269	0.0214932	9.6611e-08	11.0912	22.8595	74.3527	10.2925	3.36352	10.2925	up	1.01601	0.0229139	1.01601	up	-1.03964	-0.0560794	1.03964	down
Ta.2423.1.S1_at	0.40149	0.00102772	3.13706e-11	0.688768	0.0423955	4.87428e-10	0.0841134	2.02776	13.987	1.70226	0.767448	1.70226	up	-1.1985	-0.261229	1.1985	down	-1.16167	-0.216196	1.16167	down
Ta.14589.1.S1_at	0.0169145	0.446052	3.89596e-10	0.137556	0.728695	4.4648e-09	1.85313	0.480481	28.1469	-1.70285	-0.767955	1.70285	down	-1.16387	-0.218928	1.16387	down	-1.29631	-0.374416	1.29631	down
Ta.9226.1.S1_at	0.908348	0.921815	2.80969e-17	0.967289	0.970837	4.94005e-15	0.0293883	0.355968	764.567	1.11304	0.154503	1.11304	up	-1.25126	-0.32338	1.25126	down	-1.00177	-0.00255251	1.00177	down
Ta.27578.1.S1_at	0.0833112	0.591305	7.45027e-10	0.317347	0.815199	7.93749e-09	0.394588	0.13149	11.2865	-1.28723	-0.364265	1.28723	down	-1.04921	-0.069301	1.04921	down	-1.1444	-0.194597	1.1444	down
Ta.27771.1.S1_at	0.203	0.0171138	0.000794545	0.497235	0.164624	0.0021114	2.00767	11.0773	21.6685	4.09335	2.03328	4.09335	up	-1.12607	-0.171301	1.12607	down	-1.36137	-0.445057	1.36137	down
Ta.3560.1.S1_s_at	0.409528	0.0166439	0.0162181	0.696182	0.163227	0.0303388	0.0773404	1.04124	1.04877	-1.29396	-0.371792	1.29396	down	1.16205	0.216666	1.16205	up	1.35025	0.433227	1.35025	up
Ta.28714.1.S1_at	0.068548	0.0471952	9.47656e-09	0.288121	0.270895	7.6273e-08	0.601741	1.14175	12.2731	1.65394	0.725905	1.65394	up	1.13892	0.187672	1.13892	up	-1.10027	-0.137858	1.10027	down
Ta.28714.1.A1_s_at	0.224838	0.570913	4.37488e-05	0.522055	0.804143	0.000154836	0.0771893	0.0574058	1.43617	1.12074	0.164451	1.12074	up	1.09594	0.132167	1.09594	up	-1.01311	-0.0187877	1.01311	down
Ta.85.1.S1_at	0.0241862	0.254294	4.41737e-07	0.166172	0.574545	2.45083e-06	5.62419	2.86105	49.4651	-3.00387	-1.58682	3.00387	down	-1.34525	-0.427874	1.34525	down	-1.28062	-0.356843	1.28062	down
Ta.23141.1.S1_at	0.324302	0.103492	0.000127606	0.622326	0.387321	0.000406599	10.655	51.9623	260.389	-1.26455	-0.338622	1.26455	down	-1.82704	-0.869508	1.82704	down	22.1976	4.47233	22.1976	up
Ta.69.2.S1_x_at	0.0197349	0.00570026	0.000291228	0.149761	0.0965717	0.000856274	29.0632	59.1067	103.587	42.8434	5.421	42.8434	up	1.01314	0.0188375	1.01314	up	-1.03441	-0.0488055	1.03441	down
Ta.91.1.S1_at	0.0662974	0.012755	0.0016072	0.282967	0.142686	0.00395179	12.5057	34.8595	55.3178	15.5823	3.96184	15.5823	up	-1.13576	-0.183663	1.13576	down	-1.1825	-0.241842	1.1825	down
Ta.837.1.S1_at	0.424432	0.663664	3.96944e-12	0.706155	0.853312	7.85411e-11	2.79745	3.54608	608.594	1.17596	0.233834	1.17596	up	2.70421	1.43521	2.70421	up	1.00244	0.00351667	1.00244	up
Ta.62.1.S1_x_at	0.110381	0.342363	6.6763e-12	0.366163	0.652788	1.24217e-10	5.18489	4.25719	262.04	-1.31714	-0.397413	1.31714	down	-1.11562	-0.157848	1.11562	down	-3.29842	-1.72177	3.29842	down
Ta.10170.1.S1_at	0.00124536	0.0032905	1.89084e-07	0.0340323	0.0738012	1.14028e-06	37.3955	40.9729	159.583	32.8957	5.03983	32.8957	up	1.20467	0.268643	1.20467	up	1.74923	0.806718	1.74923	up
Ta.2797.1.S1_at	0.361934	0.0211042	9.84377e-06	0.654756	0.182392	4.03845e-05	0.564091	5.79138	22.8375	2.43873	1.28613	2.43873	up	-1.58918	-0.668287	1.58918	down	1.09673	0.133214	1.09673	up
Ta.2797.1.S1_x_at	0.502914	0.0577351	0.000145368	0.761566	0.29847	0.000457794	0.405253	5.53678	21.2145	2.35405	1.23514	2.35405	up	-1.59189	-0.670737	1.59189	down	1.05131	0.0721891	1.05131	up
Ta.15331.1.S1_at	0.903692	0.0707072	9.96815e-06	0.965335	0.327507	4.08558e-05	0.00384071	1.49474	8.93649	-1.3925	-0.47768	1.3925	down	1.42597	0.511944	1.42597	up	-1.06898	-0.0962369	1.06898	down
Ta.15331.1.S1_x_at	0.936862	0.155527	3.1992e-05	0.977406	0.462193	0.000116751	0.00115385	0.716529	5.39062	-1.24703	-0.318495	1.24703	down	1.29302	0.370748	1.29302	up	-1.01275	-0.018284	1.01275	down
Ta.4910.1.S1_at	0.180675	0.111385	6.10333e-06	0.469314	0.399598	2.61974e-05	0.203542	0.512179	3.98699	1.40106	0.486519	1.40106	up	-1.03001	-0.0426558	1.03001	down	1.00507	0.00729269	1.00507	up
Ta.5034.1.S1_at	0.134457	0.0122963	9.31233e-09	0.404249	0.140453	7.51119e-08	0.132006	0.570255	4.068	1.25016	0.32211	1.25016	up	1.21004	0.275051	1.21004	up	-1.17596	-0.233835	1.17596	down
Ta.367.1.S1_at	0.0167133	0.011983	3.01578e-06	0.13671	0.138761	1.38397e-05	0.287971	0.46136	1.79357	1.36739	0.451421	1.36739	up	1.1393	0.188147	1.1393	up	-1.07396	-0.102939	1.07396	down
Ta.24987.1.S1_at	0.036106	0.0227807	7.49177e-06	0.204366	0.189045	3.15733e-05	1.74334	3.11513	12.9961	2.37219	1.24622	2.37219	up	1.16112	0.215514	1.16112	up	-1.10296	-0.141376	1.10296	down
Ta.27785.1.S1_a_at	0.00734328	0.688784	3.43249e-11	0.0885242	0.866525	5.2559e-10	0.741907	0.0677188	10.7217	1.30288	0.381706	1.30288	up	1.23753	0.307461	1.23753	up	1.12675	0.172174	1.12675	up
Ta.794.1.S1_at	0.000257472	5.22483e-06	8.93077e-07	0.014971	0.0028313	4.6183e-06	2.92359	6.38622	7.82305	3.35345	1.74565	3.35345	up	1.10838	0.148447	1.10838	up	-1.13622	-0.184245	1.13622	down
Ta.794.1.S1_x_at	0.00189199	0.000888938	0.000208292	0.0422927	0.038759	0.000632407	1.54017	2.3789	3.02502	2.18644	1.12859	2.18644	up	1.12581	0.170957	1.12581	up	-1.04139	-0.0585084	1.04139	down
Ta.2502.1.S1_a_at	0.0976176	0.00402691	5.06108e-06	0.343564	0.0822171	2.21153e-05	0.201456	0.91853	2.5933	-1.51719	-0.601401	1.51719	down	1.05288	0.0743454	1.05288	up	1.05571	0.0782175	1.05571	up
Ta.2502.1.S1_x_at	0.299973	0.0630518	6.20373e-09	0.598463	0.310972	5.22826e-08	0.0682409	0.37233	4.64672	-1.27483	-0.350304	1.27483	down	1.10571	0.144979	1.10571	up	-1.03951	-0.0559045	1.03951	down
Ta.542.1.S1_at	0.678701	0.246159	1.16469e-09	0.866144	0.56753	1.17942e-08	0.093799	1.57531	47.2927	1.61742	0.693697	1.61742	up	-1.13806	-0.186571	1.13806	down	-1.14938	-0.20086	1.14938	down
Ta.24130.1.S1_x_at	0.0443783	0.0575257	8.45499e-10	0.228251	0.297914	8.87737e-09	0.509922	0.728398	10.5107	1.44465	0.530715	1.44465	up	1.25767	0.330749	1.25767	up	-1.10755	-0.147376	1.10755	down
Ta.135.1.S1_at	0.068931	0.0779895	6.68618e-07	0.288903	0.342013	3.55888e-06	0.559693	0.874644	7.45488	1.5529	0.634962	1.5529	up	1.18238	0.241693	1.18238	up	-1.09318	-0.128529	1.09318	down
Ta.27713.1.A1_x_at	0.229542	0.66088	5.27699e-08	0.527421	0.851779	3.59477e-07	0.10923	0.0609849	4.47884	1.16991	0.226397	1.16991	up	1.04081	0.0577051	1.04081	up	1.03268	0.0463969	1.03268	up
Ta.1230.1.S1_x_at	0.174114	0.255132	2.96405e-05	0.461365	0.575316	0.00010895	0.774182	1.14254	12.0305	1.70714	0.771581	1.70714	up	1.14192	0.191456	1.14192	up	-1.05934	-0.0831606	1.05934	down
Ta.28265.1.S1_at	0.00925305	0.324523	1.26725e-06	0.100699	0.638085	6.3316e-06	9.14917	2.76329	52.2256	-3.34147	-1.74048	3.34147	down	-1.31989	-0.400422	1.31989	down	-1.8453	-0.883853	1.8453	down
Ta.18.1.S1_at	0.118581	0.256751	0.000140371	0.379742	0.576716	0.000443383	0.447725	0.493621	4.19618	1.37146	0.455709	1.37146	up	-1.06986	-0.0974237	1.06986	down	1.24043	0.310837	1.24043	up
Ta.24979.1.S1_at	0.0662402	0.311257	1.11866e-09	0.282895	0.627224	1.13914e-08	0.115013	0.0768338	2.80252	1.13428	0.181781	1.13428	up	1.1289	0.174918	1.1289	up	-1.01225	-0.0175629	1.01225	down
Ta.2539.1.S1_a_at	0.123391	0.74372	5.22089e-08	0.387004	0.892115	3.56059e-07	0.146656	0.0349013	3.60354	1.15989	0.213991	1.15989	up	1.07142	0.0995178	1.07142	up	1.04931	0.0694475	1.04931	up
Ta.2798.1.S1_s_at	0.469822	0.925512	2.1402e-11	0.739008	0.972495	3.49044e-10	3.50703	1.01578	813.595	1.77385	0.82688	1.77385	up	1.8597	0.895067	1.8597	up	1.11015	0.150759	1.11015	up
Ta.2798.1.S1_x_at	0.464417	0.95328	9.23771e-12	0.735422	0.983152	1.65763e-10	2.82532	0.493093	685.327	1.72973	0.790551	1.72973	up	1.57038	0.651112	1.57038	up	1.18034	0.239205	1.18034	up
Ta.93.1.S1_at	0.167479	0.240619	9.89301e-13	0.45235	0.561868	2.36531e-11	4.40133	6.57356	350.64	3.74625	1.90545	3.74625	up	1.11999	0.16348	1.11999	up	1.02031	0.0290074	1.02031	up
Ta.15275.1.S1_at	0.24764	0.0844366	9.05605e-14	0.547253	0.353865	2.97243e-12	0.147939	0.571894	20.4485	-1.36676	-0.450755	1.36676	down	1.12082	0.16455	1.12082	up	-1.0706	-0.098423	1.0706	down
Ta.14101.1.S1_at	0.0092371	0.774885	0.0173109	0.100579	0.906299	0.0321123	18.3541	1.21945	22.0823	-3.75859	-1.91019	3.75859	down	-2.56149	-1.35698	2.56149	down	-2.02369	-1.01699	2.02369	down
Ta.14101.1.S1_x_at	0.0146048	0.751552	0.0100021	0.127753	0.895504	0.0198573	15.9942	1.37303	25.6656	-3.55221	-1.82872	3.55221	down	-2.45628	-1.29648	2.45628	down	-1.83284	-0.874079	1.83284	down
Ta.27377.1.S1_x_at	0.0211067	0.00889238	0.0018735	0.154586	0.120565	0.00452922	0.405084	0.759142	1.06665	1.53028	0.613795	1.53028	up	1.06124	0.0857477	1.06124	up	-1.04469	-0.0630798	1.04469	down
Ta.28331.1.S1_at	0.0275425	0.0395773	1.73861e-05	0.178107	0.248897	6.75843e-05	0.860309	1.15539	5.17707	1.72501	0.786603	1.72501	up	1.1627	0.217476	1.1627	up	-1.05449	-0.0765497	1.05449	down
Ta.28331.1.S1_x_at	0.0202272	0.0445591	3.65291e-05	0.15158	0.263256	0.000131718	1.05053	1.20774	5.11548	1.7896	0.839637	1.7896	up	1.16179	0.216345	1.16179	up	-1.02174	-0.0310284	1.02174	down
Ta.28254.1.S1_s_at	0.254073	0.184013	8.12838e-13	0.553725	0.499319	1.99578e-11	0.533223	1.41335	63.8547	1.57682	0.657022	1.57682	up	-1.2234	-0.29089	1.2234	down	1.28707	0.36409	1.28707	up
Ta.14227.1.S1_at	0.000460203	0.00139762	4.64456e-09	0.0202877	0.0490318	4.03281e-08	0.283247	0.302247	1.42555	-1.33974	-0.421958	1.33974	down	-1.09385	-0.129417	1.09385	down	1.01337	0.0191655	1.01337	up
Ta.5.1.S1_at	0.292933	0.498611	7.89193e-11	0.592216	0.761046	1.09e-09	0.128313	0.159518	12.4805	-1.10834	-0.148401	1.10834	down	1.03973	0.0562038	1.03973	up	-1.20248	-0.266012	1.20248	down
Ta.39.3.S1_a_at	0.0157007	0.0644342	2.99128e-05	0.132145	0.313928	0.000109817	0.901259	0.826761	4.13279	1.6648	0.735345	1.6648	up	1.13734	0.185665	1.13734	up	1.01984	0.0283368	1.01984	up
Ta.39.3.S1_x_at	0.0323952	0.221304	1.39028e-08	0.193289	0.541285	1.07689e-07	0.418031	0.263534	5.83081	1.35273	0.435874	1.35273	up	1.14232	0.191968	1.14232	up	1.01305	0.0187111	1.01305	up
Ta.28016.1.S1_x_at	0.192157	0.109769	1.75743e-06	0.484615	0.397147	8.50307e-06	0.247578	0.662069	5.92101	1.42775	0.513743	1.42775	up	1.09568	0.131831	1.09568	up	-1.10803	-0.148002	1.10803	down
Ta.134.1.S1_at	0.261443	0.147739	3.49174e-08	0.561018	0.452442	2.47626e-07	0.139648	0.434838	6.84846	1.34367	0.426175	1.34367	up	1.02735	0.0389287	1.02735	up	-1.06541	-0.0914077	1.06541	down
Ta.58.1.S1_at	0.0430299	0.024728	0.00349957	0.2247	0.196734	0.00788847	23.257	43.7145	71.5584	26.299	4.71694	26.299	up	-1.09627	-0.132599	1.09627	down	1.17953	0.238211	1.17953	up
Ta.30754.1.S1_at	0.191379	0.00642611	2.55998e-16	0.483613	0.102987	2.50707e-14	1.82393	12.251	304.75	4.20587	2.0724	4.20587	up	-1.53892	-0.621923	1.53892	down	-1.07174	-0.0999497	1.07174	down
Ta.28708.1.S1_at	0.508415	0.150534	0.00350423	0.764987	0.45587	0.00789807	0.0134865	0.121522	0.413454	1.1486	0.199881	1.1486	up	-1.00982	-0.0140959	1.00982	down	-1.04946	-0.0696537	1.04946	down
Ta.4352.2.S1_a_at	0.00399199	0.0823098	0.00123309	0.0637056	0.350051	0.00312159	5.35712	2.99362	9.30268	-2.85433	-1.51315	2.85433	down	-1.61851	-0.69467	1.61851	down	-1.07678	-0.106725	1.07678	down
Ta.304.1.S1_at	0.275942	0.134147	1.29647e-11	0.575536	0.432771	2.22864e-10	0.272081	0.949859	28.6266	1.4012	0.486663	1.4012	up	1.23877	0.308905	1.23877	up	-1.20912	-0.273954	1.20912	down
Ta.304.1.S1_x_at	0.104087	0.159422	8.35816e-11	0.355569	0.467565	1.14719e-09	0.382784	0.532223	15.1116	1.36654	0.450527	1.36654	up	1.22579	0.293712	1.22579	up	-1.09092	-0.125543	1.09092	down
Ta.2797.2.S1_x_at	0.299076	0.0319286	0.000349795	0.597627	0.222752	0.00100919	1.45064	10.0596	27.2756	3.67757	1.87875	3.67757	up	-1.45072	-0.536774	1.45072	down	-1.10004	-0.137554	1.10004	down
Ta.24945.1.S1_at	0.0465798	0.0329242	3.09e-05	0.233941	0.226001	0.000113102	0.988916	1.75944	6.87362	1.80992	0.855925	1.80992	up	1.28712	0.364146	1.28712	up	-1.16929	-0.225628	1.16929	down
Ta.23142.6.S1_x_at	0.0142628	0.00199545	0.000237776	0.126049	0.0581314	0.000713174	28.2645	64.3226	93.2076	46.8953	5.55137	46.8953	up	-1.01756	-0.0251128	1.01756	down	-1.15654	-0.20982	1.15654	down
Ta.605.1.S1_at	0.464692	0.246512	1.96871e-08	0.735576	0.567954	1.47294e-07	0.112141	0.60019	13.8852	1.38398	0.468825	1.38398	up	-1.00077	-0.00111061	1.00077	down	-1.09645	-0.132839	1.09645	down
Ta.27776.1.S1_at	0.247765	0.944571	5.33759e-06	0.547323	0.97995	2.32138e-05	1.35528	0.111456	36.4762	-1.21854	-0.285149	1.21854	down	-1.45662	-0.542628	1.45662	down	-1.26259	-0.336386	1.26259	down
Ta.23704.1.S1_s_at	0.586883	0.00674896	0.000614468	0.813599	0.105671	0.00167514	0.163242	6.41916	10.343	-2.51232	-1.32902	2.51232	down	1.37346	0.457812	1.37346	up	1.3824	0.467175	1.3824	up
Ta.23704.1.S1_x_at	0.496994	0.00342586	0.0001355	0.757381	0.0754581	0.000429325	0.210126	6.13321	10.8108	-2.4933	-1.31806	2.4933	down	1.40612	0.491717	1.40612	up	1.29051	0.367946	1.29051	up
Ta.14168.1.S1_at	0.0083421	0.733975	4.55198e-08	0.0949496	0.888522	3.14218e-07	14.3877	1.12732	112.902	-3.09423	-1.62958	3.09423	down	-1.72353	-0.785367	1.72353	down	-2.59937	-1.37816	2.59937	down
Ta.2307.1.S1_at	0.0175245	0.0162932	0.000215944	0.139887	0.161352	0.000653758	0.765536	1.14742	2.74441	1.4851	0.570563	1.4851	up	1.43072	0.516737	1.43072	up	-1.15857	-0.21235	1.15857	down
Ta.1465.1.S1_at	0.0105548	0.193388	2.27553e-11	0.107426	0.510251	3.68317e-10	2.2703	1.05968	37.7422	-1.1161	-0.158473	1.1161	down	-1.29912	-0.377533	1.29912	down	-1.95985	-0.970745	1.95985	down
Ta.841.1.S1_a_at	0.0318092	0.288617	3.86394e-07	0.191636	0.60711	2.17163e-06	2.5299	1.29276	25.0896	-2.0275	-1.0197	2.0275	down	-1.38942	-0.474487	1.38942	down	-1.06908	-0.0963758	1.06908	down
Ta.22845.1.S1_at	0.291298	0.00755278	2.09996e-06	0.590727	0.11107	1.0001e-05	0.0436441	0.436892	1.57798	1.2709	0.345855	1.2709	up	1.03987	0.0563998	1.03987	up	-1.14341	-0.193343	1.14341	down
Ta.12722.1.S1_at	0.0316629	0.0245641	5.51824e-07	0.191131	0.196053	2.99393e-06	0.448154	0.741817	4.26993	1.5464	0.628918	1.5464	up	1.02277	0.0324766	1.02277	up	1.00559	0.00804886	1.00559	up
Ta.9501.1.S1_at	0.00399421	0.117205	1.10366e-13	0.063724	0.40863	3.52624e-12	1.64395	0.779278	31.9959	-1.7479	-0.805622	1.7479	down	-1.30908	-0.388553	1.30908	down	-1.06289	-0.0879909	1.06289	down
Ta.14200.1.S1_at	0.0290733	0.472348	1.13112e-05	0.183327	0.744694	4.5811e-05	0.370147	0.10835	2.40226	-1.18986	-0.250792	1.18986	down	-1.03599	-0.0510106	1.03599	down	-1.23678	-0.306595	1.23678	down
Ta.934.1.S1_at	0.815853	0.240049	1.48642e-08	0.931576	0.561234	1.1432e-07	0.0056259	0.305164	7.11088	1.08525	0.118025	1.08525	up	1.06581	0.0919469	1.06581	up	-1.21839	-0.284978	1.21839	down
Ta.934.1.S1_x_at	0.514086	0.309039	1.70803e-07	0.768089	0.625558	1.03995e-06	0.0373669	0.209359	4.69451	1.05479	0.0769566	1.05479	up	1.00412	0.00593448	1.00412	up	-1.211	-0.276196	1.211	down
Ta.20554.1.S1_at	0.000978496	0.89413	0.000670214	0.0298216	0.959128	0.00181216	6.07316	0.10218	8.56583	-1.59269	-0.671465	1.59269	down	-1.84543	-0.883958	1.84543	down	-1.87769	-0.908955	1.87769	down
Ta.13254.1.S1_x_at	0.0922907	0.0108717	1.53305e-07	0.333626	0.133114	9.41791e-07	12.7486	44.4931	233.517	17.5839	4.13618	17.5839	up	-2.35352	-1.23482	2.35352	down	1.59014	0.669157	1.59014	up
Ta.8164.1.S1_at	0.754579	0.910364	2.3004e-06	0.903379	0.965996	1.08524e-05	0.012971	0.0245544	5.38046	-1.06489	-0.0907006	1.06489	down	-1.03986	-0.0563889	1.03986	down	1.02328	0.033199	1.02328	up
Ta.4988.1.S1_at	0.467629	0.973499	3.38067e-05	0.737567	0.990884	0.000122674	0.0687006	0.00682453	3.7561	1.08266	0.114586	1.08266	up	1.03501	0.0496393	1.03501	up	1.0702	0.0978824	1.0702	up
Ta.136.1.S1_at	0.00253937	0.0202804	6.97079e-05	0.0495326	0.179024	0.000235748	5.64636	4.63324	13.9395	-3.46661	-1.79353	3.46661	down	-1.34988	-0.432831	1.34988	down	-1.10945	-0.14985	1.10945	down
Ta.4834.1.S1_at	0.42235	0.909247	1.44541e-11	0.704886	0.965571	2.45936e-10	0.268519	0.0774533	52.1054	1.03614	0.0512148	1.03614	up	1.14128	0.190655	1.14128	up	1.2111	0.276318	1.2111	up
Ta.9402.1.S1_at	0.0277293	0.00781315	2.106e-06	0.178789	0.112853	1.00258e-05	16.8799	36.1323	131.529	18.2734	4.19167	18.2734	up	1.13197	0.178831	1.13197	up	-1.19913	-0.261989	1.19913	down
Ta.9402.1.S1_x_at	0.0316776	0.00517962	1.21703e-06	0.191131	0.0920922	6.10912e-06	15.1354	37.5729	132.234	18.0806	4.17637	18.0806	up	1.04606	0.0649595	1.04606	up	-1.27536	-0.350904	1.27536	down
Ta.3126.1.S1_at	0.639787	0.318295	1.87408e-08	0.845034	0.633134	1.40916e-07	0.0348006	0.37041	10.6234	-1.00687	-0.00987399	1.00687	down	1.26463	0.338713	1.26463	up	-1.10366	-0.14229	1.10366	down
Ta.13281.1.S1_at	0.242888	0.0103031	2.7618e-06	0.542339	0.129637	1.27982e-05	1.68569	12.7094	48.0149	4.11234	2.03996	4.11234	up	1.03857	0.0545963	1.03857	up	-1.73654	-0.796214	1.73654	down
Ta.9270.1.S1_at	0.00353588	0.0464668	3.6781e-10	0.0594563	0.268709	4.24623e-09	0.956162	0.649776	9.31746	1.60622	0.683665	1.60622	up	1.1959	0.258094	1.1959	up	1.02532	0.0360755	1.02532	up
Ta.10061.1.S1_at	0.618495	0.0251836	2.88447e-10	0.832659	0.198416	3.42711e-09	0.409558	13.4981	161.343	3.44801	1.78576	3.44801	up	-2.29993	-1.20159	2.29993	down	1.03943	0.0557964	1.03943	up
Ta.7741.1.S1_at	0.000156749	0.000403517	1.20676e-14	0.0113268	0.0261746	5.41522e-13	0.991922	1.08946	11.9028	-1.76771	-0.82188	1.76771	down	-1.09184	-0.126763	1.09184	down	-1.03334	-0.0473098	1.03334	down
Ta.9233.2.S1_a_at	0.0296636	0.0129409	0.000413273	0.184983	0.143517	0.00117126	23.6071	45.6682	92.5153	27.9311	4.8038	27.9311	up	1.07955	0.110436	1.07955	up	-1.03924	-0.0555227	1.03924	down
Ta.9233.1.S1_at	0.0202898	0.0163229	0.000206942	0.151898	0.161597	0.000628687	19.6041	30.9036	74.4415	17.0241	4.0895	17.0241	up	1.00259	0.00372601	1.00259	up	1.26088	0.334426	1.26088	up
Ta.14255.1.S1_at	0.0763794	0.358791	0.000996473	0.304127	0.666004	0.00258304	0.22126	0.139357	1.15324	1.17832	0.236737	1.17832	up	-1.01322	-0.0189455	1.01322	down	1.19135	0.252592	1.19135	up
Ta.2234.1.S1_at	0.118927	0.000323751	0.000173861	0.3802	0.0233984	0.000537531	0.276075	2.27782	2.51024	1.75504	0.811504	1.75504	up	1.09619	0.132498	1.09619	up	-1.33661	-0.418574	1.33661	down
Ta.1728.1.S1_at	0.0536264	0.072847	0.00312575	0.25251	0.332095	0.00713736	0.343516	0.48725	1.19753	1.24178	0.31241	1.24178	up	1.32242	0.40318	1.32242	up	-1.09391	-0.129489	1.09391	down
Ta.28351.1.S1_s_at	0.0685212	0.00572783	0.00576679	0.288089	0.0967052	0.0122419	2.25478	7.78322	7.77114	-3.51864	-1.81502	3.51864	down	1.1429	0.192701	1.1429	up	1.08728	0.120726	1.08728	up
Ta.28351.1.S1_x_at	0.0127049	0.00114969	0.00184437	0.118498	0.0447745	0.00446581	0.387902	0.944531	0.863853	-1.579	-0.659009	1.579	down	1.06135	0.0859047	1.06135	up	-1.03506	-0.0497131	1.03506	down
Ta.3311.1.S1_at	0.427676	0.00289482	0.000335028	0.708376	0.0693676	0.000971385	0.0514327	1.1371	1.68189	1.3844	0.469262	1.3844	up	1.10917	0.149477	1.10917	up	-1.31217	-0.391952	1.31217	down
Ta.27343.1.S1_at	0.0907296	0.620894	9.38945e-05	0.330683	0.830718	0.000308624	2.05275	0.650808	17.2489	1.67887	0.747489	1.67887	up	1.4893	0.574639	1.4893	up	1.07969	0.110613	1.07969	up
Ta.2397.1.S1_at	0.808095	0.010475	2.39835e-08	0.928543	0.130923	1.75923e-07	0.00681672	1.20962	7.56484	1.3414	0.423744	1.3414	up	1.08598	0.118995	1.08598	up	-1.37571	-0.460175	1.37571	down
Ta.10021.1.S1_at	0.11239	0.11329	4.34828e-05	0.369255	0.403044	0.000153994	6.19642	10.8589	66.2518	5.21653	2.38309	5.21653	up	1.04679	0.0659682	1.04679	up	1.02826	0.0402021	1.02826	up
Ta.27148.1.S1_at	0.00279901	0.511114	2.60439e-07	0.0524033	0.768614	1.5194e-06	2.30329	0.298178	11.3875	-1.68101	-0.749325	1.68101	down	-1.37232	-0.456621	1.37232	down	-1.24118	-0.311713	1.24118	down
Ta.4279.1.S1_at	0.230421	0.00851251	0.0193213	0.52839	0.11767	0.0353423	0.295456	2.21232	1.78013	1.78004	0.831907	1.78004	up	1.05846	0.0819736	1.05846	up	-1.29264	-0.370321	1.29264	down
Ta.9987.1.S1_x_at	0.203086	0.274544	2.70754e-17	0.497287	0.594247	4.80258e-15	2.43421	3.88158	505.487	-1.16931	-0.225655	1.16931	down	2.58893	1.37236	2.58893	up	1.33191	0.413492	1.33191	up
Ta.3325.1.S1_at	0.0616225	0.0732402	2.02783e-06	0.272397	0.333031	9.68278e-06	0.33618	0.509281	3.73518	1.44062	0.526693	1.44062	up	-1.00849	-0.0121967	1.00849	down	1.04631	0.0653137	1.04631	up
Ta.1201.1.S1_at	0.156188	0.468006	1.2459e-09	0.437009	0.742138	1.25321e-08	0.276321	0.203444	11.4538	1.30842	0.387829	1.30842	up	1.04718	0.0665126	1.04718	up	1.05068	0.0713207	1.05068	up
Ta.28631.1.S1_at	0.250565	0.13843	3.23526e-05	0.550244	0.438678	0.000117938	7.18002	22.1108	155.695	-2.3557	-1.23616	2.3557	down	2.68405	1.42441	2.68405	up	5.62285	2.4913	5.62285	up
Ta.336.2.S1_at	0.000106594	0.710735	0.0303451	0.00910457	0.877597	0.0523716	11.1458	0.38711	4.41153	-1.82019	-0.864092	1.82019	down	-2.58792	-1.37179	2.58792	down	-2.14749	-1.10265	2.14749	down
Ta.10139.1.S1_at	0.51166	0.553742	0.000746928	0.76671	0.794412	0.0019966	0.0553566	0.15131	2.31923	1.06982	0.0973688	1.06982	up	-1.15789	-0.211494	1.15789	down	-1.0876	-0.121155	1.0876	down
Ta.10139.1.S1_s_at	0.965167	0.227174	2.46141e-05	0.988305	0.547582	9.22681e-05	0.000179524	0.288406	2.85736	1.17976	0.238492	1.17976	up	-1.0456	-0.0643337	1.0456	down	-1.13883	-0.187557	1.13883	down
Ta.22990.1.S1_at	0.884291	0.197098	0.0041313	0.958302	0.514262	0.00912835	0.00542332	0.863598	3.33717	1.30435	0.383333	1.30435	up	-1.28958	-0.3669	1.28958	down	-1.06443	-0.0900761	1.06443	down
Ta.14044.1.S1_at	0.99496	0.0352914	0.00352836	0.998327	0.234384	0.0079471	5.04123e-06	0.931129	1.70428	1.30207	0.380807	1.30207	up	-1.32501	-0.406002	1.32501	down	1.01603	0.0229493	1.01603	up
Ta.317.1.S1_at	0.596081	0.814752	0.000103563	0.819319	0.924649	0.000337214	0.117963	0.169552	10.4004	1.04282	0.0604893	1.04282	up	-1.20978	-0.27475	1.20978	down	-1.09369	-0.129197	1.09369	down
Ta.5289.1.S1_at	0.562189	0.650077	1.33807e-15	0.798851	0.846637	8.91026e-14	0.0639333	0.162628	49.1769	-1.05879	-0.0824126	1.05879	down	-1.18908	-0.249846	1.18908	down	1.05658	0.0794079	1.05658	up
Ta.5372.1.S1_at	0.258412	0.131923	1.86931e-11	0.557877	0.430009	3.09566e-10	0.424487	1.38729	40.2113	-1.70661	-0.771136	1.70661	down	1.06613	0.0923889	1.06613	up	1.01905	0.0272204	1.01905	up
Ta.27072.1.S1_at	0.00904753	0.542115	0.0142231	0.0995667	0.787532	0.027046	0.709685	0.113863	0.895872	-1.21158	-0.276888	1.21158	down	-1.10577	-0.145054	1.10577	down	-1.33838	-0.420486	1.33838	down
Ta.27412.1.S1_at	0.481892	0.00717433	8.94019e-15	0.747388	0.108377	4.18352e-13	0.0992079	2.28764	44.8462	1.62594	0.701273	1.62594	up	1.10603	0.145389	1.10603	up	-1.44562	-0.53169	1.44562	down
Ta.7493.1.S1_at	0.0588757	0.583854	1.23348e-05	0.265227	0.811252	4.95128e-05	0.54637	0.155235	4.77927	-1.33614	-0.418073	1.33614	down	-1.07116	-0.0991799	1.07116	down	-1.16628	-0.221915	1.16628	down
Ta.27780.2.A1_a_at	0.00104896	2.82071e-05	6.23609e-07	0.0310554	0.00721753	3.34394e-06	48.3148	111.27	175.321	156.147	7.28676	156.147	up	-1.01661	-0.0237608	1.01661	down	-1.24153	-0.312114	1.24153	down
Ta.27780.2.A1_x_at	0.000897407	3.16544e-05	1.96308e-07	0.028401	0.00757274	1.17995e-06	45.2118	99.334	179.663	122.435	6.93588	122.435	up	1.0403	0.0570025	1.0403	up	-1.20489	-0.268907	1.20489	down
Ta.27780.1.S1_x_at	0.00130534	3.14619e-05	8.7996e-08	0.0347616	0.00757274	5.70366e-07	30.7155	72.9691	143.142	58.6374	5.87375	58.6374	up	-1.16381	-0.218855	1.16381	down	-1.08128	-0.112737	1.08128	down
Ta.22680.2.S1_a_at	3.57109e-05	0.0163787	5.36644e-07	0.00476127	0.161989	2.91842e-06	3.30369	1.32954	6.8225	2.19197	1.13223	2.19197	up	1.37569	0.460157	1.37569	up	1.16896	0.22522	1.16896	up
Ta.4874.1.S1_at	0.766986	0.670412	1.3664e-10	0.909926	0.857459	1.77381e-09	0.290863	2.63649	346.054	1.83336	0.874493	1.83336	up	-1.36213	-0.445866	1.36213	down	1.07974	0.110691	1.07974	up
Ta.27594.1.S1_at	0.116799	0.851975	0.00701283	0.376744	0.941808	0.0145385	0.937427	0.115784	4.22602	-1.24549	-0.31671	1.24549	down	-1.3799	-0.464565	1.3799	down	-1.13834	-0.186932	1.13834	down
Ta.1200.1.S1_at	0.966802	0.374763	2.08474e-14	0.988922	0.677546	8.49306e-13	0.00353461	4.07083	431.472	1.68286	0.750913	1.68286	up	-1.8504	-0.887833	1.8504	down	1.05516	0.0774673	1.05516	up
Ta.1200.1.S1_x_at	0.925727	0.304338	4.41328e-15	0.973549	0.621165	2.36519e-13	0.0172927	4.84503	472.993	1.89044	0.918719	1.89044	up	-1.83625	-0.876762	1.83625	down	1.06403	0.0895449	1.06403	up
Ta.2240.1.S1_at	0.167506	0.277606	0.0097681	0.45237	0.596638	0.0194479	0.095182	0.127289	0.515882	-1.03586	-0.0508339	1.03586	down	1.00673	0.00967415	1.00673	up	-1.2036	-0.267356	1.2036	down
Ta.639.1.S1_at	0.870214	0.218642	0.00820088	0.953261	0.538422	0.0166981	0.116089	13.6799	48.4067	-3.58811	-1.84322	3.58811	down	1.92061	0.941567	1.92061	up	1.47523	0.560938	1.47523	up
Ta.14509.1.S1_at	0.00137785	0.000766882	2.44277e-10	0.0357274	0.0364797	2.965e-09	0.628347	0.929665	5.1143	-1.01857	-0.026542	1.01857	down	-1.03351	-0.0475514	1.03351	down	-1.64557	-0.71859	1.64557	down
Ta.25025.1.S1_at	0.796121	0.862896	8.56277e-11	0.923649	0.945809	1.17206e-09	0.407976	1.77937	664.588	1.732	0.792438	1.732	up	1.09772	0.134504	1.09772	up	-1.22113	-0.288212	1.22113	down
Ta.25025.1.S1_s_at	0.701657	0.890052	3.63941e-11	0.876868	0.957537	5.53749e-10	0.661312	1.03384	525.874	-1.1115	-0.152504	1.1115	down	1.59897	0.677141	1.59897	up	1.22143	0.288574	1.22143	up
Ta.25025.1.S1_x_at	0.831081	0.964436	8.58883e-11	0.938416	0.987485	1.17536e-09	0.282836	0.442922	675.989	1.28627	0.363194	1.28627	up	1.23385	0.303165	1.23385	up	-1.09774	-0.134537	1.09774	down
Ta.13767.1.S1_at	0.238281	0.433643	2.60482e-10	0.537134	0.720752	3.13763e-09	0.0991483	0.11768	6.89158	1.19546	0.257568	1.19546	up	1.05335	0.0749823	1.05335	up	-1.01232	-0.0176724	1.01232	down
Ta.7400.1.S1_at	0.0322262	0.800374	5.35722e-07	0.192816	0.918154	2.91446e-06	0.760229	0.06762	7.31825	1.3259	0.406976	1.3259	up	1.14792	0.199017	1.14792	up	1.2024	0.265918	1.2024	up
Ta.7400.1.S1_x_at	0.0122513	0.133129	3.68251e-06	0.116547	0.431459	1.65582e-05	1.8416	1.11863	10.1287	1.92286	0.943251	1.92286	up	1.21623	0.282414	1.21623	up	1.09535	0.13139	1.09535	up
Ta.11.3.S1_a_at	0.00129421	0.317696	1.47475e-08	0.0347039	0.632647	1.13544e-07	1.89962	0.359315	10.5262	-1.13624	-0.184265	1.13624	down	-1.57211	-0.652699	1.57211	down	-1.45529	-0.541303	1.45529	down
Ta.9320.1.S1_at	0.0663949	0.00872447	2.29464e-06	0.283209	0.119284	1.0827e-05	0.39381	1.21022	4.48107	1.56104	0.642504	1.56104	up	1.18038	0.239253	1.18038	up	-1.19269	-0.254214	1.19269	down
Ta.9320.1.S1_x_at	0.0427125	0.00208084	8.34508e-07	0.223584	0.0592613	4.34758e-06	0.388528	1.32533	4.0134	1.56727	0.648253	1.56727	up	1.1992	0.262072	1.1992	up	-1.2201	-0.287005	1.2201	down
Ta.2197.1.S1_at	0.0307071	0.102613	3.03216e-06	0.188432	0.386099	1.39117e-05	0.509178	0.486856	3.95883	1.46586	0.551744	1.46586	up	1.12198	0.166046	1.12198	up	-1.00293	-0.0042239	1.00293	down
Ta.22794.1.S1_at	0.912439	0.493153	7.10327e-05	0.968785	0.757924	0.000239784	0.0250706	2.95146	54.462	1.42998	0.515992	1.42998	up	1.3163	0.396487	1.3163	up	-1.68663	-0.754141	1.68663	down
Ta.22794.1.S1_x_at	0.598224	0.3125	5.89123e-05	0.820607	0.628305	0.000202646	0.3633	3.0978	35.1237	1.22823	0.29658	1.22823	up	1.82365	0.866829	1.82365	up	-1.47495	-0.560666	1.47495	down
Ta.27096.1.S1_at	0.720146	0.185577	1.87869e-06	0.8862	0.501277	9.02731e-06	0.113379	3.09033	36.6286	-1.9114	-0.934632	1.9114	down	1.15717	0.210595	1.15717	up	1.30796	0.387319	1.30796	up
Ta.19.1.S1_at	0.0441582	0.00578288	9.78386e-11	0.227667	0.0970501	1.31702e-09	14.0382	39.112	348.115	18.3241	4.19567	18.3241	up	-1.23374	-0.303035	1.23374	down	-1.1064	-0.145873	1.1064	down
Ta.22677.1.S1_at	0.0869909	0.0734164	0.000151118	0.323597	0.333494	0.000473867	0.435371	0.793405	3.32776	-1.50958	-0.594151	1.50958	down	1.0959	0.132117	1.0959	up	-1.14694	-0.197793	1.14694	down
Ta.25019.1.S1_at	0.0256468	0.902092	1.14549e-06	0.171772	0.962775	5.78043e-06	0.46148	0.0173056	3.73895	-1.22074	-0.28776	1.22074	down	-1.139	-0.187763	1.139	down	-1.15173	-0.203801	1.15173	down
Ta.8152.1.S1_at	0.207082	0.198098	1.23489e-12	0.501883	0.515403	2.86479e-11	0.0333841	0.0686481	3.14498	-1.1354	-0.183197	1.1354	down	1.01061	0.0152322	1.01061	up	-1.01028	-0.0147483	1.01028	down
Ta.307.1.S1_at	0.009494	0.0203094	3.02025e-08	0.102089	0.179144	2.16719e-07	0.784447	0.908936	6.65512	-1.67509	-0.744236	1.67509	down	-1.03804	-0.0538564	1.03804	down	-1.0626	-0.087598	1.0626	down
Ta.799.1.S1_at	0.112409	0.326196	8.35097e-09	0.369298	0.639391	6.81163e-08	5.43833	4.73006	149.802	3.45085	1.78695	3.45085	up	1.34443	0.426994	1.34443	up	1.08529	0.118077	1.08529	up
Ta.799.1.S1_x_at	0.0956909	0.232882	2.57206e-09	0.339743	0.553192	2.39005e-08	6.66158	6.89007	184.913	4.25694	2.08982	4.25694	up	1.28924	0.366525	1.28924	up	1.09025	0.124661	1.09025	up
Ta.27369.1.S1_at	0.0256465	0.0151249	6.39453e-10	0.171772	0.155546	6.93184e-09	0.315308	0.552997	5.32036	1.45096	0.537005	1.45096	up	-1.00502	-0.00722917	1.00502	down	1.02225	0.031747	1.02225	up
Ta.14483.1.S1_x_at	0.282467	0.0888045	6.87983e-05	0.582152	0.362568	0.000233065	0.269126	1.18078	6.02927	-1.60331	-0.681051	1.60331	down	1.01748	0.0249995	1.01748	up	1.09983	0.137278	1.09983	up
Ta.28736.1.S1_at	0.115582	0.193486	3.36924e-08	0.374845	0.51042	2.39503e-07	0.365355	0.482993	8.96897	-1.35437	-0.437622	1.35437	down	1.08166	0.113253	1.08166	up	-1.21426	-0.280078	1.21426	down
Ta.9277.1.S1_at	0.715622	0.347381	3.46722e-08	0.883631	0.656269	2.46019e-07	0.0190196	0.308086	9.0399	1.03959	0.0560171	1.03959	up	1.08051	0.111714	1.08051	up	-1.23597	-0.305643	1.23597	down
Ta.37.1.S1_at	0.543081	0.241496	4.02344e-12	0.786626	0.562627	7.94266e-11	0.0994843	0.783591	37.4636	-1.43442	-0.52047	1.43442	down	1.04795	0.0675687	1.04795	up	1.09999	0.13749	1.09999	up
Ta.5629.1.S1_x_at	0.735357	0.0985609	0.00261726	0.893829	0.379925	0.00609049	0.0233492	1.00528	2.92739	-1.3432	-0.425672	1.3432	down	-1.08149	-0.113017	1.08149	down	1.30666	0.385885	1.30666	up
Ta.878.1.S1_at	0.508935	0.14258	6.56876e-06	0.76528	0.445044	2.80072e-05	0.0574328	0.534643	4.68711	1.29401	0.37185	1.29401	up	-1.16858	-0.224762	1.16858	down	1.06626	0.0925633	1.06626	up
Ta.14442.1.S1_at	0.230381	0.140276	4.60245e-11	0.528359	0.441422	6.78974e-10	1.61139	4.51233	125.402	2.68027	1.42238	2.68027	up	-1.09653	-0.132951	1.09653	down	-1.01397	-0.020021	1.01397	down
Ta.28018.1.S1_at	0.553793	0.686653	4.34108e-07	0.793702	0.865346	2.41362e-06	0.0198897	0.0422311	2.75498	-1.08694	-0.120279	1.08694	down	-1.04627	-0.0652604	1.04627	down	1.03133	0.0445085	1.03133	up
Ta.5255.1.S1_at	0.92386	0.610898	0.000840369	0.972639	0.825555	0.00221769	0.00104588	0.112821	2.03809	1.09237	0.127461	1.09237	up	1.03178	0.0451365	1.03178	up	-1.1021	-0.140257	1.1021	down
Ta.9072.1.S1_at	0.929489	0.131796	1.49027e-13	0.974795	0.430002	4.59312e-12	0.000710915	0.387439	16.5081	1.21699	0.28332	1.21699	up	-1.09572	-0.131878	1.09572	down	-1.1314	-0.178105	1.1314	down
Ta.1167.1.S1_at	0.0255752	0.169363	8.77222e-05	0.171522	0.481021	0.000290336	3.60823	2.46438	16.9438	-2.218	-1.14926	2.218	down	-1.78319	-0.834456	1.78319	down	1.06009	0.0841821	1.06009	up
Ta.6229.1.S1_at	0.189344	0.618977	2.31378e-17	0.481189	0.829849	4.30743e-15	0.188776	0.102033	37.2208	-1.21325	-0.278873	1.21325	down	-1.09978	-0.137213	1.09978	down	-1.01283	-0.0183964	1.01283	down
Ta.9453.1.S1_at	0.000793476	0.365208	6.11195e-14	0.0265549	0.67079	2.13301e-12	1.63017	0.24392	23.1841	1.57163	0.652263	1.57163	up	1.20266	0.266226	1.20266	up	1.28191	0.358294	1.28191	up
Ta.24801.1.S1_at	0.718702	0.172796	5.6669e-05	0.885398	0.485599	0.000195601	0.720378	20.2968	150.248	-5.23533	-2.38828	5.23533	down	2.01587	1.0114	2.01587	up	1.44206	0.528127	1.44206	up
Ta.5596.1.S1_at	0.750131	0.442557	0.0165877	0.901564	0.726623	0.0309358	0.0130782	0.21212	1.19357	-1.06896	-0.096201	1.06896	down	1.12669	0.172092	1.12669	up	-1.14096	-0.190251	1.14096	down
Ta.5596.1.S1_x_at	0.898725	0.609493	0.00180041	0.963627	0.824788	0.00436923	0.00174919	0.106892	1.66891	-1.03365	-0.047753	1.03365	down	1.1228	0.167102	1.1228	up	-1.05521	-0.0775256	1.05521	down
Ta.2543.1.S1_at	0.562163	0.511096	1.42228e-09	0.798851	0.768606	1.40918e-08	0.0136756	0.0546476	3.44951	1.06701	0.0935704	1.06701	up	1.06776	0.0945894	1.06776	up	-1.0506	-0.0712169	1.0506	down
Ta.22817.1.S1_at	0.263377	0.249336	0.0216574	0.562718	0.570423	0.039057	0.107725	0.241335	0.724106	1.26118	0.334774	1.26118	up	1.03016	0.042863	1.03016	up	-1.03485	-0.0494216	1.03485	down
Ta.527.1.S1_at	0.0101897	0.562662	1.07143e-11	0.105937	0.799571	1.88493e-10	0.506318	0.0789438	8.86107	-1.22338	-0.290871	1.22338	down	-1.24419	-0.315206	1.24419	down	-1.07586	-0.105484	1.07586	down
Ta.5634.1.S1_at	0.237621	0.346647	2.47574e-09	0.53629	0.655708	2.3145e-08	0.313834	0.474525	17.8154	1.15039	0.202128	1.15039	up	1.37549	0.459949	1.37549	up	-1.07316	-0.101869	1.07316	down
Ta.9330.1.S1_at	0.139493	0.100162	5.40572e-12	0.412249	0.382209	1.02917e-10	0.605583	1.30716	36.5701	1.67881	0.74744	1.67881	up	1.15943	0.213417	1.15943	up	-1.13498	-0.182665	1.13498	down
Ta.3262.1.S1_at	0.00583428	0.0189794	4.41632e-12	0.0783267	0.172985	8.6248e-11	1.54513	1.59137	24.802	2.00472	1.0034	2.00472	up	1.14112	0.190445	1.14112	up	1.03468	0.0491894	1.03468	up
Ta.28375.1.S1_at	0.176851	0.252967	2.92299e-06	0.464248	0.573137	1.3457e-05	0.238621	0.359123	5.00925	1.36153	0.445225	1.36153	up	1.01975	0.0282094	1.01975	up	1.01049	0.0150536	1.01049	up
Ta.24466.1.S1_x_at	0.00262221	0.48789	5.25597e-08	0.0501834	0.754482	3.58208e-07	1.06125	0.144891	6.08143	-1.42982	-0.515834	1.42982	down	-1.23126	-0.300132	1.23126	down	-1.16006	-0.214204	1.16006	down
Ta.1385.1.S1_a_at	0.00027315	0.622371	4.82139e-15	0.0153359	0.83151	2.5298e-13	3.12785	0.177428	44.2162	-1.31843	-0.398825	1.31843	down	-1.55504	-0.636949	1.55504	down	-1.66186	-0.732799	1.66186	down
Ta.1385.1.S1_at	1.29375e-05	0.0875515	3.10397e-13	0.00251761	0.36029	8.66905e-12	8.22813	1.60426	52.9741	-2.93341	-1.55258	2.93341	down	-1.55158	-0.633742	1.55158	down	-1.60453	-0.682149	1.60453	down
Ta.1385.1.S1_x_at	3.07776e-05	0.183438	6.03859e-14	0.00431396	0.498377	2.11354e-12	5.91482	0.884135	48.8094	-2.38415	-1.25348	2.38415	down	-1.52278	-0.60671	1.52278	down	-1.48643	-0.571852	1.48643	down
Ta.2013.1.S1_at	0.0128709	0.0748028	5.53767e-09	0.119417	0.335796	4.72052e-08	0.69762	0.564448	7.63298	-1.52478	-0.608603	1.52478	down	-1.16817	-0.224245	1.16817	down	-1.00166	-0.0023886	1.00166	down
Ta.2982.2.S1_x_at	0.211868	0.200611	1.60453e-06	0.507805	0.518523	7.83069e-06	0.116496	0.242766	3.07962	-1.05094	-0.0716803	1.05094	down	1.04464	0.0630016	1.04464	up	-1.25931	-0.332636	1.25931	down
Ta.7732.1.S1_at	0.777028	0.550398	2.88846e-07	0.914916	0.792111	1.67105e-06	0.0027393	0.04087	1.73974	1.04427	0.0624909	1.04427	up	-1.00869	-0.0124788	1.00869	down	-1.07352	-0.10235	1.07352	down
Ta.5628.1.A1_at	0.0867642	0.0667721	1.74226e-07	0.323368	0.319148	1.05951e-06	0.593059	1.12198	10.3397	-1.67723	-0.746083	1.67723	down	-1.07021	-0.0978963	1.07021	down	1.05254	0.0738759	1.05254	up
Ta.27684.1.S1_at	0.00909083	0.909531	1.53382e-11	0.0997338	0.965641	2.59754e-10	0.363245	0.00888356	5.96677	-1.12058	-0.164245	1.12058	down	-1.18179	-0.240973	1.18179	down	-1.14669	-0.19748	1.14669	down
Ta.14504.1.S1_at	0.010273	0.906351	5.43416e-11	0.106205	0.964342	7.85484e-10	0.395404	0.0103998	6.06302	-1.18278	-0.242184	1.18278	down	-1.16791	-0.223928	1.16791	down	-1.11938	-0.1627	1.11938	down
Ta.4468.1.S1_at	0.966027	0.978785	1.57666e-09	0.98861	0.992568	1.54483e-08	0.000157077	0.00365479	7.31174	-1.01658	-0.0237198	1.01658	down	1.00911	0.0130839	1.00911	up	1.01619	0.023169	1.01619	up
Ta.5876.1.S1_at	0.0597628	0.449708	9.03149e-09	0.26752	0.731229	7.30427e-08	0.285015	0.122225	5.44502	1.266	0.340279	1.266	up	1.05125	0.0721102	1.05125	up	1.08785	0.121479	1.08785	up
Ta.9100.1.S1_at	0.349312	0.324799	4.38833e-09	0.64429	0.638237	3.83594e-08	0.064766	0.16733	5.60394	-1.20016	-0.263232	1.20016	down	1.04809	0.0677582	1.04809	up	-1.04176	-0.0590181	1.04176	down
Ta.9100.1.S1_x_at	0.638869	0.13001	2.15452e-07	0.84448	0.42753	1.28131e-06	0.0164753	0.320387	3.91993	-1.18996	-0.250919	1.18996	down	1.15339	0.205878	1.15339	up	-1.05945	-0.0833154	1.05945	down
Ta.23012.1.S1_at	0.0522147	0.0184513	0.00135278	0.248737	0.170902	0.00338848	0.305863	0.684694	1.24222	1.44962	0.535678	1.44962	up	1.11377	0.155456	1.11377	up	-1.10044	-0.138086	1.10044	down
Ta.199.1.S1_at	0.534941	0.722555	0.000135564	0.781359	0.883104	0.000429483	0.0599396	0.0999459	3.69995	1.01956	0.0279443	1.01956	up	1.1719	0.228847	1.1719	up	-1.00833	-0.011966	1.00833	down
Ta.1376.1.S1_at	0.854133	0.232679	4.83519e-12	0.947127	0.553057	9.33371e-11	0.00767029	0.683129	31.3188	-1.27821	-0.354121	1.27821	down	1.24788	0.319473	1.24788	up	-1.03737	-0.0529331	1.03737	down
Ta.3891.1.S1_at	0.0211255	0.00141527	0.0054075	0.15461	0.0494778	0.0115701	1.01191	2.81244	2.13377	2.1109	1.07786	2.1109	up	1.1479	0.199003	1.1479	up	-1.20658	-0.270924	1.20658	down
Ta.6070.1.S1_at	0.00556109	0.0170947	0.00062626	0.0762933	0.164556	0.00170373	0.520259	0.544925	1.11061	-1.49005	-0.575361	1.49005	down	1.00612	0.00880934	1.00612	up	-1.11322	-0.154739	1.11322	down
Ta.3243.1.S1_at	0.720765	0.0369429	3.44921e-06	0.886449	0.239964	1.56166e-05	0.017921	1.01565	5.42167	1.06164	0.0862986	1.06164	up	1.21876	0.285415	1.21876	up	-1.4197	-0.505583	1.4197	down
Ta.3243.1.S1_x_at	0.789954	0.0718971	3.38513e-06	0.921074	0.33007	1.53577e-05	0.00733446	0.584396	4.00811	1.05964	0.0835731	1.05964	up	1.15829	0.211992	1.15829	up	-1.30243	-0.381206	1.30243	down
Ta.9335.1.S1_at	0.0051721	0.35164	4.77552e-13	0.0734365	0.660043	1.26001e-11	0.591446	0.140724	10.9758	-1.09931	-0.136595	1.09931	down	-1.15153	-0.203547	1.15153	down	-1.34622	-0.428914	1.34622	down
Ta.9335.1.S1_s_at	0.0432812	0.0174876	4.207e-17	0.225401	0.166328	6.68128e-15	0.294768	0.614859	22.542	1.12335	0.167809	1.12335	up	-1.18868	-0.249355	1.18868	down	-1.37686	-0.46138	1.37686	down
Ta.27589.1.S1_at	0.751915	0.118958	2.29052e-07	0.902157	0.411356	1.35389e-06	0.0166907	0.750243	8.71381	-1.35808	-0.441564	1.35808	down	1.17548	0.23325	1.17548	up	1.05637	0.0791213	1.05637	up
Ta.2880.1.S1_at	0.220458	0.0465444	0.00114257	0.517421	0.268983	0.00291525	0.151757	0.659643	1.65965	-1.18876	-0.249455	1.18876	down	1.20949	0.274401	1.20949	up	1.28754	0.364614	1.28754	up
Ta.4402.1.S1_at	0.0197379	1.8518e-05	3.50522e-18	0.149761	0.00559551	1.08646e-15	0.442602	2.33708	29.7191	-1.84676	-0.884998	1.84676	down	-1.09754	-0.134275	1.09754	down	1.27809	0.35399	1.27809	up
Ta.735.1.S1_at	0.442018	0.077226	3.09466e-05	0.718413	0.34052	0.000113252	0.0552124	0.508023	2.72365	1.33258	0.414226	1.33258	up	-1.06922	-0.0965525	1.06922	down	-1.059	-0.0827006	1.059	down
Ta.27227.1.S1_at	0.57491	0.214272	1.49572e-10	0.806559	0.53398	1.91891e-09	0.174107	1.75705	57.1607	1.69428	0.760673	1.69428	up	-1.17046	-0.227071	1.17046	down	-1.08398	-0.116341	1.08398	down
Ta.14577.1.S1_at	0.0700739	0.00687274	5.51977e-05	0.291217	0.106519	0.000191005	0.672834	2.25263	5.27745	1.97179	0.979502	1.97179	up	-1.02851	-0.0405593	1.02851	down	-1.08574	-0.118679	1.08574	down
Ta.5321.1.S1_at	0.0329981	0.00468225	1.57545e-05	0.195251	0.0874102	6.1818e-05	0.800088	2.06528	5.23718	1.91828	0.939814	1.91828	up	1.12158	0.165538	1.12158	up	-1.15739	-0.210875	1.15739	down
Ta.9302.1.S1_at	0.144922	0.210268	0.00198441	0.420983	0.529309	0.0047665	0.148227	0.217478	1.02057	1.2672	0.341645	1.2672	up	1.04806	0.0677231	1.04806	up	-1.01703	-0.0243658	1.01703	down
Ta.21101.1.S1_at	0.561404	0.00928727	5.59032e-07	0.798344	0.122977	3.02921e-06	0.0140236	0.446524	1.96527	-1.22682	-0.294918	1.22682	down	-1.05072	-0.0713813	1.05072	down	1.18746	0.247878	1.18746	up
Ta.27752.1.S1_at	0.0618966	0.194943	2.74543e-13	0.272987	0.512039	7.78339e-12	0.532466	0.489062	24.959	-1.05134	-0.072228	1.05134	down	1.24665	0.318061	1.24665	up	1.39849	0.483869	1.39849	up
Ta.27752.1.S1_x_at	0.302424	0.158355	3.64976e-16	0.600932	0.46612	3.35059e-14	0.0571743	0.203656	15.1036	-1.08349	-0.115689	1.08349	down	1.07515	0.104538	1.07515	up	1.18942	0.250262	1.18942	up
Ta.7138.1.S1_at	0.662595	0.308318	8.90193e-09	0.857178	0.624842	7.21405e-08	0.0189204	0.23849	7.13461	-1.13463	-0.18222	1.13463	down	1.09638	0.132749	1.09638	up	1.13841	0.187022	1.13841	up
Ta.237.2.S1_x_at	0.854042	0.00960606	5.80091e-13	0.947127	0.125162	1.49513e-11	0.00527675	1.66898	25.4843	1.5132	0.597606	1.5132	up	-1.35678	-0.440189	1.35678	down	-1.06052	-0.0847756	1.06052	down
Ta.2592.1.S1_at	0.233238	0.653869	1.3239e-09	0.531667	0.848189	1.32216e-08	0.211301	0.123035	12.4512	-1.23594	-0.305611	1.23594	down	-1.01498	-0.021447	1.01498	down	-1.09628	-0.132617	1.09628	down
Ta.1829.1.S1_at	0.632563	0.0496484	2.00427e-06	0.841034	0.277816	9.57791e-06	0.0136879	0.390024	2.4604	1.23511	0.304638	1.23511	up	1.01122	0.0160917	1.01122	up	-1.15168	-0.203734	1.15168	down
Ta.3375.1.S1_at	0.133315	0.325459	6.37081e-05	0.402389	0.638651	0.000217291	0.332859	0.325915	3.79255	1.36899	0.453114	1.36899	up	1.08629	0.119414	1.08629	up	1.00306	0.00441113	1.00306	up
TaAffx.133775.1.A1_s_at	3.01226e-05	4.70005e-05	5.86991e-06	0.00424192	0.00892923	2.52875e-05	3.24712	3.81296	4.98157	2.83506	1.50338	2.83506	up	1.23563	0.305241	1.23563	up	-1.00461	-0.00664204	1.00461	down
Ta.6933.1.S1_at	0.0777568	0.306777	0.0231422	0.306726	0.623625	0.0413478	1.01218	0.7461	2.59805	-1.65705	-0.728613	1.65705	down	-1.17298	-0.230178	1.17298	down	-1.03332	-0.0472822	1.03332	down
Ta.2525.1.S1_at	4.36429e-05	4.24241e-05	4.085e-14	0.00530199	0.00844703	1.5144e-12	1.03544	1.30185	9.2667	1.83617	0.876699	1.83617	up	1.03776	0.0534679	1.03776	up	1.06245	0.0874009	1.06245	up
Ta.21357.1.S1_at	0.101981	0.745879	1.8666e-06	0.351741	0.893212	8.97854e-06	0.305783	0.0636252	4.54347	-1.15499	-0.207878	1.15499	down	-1.20872	-0.273485	1.20872	down	-1.05089	-0.0716127	1.05089	down
Ta.23.1.S1_at	0.000715951	0.36997	5.40065e-12	0.0251172	0.674011	1.02865e-10	0.861847	0.124692	8.43934	-1.38937	-0.474428	1.38937	down	-1.18606	-0.246181	1.18606	down	-1.15488	-0.207748	1.15488	down
Ta.2036.1.S1_x_at	0.396391	0.276386	3.40796e-10	0.6847	0.595977	3.96601e-09	0.709248	2.57276	94.1949	1.83076	0.872447	1.83076	up	1.31269	0.392525	1.31269	up	-1.34053	-0.422803	1.34053	down
Ta.22.1.S1_at	0.695855	0.0418531	2.38382e-14	0.874049	0.255629	9.49911e-13	0.0150702	0.683777	20.588	-1.24766	-0.319228	1.24766	down	1.2747	0.350156	1.2747	up	1.06572	0.0918327	1.06572	up
Ta.20248.1.S1_at	0.0329882	0.00178086	2.23617e-16	0.195251	0.0549716	2.29007e-14	0.239288	0.754348	14.4384	1.47223	0.557999	1.47223	up	1.0418	0.059075	1.0418	up	-1.0927	-0.127903	1.0927	down
Ta.1822.1.S1_at	0.0748236	0.889374	1.22316e-08	0.301435	0.957414	9.60058e-08	0.235667	0.0162841	4.9165	-1.12886	-0.174871	1.12886	down	-1.07507	-0.104437	1.07507	down	-1.1536	-0.206147	1.1536	down
Ta.2907.1.S1_at	0.456782	0.000286952	3.17691e-06	0.729703	0.0221153	1.45127e-05	0.0537225	2.04856	3.75881	1.67531	0.74443	1.67531	up	-1.12444	-0.169208	1.12444	down	-1.26878	-0.343441	1.26878	down
Ta.2035.1.S1_at	0.0260337	0.398855	3.89117e-06	0.173206	0.696085	1.74006e-05	0.412061	0.14247	2.91814	1.08139	0.112882	1.08139	up	1.10016	0.137711	1.10016	up	1.3116	0.391328	1.3116	up
Ta.2665.1.S1_at	0.145123	0.224802	1.16432e-06	0.42126	0.54524	5.86708e-06	0.127206	0.178416	2.53508	1.24488	0.316003	1.24488	up	1.03148	0.0447156	1.03148	up	-1.00282	-0.00405963	1.00282	down
Ta.1574.1.S1_s_at	0.354572	0.598014	9.82622e-12	0.648618	0.818631	1.74713e-10	0.53174	0.629128	79.7098	-1.28689	-0.363887	1.28689	down	-1.40357	-0.489101	1.40357	down	1.08959	0.123783	1.08959	up
Ta.25181.1.S1_at	0.860312	0.760282	2.29078e-14	0.949404	0.899891	9.21382e-13	0.0248883	0.436997	168.643	1.17905	0.237627	1.17905	up	-1.22774	-0.296004	1.22774	down	-1.07132	-0.0993831	1.07132	down
Ta.9438.1.S1_at	0.0698301	0.0391724	1.47981e-12	0.290676	0.247701	3.33893e-11	0.181933	0.372237	7.9468	1.09657	0.132998	1.09657	up	-1.15455	-0.207326	1.15455	down	-1.27651	-0.352208	1.27651	down
Ta.620.1.S1_at	0.00197611	0.529184	0.173545	0.043367	0.779644	0.23403	1.30716	0.147915	0.422657	-1.16886	-0.225101	1.16886	down	-1.30054	-0.379107	1.30054	down	-1.45307	-0.539104	1.45307	down
Ta.2702.1.S1_at	0.431593	0.161149	0.000476694	0.711363	0.469842	0.00133191	0.0187485	0.114527	0.588646	-1.14443	-0.194635	1.14443	down	-1.01433	-0.0205268	1.01433	down	1.05573	0.0782368	1.05573	up
Ta.4683.1.S1_at	0.628588	0.889809	7.1009e-14	0.838726	0.957414	2.42054e-12	0.153893	0.151028	126.145	-1.02213	-0.0315814	1.02213	down	1.21879	0.285451	1.21879	up	1.1007	0.138423	1.1007	up
Ta.7279.1.S1_at	0.0116706	0.381459	1.57581e-14	0.113405	0.682581	6.75857e-13	2.34764	0.647799	71.4659	-1.5949	-0.673467	1.5949	down	-1.65427	-0.726193	1.65427	down	-1.09622	-0.132543	1.09622	down
Ta.5326.1.S1_at	0.0221593	0.578489	0.00782933	0.158274	0.808543	0.0160344	0.43747	0.0837927	0.860666	-1.18472	-0.244544	1.18472	down	-1.06593	-0.0921136	1.06593	down	-1.25245	-0.324758	1.25245	down
Ta.12820.1.S1_at	0.0364104	0.00118699	5.38545e-13	0.20519	0.0451741	1.40309e-11	3.28259	11.6365	114.446	-4.472	-2.16092	4.472	down	-1.12791	-0.173653	1.12791	down	1.43672	0.522778	1.43672	up
Ta.983.1.S1_at	0.784735	0.713901	0.0255939	0.918748	0.879105	0.0451833	0.0135793	0.121854	1.48447	1.10195	0.140053	1.10195	up	-1.08985	-0.124129	1.08985	down	1.07222	0.100607	1.07222	up
Ta.11386.2.S1_a_at	0.00104498	0.141434	4.51466e-10	0.0309811	0.443433	5.09613e-09	8.88191	2.81708	64.6804	3.44358	1.78391	3.44358	up	1.48344	0.568949	1.48344	up	1.54477	0.627394	1.54477	up
Ta.11386.2.S1_x_at	0.000117282	0.0800513	4.67703e-10	0.00960806	0.345752	5.26262e-09	11.8021	3.3145	57.6339	3.93279	1.97555	3.93279	up	1.889	0.917624	1.889	up	1.45624	0.542245	1.45624	up
Ta.1517.1.S1_at	0.736396	0.726037	0.0018071	0.89437	0.884557	0.00438387	0.0120753	0.0676953	1.643	-1.05155	-0.072522	1.05155	down	1.03008	0.0427585	1.03008	up	1.10164	0.139651	1.10164	up
Ta.14420.1.S1_at	0.0421483	0.198809	2.48924e-12	0.221844	0.516242	5.21535e-11	0.589083	0.445989	19.3658	-1.48517	-0.570633	1.48517	down	-1.06823	-0.09522	1.06823	down	-1.07301	-0.101665	1.07301	down
Ta.4800.1.S1_at	0.0309755	0.327637	6.14827e-10	0.189196	0.640667	6.70114e-09	1.17629	0.531753	21.43	-1.01249	-0.0179052	1.01249	down	-1.45571	-0.541725	1.45571	down	-1.43887	-0.52494	1.43887	down
Ta.4780.1.S1_at	0.00187469	0.0169188	8.91056e-06	0.0421638	0.164167	3.69187e-05	0.830662	0.669856	2.51	-1.57099	-0.651671	1.57099	down	1.0102	0.0146418	1.0102	up	-1.20947	-0.274377	1.20947	down
Ta.21222.1.S1_at	0.152954	0.25603	7.36693e-13	0.432304	0.576267	1.83429e-11	0.257447	0.341532	19.5379	1.21028	0.275344	1.21028	up	1.26239	0.336163	1.26239	up	-1.07483	-0.104115	1.07483	down
Ta.21089.1.S1_at	0.00156602	0.0157827	0.0110941	0.038123	0.158575	0.0217264	3.88867	3.07306	3.37548	2.67489	1.41948	2.67489	up	1.46699	0.552859	1.46699	up	-1.00026	-0.000367954	1.00026	down
Ta.1279.1.S1_at	0.59059	0.172878	1.49158e-08	0.815993	0.485632	1.14635e-07	0.567538	7.14665	133.842	2.8223	1.49687	2.8223	up	-1.15421	-0.206903	1.15421	down	-1.45057	-0.536619	1.45057	down
Ta.10275.1.S1_at	0.0146158	0.216501	0.000374727	0.127779	0.536201	0.00107334	1.19975	0.575534	3.70884	-1.3259	-0.406968	1.3259	down	-1.57109	-0.651766	1.57109	down	-1.02569	-0.0365967	1.02569	down
Ta.9594.1.S1_at	0.518116	0.0111103	3.13493e-05	0.770657	0.134475	0.000114601	0.0559791	1.37378	3.91273	-1.50726	-0.591925	1.50726	down	1.00004	6.21481e-05	1.00004	up	1.27922	0.355264	1.27922	up
Ta.23202.1.S1_at	0.767096	0.195626	5.20371e-05	0.909944	0.512579	0.000181142	0.00375297	0.14483	1.17232	-1.14072	-0.18994	1.14072	down	1.08312	0.11519	1.08312	up	1.00939	0.0134877	1.00939	up
Ta.23202.1.S1_x_at	0.407701	0.246711	3.11316e-11	0.694333	0.568084	4.84247e-10	0.0159356	0.0663005	2.72345	-1.05418	-0.0761189	1.05418	down	1.09058	0.125096	1.09058	up	1.05501	0.0772595	1.05501	up
Ta.4840.1.S1_at	0.000809823	0.00560362	2.69258e-13	0.0268295	0.095657	7.65882e-12	9.13043	8.1536	116.247	-5.10698	-2.35247	5.10698	down	-1.22588	-0.293824	1.22588	down	-1.29717	-0.375367	1.29717	down
Ta.2176.1.S1_at	0.812525	0.491816	1.19314e-07	0.930357	0.757204	7.50806e-07	0.00730408	0.185433	7.25076	-1.16768	-0.223645	1.16768	down	1.08483	0.117473	1.08483	up	1.01446	0.0207081	1.01446	up
Ta.28171.1.S1_at	0.0070116	0.0300045	2.67248e-05	0.086308	0.216305	9.92581e-05	3.61516	3.4085	13.1733	-2.82917	-1.50038	2.82917	down	-1.20588	-0.270091	1.20588	down	-1.09497	-0.130886	1.09497	down
Ta.10005.1.S1_at	0.0471488	0.392243	2.42557e-09	0.235238	0.691609	2.27183e-08	0.482588	0.217505	9.30004	-1.09587	-0.132079	1.09587	down	-1.36707	-0.451092	1.36707	down	-1.08036	-0.111515	1.08036	down
Ta.7341.1.S1_at	0.0123666	0.518987	1.20087e-09	0.117014	0.773581	1.21157e-08	6.9988	1.32447	86.9082	-2.35514	-1.23581	2.35514	down	-1.2735	-0.348804	1.2735	down	-2.08625	-1.06091	2.08625	down
Ta.5307.1.S1_at	0.00874125	0.807211	5.65795e-06	0.0974273	0.921373	2.44814e-05	1.57723	0.0864692	7.4429	-1.38901	-0.474057	1.38901	down	-1.41514	-0.500942	1.41514	down	-1.21493	-0.280878	1.21493	down
Ta.439.1.S1_at	0.0211419	0.201463	0.0125857	0.15461	0.519302	0.0242772	1.61937	0.925017	2.7792	-1.81914	-0.863258	1.81914	down	-1.23329	-0.30251	1.23329	down	-1.07682	-0.106775	1.07682	down
Ta.7209.1.S1_at	0.000142516	0.423731	2.83348e-10	0.0107523	0.714049	3.37587e-09	1.91264	0.178179	10.072	1.56131	0.642757	1.56131	up	1.35683	0.440243	1.35683	up	1.23113	0.299983	1.23113	up
Ta.494.1.S1_at	0.753762	0.774032	0.0133501	0.903111	0.905797	0.0255834	0.00978931	0.0504703	0.977072	-1.08629	-0.11941	1.08629	down	1.04481	0.0632361	1.04481	up	-1.03009	-0.0427672	1.03009	down
Ta.14707.1.S1_at	0.000872868	0.117367	6.90017e-08	0.0280062	0.408912	4.57659e-07	0.72304	0.243732	3.17812	1.43002	0.516036	1.43002	up	1.12812	0.173919	1.12812	up	1.11757	0.160363	1.11757	up
Ta.4806.1.S1_at	0.922631	0.176951	3.14034e-10	0.97217	0.490484	3.69244e-09	0.00103759	0.39716	10.7109	1.19595	0.258161	1.19595	up	-1.02513	-0.035808	1.02513	down	-1.19298	-0.254565	1.19298	down
Ta.4806.1.S1_x_at	0.805765	0.273395	2.78573e-10	0.927659	0.593225	3.32755e-09	0.00634427	0.279274	10.3144	1.19563	0.257771	1.19563	up	-1.00609	-0.00875664	1.00609	down	-1.12456	-0.169363	1.12456	down
Ta.4941.1.S1_at	0.247334	0.772247	2.26709e-06	0.546761	0.904748	1.07172e-05	0.905789	0.339261	26.9094	-1.39306	-0.47826	1.39306	down	-1.03106	-0.0441247	1.03106	down	-1.34662	-0.429344	1.34662	down
Ta.20429.1.S1_at	0.384818	0.793444	1.29171e-05	0.674924	0.915135	5.16367e-05	0.918606	0.550733	39.6097	-1.49109	-0.576365	1.49109	down	1.01019	0.0146235	1.01019	up	-1.31649	-0.396698	1.31649	down
Ta.1040.1.S1_at	0.672677	0.14853	3.35509e-06	0.863043	0.453797	1.52306e-05	0.0222528	0.497169	4.83044	1.191	0.252174	1.191	up	-1.05719	-0.0802391	1.05719	down	-1.24929	-0.321109	1.24929	down
Ta.5140.1.S1_at	0.397447	0.478986	1.76921e-10	0.685587	0.748839	2.22422e-09	0.0855479	0.175157	12.0786	-1.21975	-0.286586	1.21975	down	-1.03648	-0.0516991	1.03648	down	1.03225	0.045799	1.03225	up
Ta.21428.1.S1_at	0.460361	0.353078	6.85889e-10	0.732521	0.66133	7.3688e-09	0.189055	0.728793	31.2571	1.11009	0.15067	1.11009	up	-1.15382	-0.206416	1.15382	down	1.40498	0.490551	1.40498	up
Ta.21428.1.S1_x_at	0.544633	0.26981	1.68775e-10	0.787566	0.589511	2.13565e-09	0.0938078	0.683964	26.0987	1.00283	0.00408125	1.00283	up	-1.1295	-0.175687	1.1295	down	1.3927	0.477886	1.3927	up
Ta.3201.1.S1_at	0.89856	0.931747	3.84756e-10	0.96359	0.974974	4.41607e-09	0.0058065	0.0497863	34.1757	-1.05829	-0.0817288	1.05829	down	1.05679	0.0796929	1.05679	up	-1.05275	-0.0741646	1.05275	down
Ta.14443.1.S1_at	0.0856234	0.00109979	0.123485	0.321534	0.0436798	0.175414	0.193794	1.05781	0.275334	1.52303	0.606946	1.52303	up	1.03438	0.0487719	1.03438	up	-1.1611	-0.215498	1.1611	down
Ta.3529.1.S1_at	0.399966	0.0479571	0.000562656	0.687624	0.272697	0.00154779	0.344519	3.18217	9.17037	-1.56113	-0.642588	1.56113	down	1.47087	0.556668	1.47087	up	1.59425	0.672878	1.59425	up
Ta.6053.1.S1_at	0.223189	0.353938	0.000173748	0.520357	0.661958	0.000537237	0.270678	0.376301	4.09932	1.16291	0.217745	1.16291	up	-1.06896	-0.0962133	1.06896	down	1.31835	0.398735	1.31835	up
Ta.239.1.S1_at	0.294612	0.868996	3.08197e-14	0.593796	0.94853	1.18796e-12	0.0845217	0.0209584	15.5029	1.1004	0.138025	1.1004	up	1.08939	0.123522	1.08939	up	1.02043	0.029179	1.02043	up
Ta.6735.1.S1_at	0.234207	0.701751	3.26245e-06	0.532695	0.873753	1.48583e-05	0.370826	0.180342	9.9745	1.09245	0.127568	1.09245	up	1.32069	0.40129	1.32069	up	1.05709	0.0800967	1.05709	up
Ta.29445.1.S1_at	0.866812	0.0161201	1.24558e-17	0.952005	0.160483	2.7947e-15	0.0197033	6.54397	256.084	-2.21516	-1.14741	2.21516	down	1.41297	0.498726	1.41297	up	1.72794	0.789055	1.72794	up
Ta.27384.1.S1_at	0.342477	0.318792	5.20442e-08	0.638458	0.633611	3.55057e-07	1.63981	4.18744	108.869	1.45172	0.537765	1.45172	up	-1.88668	-0.915851	1.88668	down	-1.86925	-0.902463	1.86925	down
Ta.21166.1.S1_at	0.133878	0.000105653	2.29392e-06	0.403171	0.0131532	1.08244e-05	1.27933	13.5994	22.2585	3.23653	1.69445	3.23653	up	1.62517	0.700587	1.62517	up	-2.40154	-1.26396	2.40154	down
Ta.12582.1.S1_at	0.00124363	0.0170292	8.29219e-05	0.0340222	0.164464	0.000275799	0.494919	0.364539	1.01788	1.27517	0.350691	1.27517	up	1.32081	0.401421	1.32081	up	-1.03427	-0.0486078	1.03427	down
Ta.6460.1.S1_at	0.0319055	0.0566648	1.14131e-06	0.191832	0.295696	5.76318e-06	0.524245	0.654947	4.62645	1.49897	0.583974	1.49897	up	1.16098	0.215344	1.16098	up	-1.05356	-0.07527	1.05356	down
Ta.6460.1.S1_s_at	0.865842	0.768822	1.68422e-08	0.951659	0.903531	1.27903e-07	0.00307832	0.056236	7.30879	-1.09174	-0.126632	1.09174	down	1.04255	0.0601166	1.04255	up	1.00768	0.0110329	1.00768	up
Ta.5903.1.S1_at	0.191509	0.571704	0.000431213	0.483748	0.804501	0.00121608	0.301568	0.192425	3.42659	1.04182	0.0591108	1.04182	up	1.30892	0.388373	1.30892	up	1.07301	0.101668	1.07301	up
Ta.1333.1.S1_at	0.153303	0.323462	1.85889e-05	0.432825	0.637249	7.1776e-05	0.377012	0.411789	5.62346	-1.26727	-0.341721	1.26727	down	-1.29208	-0.369694	1.29208	down	1.06984	0.0974016	1.06984	up
Ta.27585.1.S1_s_at	0.00199059	0.127089	1.39532e-05	0.0435258	0.42326	5.53516e-05	0.806845	0.31108	2.33603	1.39823	0.483602	1.39823	up	1.29218	0.369813	1.29218	up	1.03156	0.0448314	1.03156	up
Ta.6023.1.S1_at	0.467483	0.0957491	1.63827e-12	0.737434	0.374648	3.6499e-11	0.144219	1.3524	40.7832	1.07997	0.110993	1.07997	up	1.13484	0.182486	1.13484	up	-1.59465	-0.673241	1.59465	down
Ta.1143.1.S1_at	0.0132275	0.00231779	1.84101e-18	0.121045	0.0622471	6.62885e-16	0.228136	0.491905	14.0284	-1.02921	-0.0415417	1.02921	down	1.03493	0.0495338	1.03493	up	-1.40019	-0.485628	1.40019	down
Ta.1365.1.S1_at	0.2369	0.0319587	6.79857e-10	0.535593	0.222859	7.30923e-09	0.854539	4.54144	54.2922	2.48333	1.31228	2.48333	up	-1.1233	-0.167742	1.1233	down	-1.16483	-0.220121	1.16483	down
Ta.9574.1.S1_at	0.496423	0.120375	0.000611149	0.757029	0.413663	0.00166723	0.235811	2.26222	9.51791	-1.81885	-0.863026	1.81885	down	1.21413	0.279927	1.21413	up	1.06991	0.0974943	1.06991	up
Ta.12573.1.S1_at	0.0015011	0.106333	1.62393e-08	0.0373464	0.392089	1.23809e-07	0.452713	0.179295	2.56557	1.26304	0.336897	1.26304	up	1.24031	0.310697	1.24031	up	1.01765	0.0252457	1.01765	up
Ta.24336.1.S1_at	0.03666	0.875731	5.2369e-08	0.205981	0.951643	3.57029e-07	1.53533	0.085555	19.8125	-1.4645	-0.550411	1.4645	down	-1.26064	-0.334155	1.26064	down	-1.27856	-0.354519	1.27856	down
Ta.24336.1.S1_x_at	0.0636607	0.890607	2.24805e-07	0.277189	0.957607	1.33127e-06	1.13079	0.0709242	16.234	-1.20834	-0.273021	1.20834	down	-1.24181	-0.31244	1.24181	down	-1.39274	-0.477924	1.39274	down
Ta.27320.1.S1_s_at	0.152484	0.879753	3.45832e-12	0.432038	0.953079	6.96891e-11	0.320515	0.0382666	21.4527	-1.11618	-0.158573	1.11618	down	-1.21357	-0.279259	1.21357	down	-1.09301	-0.128309	1.09301	down
Ta.27320.1.S1_x_at	0.612064	0.00112959	0.130244	0.828416	0.0442497	0.183566	0.0338735	2.21344	0.56318	-1.66839	-0.738454	1.66839	down	1.08592	0.118921	1.08592	up	1.35237	0.435486	1.35237	up
Ta.9229.1.S1_at	0.496778	0.128394	0.000111019	0.75729	0.425251	0.00035912	0.323713	3.00929	17.1349	-1.92482	-0.944724	1.92482	down	1.37537	0.459818	1.37537	up	-1.05999	-0.0840509	1.05999	down
Ta.9229.1.S1_x_at	0.779262	0.377812	7.801e-08	0.915997	0.68006	5.11596e-07	0.0353962	0.890075	26.2544	-1.42129	-0.5072	1.42129	down	1.12704	0.172538	1.12704	up	1.1069	0.146524	1.1069	up
Ta.4704.1.S1_at	0.771311	0.548394	6.16286e-11	0.91173	0.790796	8.80026e-10	0.0149534	0.213092	19.7837	-1.15506	-0.207973	1.15506	down	1.11996	0.163449	1.11996	up	-1.05538	-0.0777609	1.05538	down
Ta.3310.1.S1_at	0.128941	0.0755905	0.0150292	0.395782	0.337216	0.0283868	0.904742	2.09184	3.59569	-1.97475	-0.981673	1.97475	down	1.10726	0.146991	1.10726	up	-1.0841	-0.116497	1.0841	down
Ta.8060.1.S1_at	0.931725	0.192839	0.000133679	0.975865	0.509588	0.00042398	0.00117507	0.547709	3.83691	-1.2755	-0.351061	1.2755	down	1.17078	0.227466	1.17078	up	1.06387	0.0893153	1.06387	up
Ta.4725.1.S1_at	0.716893	0.132562	0.00379795	0.884292	0.430798	0.00847369	0.0777151	2.50915	7.82944	1.32808	0.409346	1.32808	up	1.43441	0.520461	1.43441	up	-1.57029	-0.651033	1.57029	down
Ta.28806.1.S1_at	0.200494	0.223364	0.00383777	0.494154	0.543523	0.00855429	0.263309	0.484536	2.07001	-1.35765	-0.441111	1.35765	down	-1.14665	-0.197427	1.14665	down	1.09081	0.125401	1.09081	up
Ta.4787.1.S1_at	0.419298	0.0778465	0.000309618	0.702717	0.341564	0.000904384	0.0870995	0.722959	2.78105	1.41336	0.499128	1.41336	up	-1.07804	-0.108408	1.07804	down	-1.06851	-0.0955943	1.06851	down
Ta.169.1.S1_x_at	0.608038	0.832039	1.92731e-06	0.826429	0.932881	9.24392e-06	0.194858	0.268376	30.5584	-1.04482	-0.0632481	1.04482	down	-1.30832	-0.387712	1.30832	down	1.00663	0.00953197	1.00663	up
Ta.28319.1.S1_at	0.0790134	0.0921569	0.0016804	0.309401	0.368254	0.00411183	1.48931	2.32811	7.17553	-2.08804	-1.06215	2.08804	down	1.13099	0.17759	1.13099	up	-1.26209	-0.335813	1.26209	down
Ta.3509.1.S1_at	0.668878	0.416977	3.16146e-05	0.861082	0.709094	0.000115507	0.0252619	0.243925	4.043	1.02867	0.0407867	1.02867	up	1.06046	0.0846901	1.06046	up	-1.21792	-0.284417	1.21792	down
Ta.4599.1.S1_at	0.00963646	0.105224	1.36771e-07	0.102913	0.390371	8.4899e-07	0.847741	0.538686	6.2134	-1.49788	-0.582926	1.49788	down	-1.27418	-0.349573	1.27418	down	1.00819	0.0117704	1.00819	up
Ta.6832.1.S1_at	0.00870056	0.152645	1.89778e-05	0.097208	0.458568	7.31463e-05	0.930569	0.472967	3.77084	-1.56434	-0.645554	1.56434	down	-1.12453	-0.169318	1.12453	down	-1.10941	-0.149788	1.10941	down
Ta.6223.1.S1_at	0.331132	0.573668	3.58251e-18	0.628969	0.805851	1.09908e-15	1.02642	1.19095	427.775	1.03987	0.0563984	1.03987	up	-1.76678	-0.82112	1.76678	down	-1.18789	-0.2484	1.18789	down
Ta.4357.1.S1_at	0.0404226	0.0119952	1.21848e-09	0.216539	0.138791	1.22831e-08	2.41279	5.41027	46.2039	2.98553	1.57799	2.98553	up	-1.19297	-0.254559	1.19297	down	1.17274	0.229889	1.17274	up
Ta.20011.1.S1_at	0.0244421	0.00645635	9.74775e-19	0.167109	0.103279	4.11606e-16	0.410907	0.877314	32.6607	1.42699	0.512974	1.42699	up	1.27029	0.345152	1.27029	up	-1.1624	-0.217106	1.1624	down
Ta.7544.1.S1_at	8.36336e-05	0.658975	3.83488e-06	0.00784551	0.850811	1.71791e-05	1.18235	0.0483889	2.22525	-1.32345	-0.404306	1.32345	down	-1.34136	-0.423693	1.34136	down	-1.19695	-0.259363	1.19695	down
Ta.9162.1.S1_at	0.0120735	0.0324751	2.77105e-10	0.115678	0.224582	3.31265e-09	1.70565	1.83994	23.9166	-1.65301	-0.725095	1.65301	down	1.15124	0.203189	1.15124	up	-1.72202	-0.784101	1.72202	down
Ta.1435.1.S1_at	0.555423	0.397102	6.9555e-06	0.794626	0.695022	2.95076e-05	0.0529448	0.283644	5.39194	1.1284	0.174282	1.1284	up	-1.15484	-0.207688	1.15484	down	-1.14607	-0.196692	1.14607	down
Ta.9394.1.S1_at	0.628289	0.0791344	2.88135e-05	0.838484	0.344246	0.000106202	0.0423199	0.977627	5.34679	-1.44859	-0.534649	1.44859	down	1.11753	0.160308	1.11753	up	1.12399	0.168623	1.12399	up
Ta.1817.1.S1_at	0.105464	0.00311117	1.28549e-10	0.35778	0.0720201	1.67966e-09	1.06917	5.40308	41.0303	2.68055	1.42253	2.68055	up	-1.01639	-0.0234513	1.01639	down	-1.28795	-0.365072	1.28795	down
Ta.25173.1.S1_at	0.49593	0.689387	0.00174859	0.756727	0.866789	0.00425876	0.0329475	0.0522293	1.09618	1.03149	0.0447345	1.03149	up	-1.01671	-0.023905	1.01671	down	1.11782	0.160685	1.11782	up
Ta.4312.1.S1_at	0.677383	0.692596	1.08384e-11	0.865492	0.868456	1.90395e-10	0.00953217	0.0401613	7.10044	1.01869	0.0267118	1.01869	up	1.08457	0.117119	1.08457	up	-1.03254	-0.0461976	1.03254	down
Ta.27098.1.S1_at	0.180551	0.665169	0.00250278	0.469156	0.854113	0.00584876	8.13184	3.57626	63.7105	3.26	1.70487	3.26	up	1.11879	0.161937	1.11879	up	1.97908	0.984831	1.97908	up
Ta.5313.1.S1_at	0.672911	0.621217	1.03842e-05	0.863066	0.830924	4.23878e-05	0.0995875	0.530064	18.887	1.31699	0.397243	1.31699	up	1.08319	0.115286	1.08319	up	-1.14628	-0.196954	1.14628	down
Ta.2785.1.S1_at	0.301115	0.19483	0.00121542	0.599519	0.511963	0.00308244	0.274323	0.856413	4.1956	-1.12949	-0.175669	1.12949	down	1.15169	0.203757	1.15169	up	-1.46596	-0.551847	1.46596	down
Ta.21200.1.S1_at	0.0233738	0.0230161	3.15621e-09	0.163069	0.190042	2.86167e-08	1.64178	2.46661	23.188	-2.22562	-1.15421	2.22562	down	-1.13631	-0.184361	1.13631	down	1.04048	0.057249	1.04048	up
Ta.21200.1.S1_x_at	0.00345435	0.0593306	1.72474e-09	0.0587259	0.302468	1.67059e-08	2.24076	1.38181	18.9327	-2.066	-1.04684	2.066	down	-1.22861	-0.297032	1.22861	down	-1.11191	-0.153046	1.11191	down
Ta.11040.1.S1_at	0.0265659	0.861223	0.0254595	0.17485	0.945401	0.0449737	0.591505	0.0326451	0.904201	-1.18511	-0.245015	1.18511	down	-1.2615	-0.335144	1.2615	down	-1.13992	-0.188935	1.13992	down
Ta.21179.1.S1_at	0.00212262	0.94195	3.51793e-11	0.0448916	0.978989	5.37577e-10	0.886902	0.00940087	9.35747	-1.27998	-0.356123	1.27998	down	-1.21219	-0.277621	1.21219	down	-1.238	-0.308011	1.238	down
Ta.1810.1.S1_at	0.0181999	0.106583	6.26664e-08	0.142646	0.392577	4.19995e-07	0.939344	0.726947	9.12843	-1.62436	-0.69987	1.62436	down	-1.19399	-0.255791	1.19399	down	-1.00943	-0.0135368	1.00943	down
Ta.3933.1.S1_at	0.00476412	0.197854	0.00733891	0.0702308	0.515196	0.0151315	1.00772	0.370954	1.26081	-1.50548	-0.590226	1.50548	down	-1.06701	-0.0935713	1.06701	down	-1.24838	-0.320053	1.24838	down
Ta.4929.1.S1_at	0.614342	0.0782975	1.40625e-11	0.829911	0.342483	2.39815e-10	0.00892823	0.191204	4.43188	1.12858	0.174509	1.12858	up	-1.10245	-0.140713	1.10245	down	-1.09299	-0.128285	1.09299	down
Ta.28484.1.S1_at	0.176546	0.733002	3.28399e-11	0.463838	0.888041	5.06852e-10	0.332207	0.108851	20.8061	-1.26561	-0.339836	1.26561	down	-1.05417	-0.0761044	1.05417	down	-1.11762	-0.160434	1.11762	down
Ta.28484.1.S1_s_at	0.743515	0.165868	2.11044e-08	0.898027	0.476472	1.56922e-07	0.0175118	0.612932	10.8324	1.16784	0.22384	1.16784	up	1.1756	0.233403	1.1756	up	-1.25259	-0.324911	1.25259	down
Ta.121.1.S1_at	0.238675	0.113716	4.87655e-09	0.537621	0.403485	4.21552e-08	0.0933769	0.302281	5.00422	1.07681	0.106758	1.07681	up	1.25164	0.323824	1.25164	up	-1.09051	-0.125006	1.09051	down
Ta.9350.1.S1_at	0.933796	0.0902765	5.61816e-11	0.976694	0.364892	8.09939e-10	0.000870837	0.647379	14.2343	1.30896	0.388417	1.30896	up	-1.11678	-0.159349	1.11678	down	-1.14835	-0.199558	1.14835	down
Ta.1183.1.S1_at	0.762073	0.070832	4.02806e-05	0.907529	0.327782	0.000143812	0.0188732	1.17081	5.84302	-1.26509	-0.339241	1.26509	down	-1.03629	-0.0514254	1.03629	down	1.44197	0.528046	1.44197	up
Ta.555.1.S1_at	1.53982e-05	0.000737605	1.36914e-08	0.00279122	0.0359595	1.06202e-07	1.05025	0.734387	2.78797	-1.67503	-0.744188	1.67503	down	-1.08018	-0.111269	1.08018	down	-1.12456	-0.169362	1.12456	down
Ta.27265.1.S1_x_at	0.0823877	0.0506602	1.15644e-20	0.315851	0.28061	1.5117e-17	0.425368	0.869203	80.3527	1.15932	0.213278	1.15932	up	-1.28066	-0.356885	1.28066	down	-1.42266	-0.508595	1.42266	down
Ta.429.1.S1_at	0.255358	0.445842	0.00702502	0.555012	0.728595	0.0145612	1.42141	1.75461	12.4228	-1.15269	-0.205002	1.15269	down	1.47047	0.556282	1.47047	up	1.79123	0.840951	1.79123	up
Ta.3814.1.S1_at	0.052625	0.138481	1.91207e-14	0.249814	0.438704	7.89661e-13	0.773694	0.803072	41.1235	1.57327	0.653763	1.57327	up	1.23418	0.303551	1.23418	up	-1.05535	-0.077715	1.05535	down
Ta.6990.1.S1_at	0.216155	0.36425	0.00115622	0.51301	0.670238	0.00294734	1.30641	1.70991	13.9853	1.07993	0.110943	1.07993	up	-1.23565	-0.305274	1.23565	down	-1.93007	-0.948651	1.93007	down
Ta.15.1.S1_at	0.0386754	0.922705	0.00247748	0.211803	0.97127	0.00579672	0.343948	0.0118648	1.08528	1.10579	0.145073	1.10579	up	1.17213	0.229127	1.17213	up	1.15851	0.212271	1.15851	up
Ta.6856.1.S1_at	0.696562	0.105988	1.30655e-05	0.874407	0.39152	5.21849e-05	0.0197942	0.61825	4.27623	1.23847	0.308556	1.23847	up	-1.09704	-0.133622	1.09704	down	-1.24455	-0.315626	1.24455	down
Ta.7197.1.A1_at	0.371036	0.739197	6.50662e-07	0.663162	0.890695	3.47284e-06	0.070881	0.0524694	4.08634	-1.14604	-0.196657	1.14604	down	-1.02204	-0.0314509	1.02204	down	-1.02678	-0.0381269	1.02678	down
Ta.2704.1.S1_at	0.762623	0.724188	1.20181e-13	0.907759	0.883687	3.80147e-12	0.161366	1.13317	326.55	1.13241	0.179391	1.13241	up	-1.5476	-0.63003	1.5476	down	1.0345	0.0489357	1.0345	up
Ta.2704.1.S1_x_at	0.935135	0.636547	8.96855e-14	0.977035	0.839464	2.94693e-12	0.0113287	1.54251	323.426	1.34117	0.423496	1.34117	up	-1.49459	-0.579754	1.49459	down	1.03514	0.0498212	1.03514	up
Ta.3436.1.S1_at	0.00949316	0.0792532	5.53859e-14	0.102089	0.344334	1.96717e-12	2.45291	1.76412	63.7318	-2.18114	-1.12508	2.18114	down	-1.05309	-0.0746272	1.05309	down	-1.28919	-0.366468	1.28919	down
Ta.13362.1.S1_at	0.0569116	0.721649	0.00927406	0.260717	0.882778	0.0185923	5.60078	0.942052	15.6911	-2.37107	-1.24554	2.37107	down	-1.50003	-0.584991	1.50003	down	-1.45002	-0.53607	1.45002	down
Ta.4365.1.S1_at	0.159013	0.417303	8.56627e-06	0.441326	0.709128	3.56395e-05	0.466266	0.402284	7.89082	1.00017	0.00024879	1.00017	up	-1.1281	-0.173892	1.1281	down	-1.42325	-0.509194	1.42325	down
Ta.946.1.S1_at	0.778041	0.0649776	2.95978e-18	0.915267	0.315272	9.56852e-16	0.0113231	0.839454	57.7083	-1.37724	-0.461778	1.37724	down	1.08496	0.117643	1.08496	up	1.17913	0.237725	1.17913	up
Ta.26932.1.S1_at	0.000148585	0.413327	2.45287e-15	0.0110198	0.706548	1.46614e-13	1.30908	0.126455	17.5484	-1.15981	-0.213885	1.15981	down	-1.37486	-0.459289	1.37486	down	-1.38605	-0.470975	1.38605	down
Ta.27200.1.S1_at	0.000183155	0.00048172	2.39982e-16	0.0122676	0.028765	2.40505e-14	1.3945	1.5266	22.9877	1.91927	0.94056	1.91927	up	1.22571	0.293613	1.22571	up	-1.03762	-0.053282	1.03762	down
Ta.1170.1.S1_at	0.0555983	0.125739	1.92203e-11	0.257168	0.421503	3.17596e-10	0.527665	0.591701	16.6878	1.52041	0.604456	1.52041	up	1.03407	0.0483404	1.03407	up	1.05235	0.0736092	1.05235	up
Ta.1170.1.S1_s_at	0.506011	0.634935	1.16988e-13	0.763307	0.83874	3.7161e-12	0.0240523	0.0489606	10.0004	1.07346	0.102267	1.07346	up	1.07581	0.105417	1.07581	up	-1.03713	-0.0525959	1.03713	down
Ta.24238.1.S1_at	3.24818e-05	0.0694087	0.0456864	0.00446406	0.325048	0.0747	1.02542	0.251205	0.294796	1.46693	0.552798	1.46693	up	1.24339	0.314274	1.24339	up	1.10616	0.145556	1.10616	up
Ta.6911.1.S1_at	0.155106	0.0323813	2.29399e-16	0.435601	0.224297	2.33006e-14	0.946661	3.43049	133.933	-2.28593	-1.19278	2.28593	down	1.02238	0.0319349	1.02238	up	1.13909	0.187883	1.13909	up
Ta.3471.1.S1_at	0.00611516	0.0151381	9.62558e-09	0.0802338	0.155602	7.73791e-08	4.3007	4.7794	35.935	-3.27748	-1.71259	3.27748	down	-1.23113	-0.299988	1.23113	down	-1.04336	-0.0612366	1.04336	down
Ta.14508.1.S1_at	0.741359	0.0202996	1.62015e-05	0.89657	0.17911	6.33842e-05	0.00975692	0.782568	2.86517	1.23621	0.305926	1.23621	up	1.12461	0.169429	1.12461	up	-1.29826	-0.376578	1.29826	down
Ta.430.1.A1_x_at	0.00288549	0.201154	0.00589612	0.0531906	0.519023	0.0124803	2.47403	0.795485	2.87695	-1.84679	-0.885021	1.84679	down	-1.44494	-0.531005	1.44494	down	-1.11487	-0.15688	1.11487	down
Ta.12704.1.S1_at	0.00501006	0.00444999	6.64916e-07	0.0723314	0.0855989	3.542e-06	4.89546	6.95912	25.31	-3.73654	-1.9017	3.73654	down	-1.44801	-0.534072	1.44801	down	1.16733	0.223207	1.16733	up
Ta.9992.1.S1_at	0.176419	0.255742	5.46466e-10	0.463726	0.575934	6.04428e-09	5.80636	8.64815	285.775	4.55024	2.18594	4.55024	up	1.01806	0.025816	1.01806	up	1.14701	0.197881	1.14701	up
Ta.7091.1.S1_at	0.930427	0.488433	1.00925e-14	0.975171	0.754875	4.64326e-13	0.00366609	0.694214	107.427	1.03668	0.0519756	1.03668	up	1.2126	0.278099	1.2126	up	-1.31096	-0.390623	1.31096	down
Ta.4646.1.S1_at	0.0834267	0.316831	0.000173291	0.317582	0.63195	0.000536043	0.226312	0.168605	1.65422	-1.25171	-0.3239	1.25171	down	1.00785	0.0112739	1.00785	up	-1.11969	-0.163096	1.11969	down
Ta.27090.1.S1_at	0.902206	0.145026	3.82482e-17	0.965003	0.448844	6.21595e-15	0.000716226	0.192221	15.9942	1.14055	0.189731	1.14055	up	-1.04164	-0.058852	1.04164	down	-1.11546	-0.157642	1.11546	down
Ta.13236.1.S1_at	0.0224493	0.427647	8.33396e-07	0.159374	0.716291	4.3423e-06	0.315836	0.0952939	2.52296	1.25437	0.326963	1.25437	up	1.11188	0.153004	1.11188	up	1.0585	0.0820259	1.0585	up
Ta.27319.1.S1_at	0.00616203	0.269373	0.000200176	0.0804623	0.589114	0.000610087	3.11647	0.984009	8.23014	-2.06972	-1.04944	2.06972	down	-1.34344	-0.425929	1.34344	down	-1.22263	-0.289985	1.22263	down
Ta.14309.1.S1_at	0.0364808	0.839606	2.79174e-15	0.205415	0.93617	1.63139e-13	1.03126	0.0756609	53.8167	-1.36159	-0.445291	1.36159	down	-1.27351	-0.348808	1.27351	down	-1.16587	-0.221412	1.16587	down
Ta.7591.1.S1_at	0.666105	0.165204	3.68225e-09	0.85929	0.475489	3.28074e-08	0.0365638	0.736639	15.3041	-1.37728	-0.461818	1.37728	down	1.05166	0.0726652	1.05166	up	1.14706	0.197936	1.14706	up
Ta.11822.1.S1_at	0.0284845	0.328127	4.71911e-06	0.181518	0.641048	2.07643e-05	0.652956	0.285194	4.67822	-1.4284	-0.514404	1.4284	down	-1.14613	-0.196771	1.14613	down	-1.06946	-0.0968818	1.06946	down
Ta.6090.1.S1_x_at	0.830363	0.0130724	9.84768e-06	0.938086	0.14427	4.03978e-05	0.00551988	1.18882	4.10102	-1.44191	-0.527983	1.44191	down	1.09901	0.136205	1.09901	up	1.24615	0.317482	1.24615	up
Ta.1852.1.S1_at	0.756949	0.315806	4.95072e-15	0.904659	0.631066	2.58189e-13	0.00461344	0.113319	11.3339	-1.1298	-0.176074	1.1298	down	1.06374	0.0891506	1.06374	up	1.01326	0.0190008	1.01326	up
Ta.3833.1.A1_at	0.546344	0.855677	1.40605e-05	0.788598	0.943031	5.57405e-05	0.108818	0.0915858	9.69822	1.19089	0.252035	1.19089	up	1.03534	0.0501059	1.03534	up	1.01941	0.0277354	1.01941	up
Ta.30684.1.S1_at	0.255945	0.383064	1.33395e-06	0.555585	0.683897	6.63512e-06	0.473226	0.699218	15.4967	1.50606	0.590775	1.50606	up	1.13661	0.184734	1.13661	up	-1.0626	-0.0875948	1.0626	down
Ta.27490.1.S1_at	0.740135	0.000712348	7.46808e-09	0.896274	0.035547	6.17014e-08	0.0715632	11.8996	47.5428	3.18059	1.66929	3.18059	up	-2.04709	-1.03358	2.04709	down	-1.29075	-0.368204	1.29075	down
Ta.27107.1.S1_at	0.00518072	0.000805297	1.09657e-13	0.0734894	0.0370492	3.5092e-12	11.7416	23.5464	244.449	10.7374	3.42458	10.7374	up	-1.09519	-0.131179	1.09519	down	1.09673	0.133204	1.09673	up
Ta.20568.1.S1_at	0.244918	0.0330356	1.29728e-09	0.544437	0.226481	1.29859e-08	0.102246	0.556625	6.35119	1.31619	0.396363	1.31619	up	1.09756	0.134306	1.09756	up	-1.15742	-0.210909	1.15742	down
Ta.4031.1.S1_at	0.0039567	0.000127647	9.26163e-16	0.0633441	0.0146576	6.75044e-14	9.16884	23.0861	255.443	-9.64469	-3.26973	9.64469	down	1.18583	0.245896	1.18583	up	-1.00289	-0.00417048	1.00289	down
Ta.23140.1.S1_at	0.0166946	0.0346231	1.70969e-06	0.136659	0.232124	8.29006e-06	11.0319	12.944	73.3184	6.91129	2.78895	6.91129	up	1.05452	0.0765912	1.05452	up	1.37162	0.455881	1.37162	up
Ta.5817.1.S1_at	0.908878	0.424204	2.02809e-15	0.967425	0.714317	1.25088e-13	0.0227025	3.00774	436.554	1.73728	0.796831	1.73728	up	-1.52791	-0.611564	1.52791	down	-1.02427	-0.0345938	1.02427	down
Ta.5527.1.S1_at	0.596849	0.0373273	8.14788e-05	0.819898	0.241191	0.000271467	0.00890734	0.22913	0.816415	1.10304	0.141486	1.10304	up	1.10731	0.14706	1.10731	up	-1.14406	-0.194167	1.14406	down
Ta.9148.1.S1_at	0.289771	0.743465	8.79555e-10	0.589432	0.892041	9.198e-09	0.414481	0.213692	32.2837	-1.23029	-0.298997	1.23029	down	-1.27138	-0.346395	1.27138	down	1.0011	0.00158978	1.0011	up
Ta.2845.1.S1_at	8.32239e-07	0.0484167	2.32499e-12	0.000395825	0.274516	4.90368e-11	6.58655	1.15537	25.6431	-2.35031	-1.23285	2.35031	down	-1.2959	-0.373955	1.2959	down	-1.9448	-0.95962	1.9448	down
Ta.28081.1.S1_at	0.234058	0.577392	2.61031e-11	0.532584	0.807856	4.14472e-10	0.575124	0.436295	47.6885	1.22915	0.297666	1.22915	up	-1.02562	-0.0364917	1.02562	down	1.41147	0.497195	1.41147	up
Ta.9704.1.S1_at	0.732635	0.694553	5.26864e-15	0.892686	0.869652	2.71706e-13	0.0525198	0.325937	105.365	-1.03425	-0.0485905	1.03425	down	1.10308	0.141535	1.10308	up	-1.25016	-0.322116	1.25016	down
Ta.8463.1.S1_s_at	0.0346603	0.060216	1.17103e-10	0.200119	0.304539	1.54453e-09	1.03796	1.31008	22.8485	-1.83922	-0.879097	1.83922	down	-1.04417	-0.0623571	1.04417	down	-1.05508	-0.0773515	1.05508	down
Ta.7142.1.S1_at	0.170623	0.0334078	2.25975e-17	0.456291	0.227941	4.23306e-15	0.430926	1.66822	77.8895	-1.74116	-0.800045	1.74116	down	1.1719	0.228855	1.1719	up	-1.06088	-0.0852592	1.06088	down
Ta.21784.1.S1_at	0.937304	0.158934	3.79489e-08	0.977483	0.466895	2.66734e-07	0.00145779	0.906751	14.764	-1.3365	-0.418465	1.3365	down	1.08692	0.120248	1.08692	up	1.2626	0.336398	1.2626	up
Ta.4425.1.S1_at	0.393431	0.199489	1.42727e-06	0.682294	0.517047	7.05263e-06	0.162379	0.737155	9.44081	-1.44932	-0.535375	1.44932	down	1.01328	0.0190294	1.01328	up	1.08176	0.113383	1.08176	up
Ta.27086.1.S1_at	0.318225	0.0734945	1.39794e-09	0.616608	0.333658	1.38781e-08	0.121971	0.675196	10.2759	-1.3572	-0.440633	1.3572	down	1.17223	0.229255	1.17223	up	-1.10028	-0.137866	1.10028	down
Ta.6469.1.S1_at	0.0670487	0.0965542	0.0176542	0.284652	0.376103	0.0326676	0.0681951	0.0955478	0.174962	-1.16766	-0.22362	1.16766	down	-1.04446	-0.0627565	1.04446	down	1.01764	0.0252344	1.01764	up
TaAffx.143995.11.S1_s_at	0.0123991	0.299933	0.000968971	0.117105	0.617818	0.00251784	0.90534	0.320687	2.25669	-1.49625	-0.581348	1.49625	down	-1.16335	-0.218286	1.16335	down	-1.111	-0.151859	1.111	down
Ta.3366.1.S1_at	0.271242	0.0775886	5.08956e-07	0.570889	0.341149	2.78497e-06	0.217402	0.964593	8.44939	-1.5116	-0.596081	1.5116	down	1.13911	0.187912	1.13911	up	-1.04109	-0.0580955	1.04109	down
Ta.9000.1.S1_at	0.109787	0.959931	0.00821368	0.365114	0.985972	0.0167213	0.105904	0.00319356	0.441378	-1.09709	-0.133678	1.09709	down	-1.06319	-0.088397	1.06319	down	-1.07427	-0.103354	1.07427	down
Ta.9311.1.S1_at	0.86082	0.909736	0.016736	0.949638	0.965689	0.0311796	0.00430232	0.0261105	1.29376	1.03772	0.0534125	1.03772	up	-1.03484	-0.049411	1.03484	down	-1.04942	-0.0695936	1.04942	down
Ta.27178.1.S1_s_at	0.970519	0.135433	0.000213522	0.990013	0.434598	0.000646979	0.000228983	0.705233	3.74304	1.29729	0.375498	1.29729	up	-1.07238	-0.100817	1.07238	down	-1.22248	-0.289813	1.22248	down
Ta.8904.1.S1_at	0.397642	0.576589	1.90921e-06	0.685826	0.807364	9.16224e-06	0.0511714	0.0779532	2.93107	-1.1299	-0.17619	1.1299	down	1.03404	0.0482955	1.03404	up	-1.07052	-0.0983162	1.07052	down
Ta.6201.1.S1_at	0.552713	0.286704	0.000167874	0.792976	0.605294	0.00052111	0.0641756	0.463789	4.19246	-1.30229	-0.381051	1.30229	down	-1.02991	-0.0425152	1.02991	down	1.12524	0.170237	1.12524	up
Ta.6201.1.S1_s_at	0.0486367	0.0639816	2.58434e-06	0.239405	0.312914	1.20627e-05	1.71821	2.45428	16.5672	-2.02785	-1.01995	2.02785	down	-1.45196	-0.537999	1.45196	down	1.18686	0.247147	1.18686	up
Ta.9701.1.S1_at	0.170381	0.0249869	6.31636e-09	0.456029	0.19754	5.31005e-08	0.656648	2.78391	25.1662	-2.05985	-1.04254	2.05985	down	-1.00862	-0.01238	1.00862	down	1.18475	0.244578	1.18475	up
Ta.27662.1.A1_at	1.6928e-05	0.162418	2.14248e-06	0.00296764	0.471735	1.01858e-05	1.72015	0.254275	2.73872	-1.59633	-0.674759	1.59633	down	-1.24105	-0.311558	1.24105	down	-1.25286	-0.325226	1.25286	down
TaAffx.46097.1.S1_at	0.85783	0.686402	9.14095e-13	0.948481	0.865262	2.20568e-11	0.044485	1.03844	218.594	1.27485	0.350323	1.27485	up	-1.3266	-0.407737	1.3266	down	1.20441	0.268328	1.20441	up
Ta.9944.1.S1_at	0.0326823	0.0112294	4.32989e-13	0.194403	0.135101	1.15613e-11	6.21562	12.9706	210.855	5.72111	2.51629	5.72111	up	-1.14047	-0.189629	1.14047	down	1.12229	0.16645	1.12229	up
Ta.14558.1.S1_at	0.726204	0.945729	1.01759e-10	0.889447	0.980272	1.36369e-09	0.0458123	0.0409947	39.9974	1.00792	0.0113815	1.00792	up	-1.0508	-0.0714839	1.0508	down	-1.1126	-0.153936	1.1126	down
Ta.27438.1.S1_at	0.994011	0.393916	2.35508e-12	0.998065	0.692799	4.96018e-11	3.05997e-06	0.102674	7.94666	1.08894	0.122931	1.08894	up	1.01124	0.0161275	1.01124	up	-1.09985	-0.137309	1.09985	down
Ta.23232.1.S1_at	0.48026	0.746767	4.49968e-10	0.746291	0.89356	5.08113e-09	0.105272	0.121506	19.7719	1.19813	0.260789	1.19813	up	1.06035	0.0845349	1.06035	up	-1.01457	-0.0208676	1.01457	down
Ta.14820.1.S1_at	0.437692	0.432341	6.16671e-13	0.715767	0.719674	1.57658e-11	0.053072	0.147951	14.1949	-1.03589	-0.0508662	1.03589	down	1.19097	0.252138	1.19097	up	1.02038	0.0291018	1.02038	up
Ta.4251.1.A1_at	5.95138e-05	0.0207695	6.28111e-05	0.00649478	0.180946	0.00021456	2.78732	1.13127	3.47794	-2.06936	-1.04918	2.06936	down	-1.31111	-0.390792	1.31111	down	-1.17247	-0.229551	1.17247	down
Ta.9261.1.S1_at	0.122574	0.637243	1.15433e-16	0.385891	0.839904	1.39659e-14	1.17815	0.42696	147.679	-1.59088	-0.669824	1.59088	down	-1.15675	-0.210073	1.15675	down	-1.15311	-0.20553	1.15311	down
Ta.27239.1.S1_at	0.00337823	0.23992	4.30015e-11	0.0579727	0.561152	6.39398e-10	1.16931	0.345548	13.5336	-1.54791	-0.630326	1.54791	down	-1.12588	-0.171049	1.12588	down	-1.21417	-0.27997	1.21417	down
Ta.27153.1.S1_at	0.646719	0.386455	1.4414e-05	0.848376	0.686747	5.70405e-05	0.0219036	0.200594	3.37996	1.06571	0.0918129	1.06571	up	1.0112	0.0160746	1.0112	up	-1.19407	-0.255886	1.19407	down
Ta.5007.1.S1_s_at	0.198213	0.354469	0.000144737	0.491635	0.662397	0.000455973	0.313915	0.389409	4.36717	1.00422	0.00608142	1.00422	up	1.39295	0.478142	1.39295	up	1.05413	0.0760579	1.05413	up
Ta.23422.1.S1_at	0.103752	0.0204455	9.44438e-05	0.354998	0.179587	0.000310243	1.20066	3.7878	10.9375	2.38596	1.25457	2.38596	up	1.08362	0.115864	1.08362	up	-1.20973	-0.274686	1.20973	down
Ta.27146.1.S1_at	0.321758	0.34405	1.07129e-05	0.619779	0.654065	4.35992e-05	0.126344	0.275292	4.27402	-1.28166	-0.358017	1.28166	down	1.03862	0.054664	1.03862	up	-1.03677	-0.0520952	1.03677	down
Ta.9810.1.S1_at	0.0308534	0.00949967	1.07707e-07	0.188791	0.124098	6.84692e-07	0.744681	1.58429	8.33103	1.83159	0.873095	1.83159	up	1.05594	0.0785249	1.05594	up	-1.06339	-0.088671	1.06339	down
Ta.21279.1.S1_s_at	0.00124034	0.0115756	5.04572e-09	0.033964	0.137079	4.34241e-08	1.73245	1.41517	10.5224	-1.99545	-0.996717	1.99545	down	-1.15535	-0.208328	1.15535	down	-1.08011	-0.11118	1.08011	down
Ta.8671.1.S1_at	0.409155	0.0584228	3.74359e-06	0.695823	0.300109	1.6814e-05	0.0710855	0.634372	3.95716	1.13716	0.185429	1.13716	up	-1.00277	-0.00399395	1.00277	down	-1.3642	-0.448054	1.3642	down
Ta.414.1.S1_s_at	0.4599	0.310951	4.45933e-06	0.732167	0.626904	1.97063e-05	0.262111	1.13624	17.8685	1.0445	0.062815	1.0445	up	-1.14906	-0.200454	1.14906	down	1.56874	0.649607	1.56874	up
Ta.27443.1.S1_at	0.0597331	0.426512	1.80657e-08	0.267427	0.715646	1.36351e-07	0.524731	0.240304	9.38378	-1.36889	-0.453002	1.36889	down	-1.1617	-0.216241	1.1617	down	-1.03896	-0.0551403	1.03896	down
Ta.6111.1.S1_at	0.286924	0.269315	2.1055e-06	0.586379	0.589072	1.00242e-05	3.49076	8.14279	123.861	-3.91215	-1.96796	3.91215	down	1.03387	0.048052	1.03387	up	1.03638	0.0515552	1.03638	up
Ta.6111.1.S1_x_at	0.367952	0.333334	2.1701e-06	0.660333	0.645406	1.03049e-05	2.48754	6.78664	123.734	-3.37149	-1.75339	3.37149	down	1.08338	0.115537	1.08338	up	1.04294	0.0606556	1.04294	up
Ta.4075.1.S1_at	0.101196	0.120173	0.0123299	0.350374	0.413324	0.0238402	1.23798	1.97046	4.4224	1.96591	0.975196	1.96591	up	1.23303	0.302206	1.23303	up	-1.12098	-0.164756	1.12098	down
Ta.4075.1.S1_s_at	0.0534256	0.411777	2.50268e-05	0.251924	0.705071	9.36632e-05	0.783609	0.35434	5.96977	1.48428	0.569768	1.48428	up	1.0778	0.108091	1.0778	up	1.15457	0.207357	1.15457	up
Ta.8660.1.S1_at	0.0465289	0.749816	6.03487e-07	0.233854	0.894969	3.24553e-06	0.672919	0.0907528	7.48244	1.09581	0.132002	1.09581	up	1.25972	0.333105	1.25972	up	1.27917	0.355209	1.27917	up
Ta.27111.1.S1_at	0.062874	0.00463671	0.000299227	0.275379	0.0870737	0.000876908	6.30513	21.8362	36.3736	-8.21571	-3.03838	8.21571	down	1.25955	0.332906	1.25955	up	1.14431	0.194477	1.14431	up
Ta.27157.1.S1_at	0.19779	0.353055	6.53907e-11	0.49116	0.661315	9.28675e-10	0.138328	0.171946	9.03077	1.24553	0.316757	1.24553	up	-1.00029	-0.0004154	1.00029	down	1.03928	0.0555831	1.03928	up
Ta.16705.1.S1_at	0.0306257	0.507539	9.53527e-06	0.188208	0.766633	3.9242e-05	0.766805	0.206661	5.18904	1.41369	0.499466	1.41369	up	1.10341	0.141971	1.10341	up	1.17628	0.234237	1.17628	up
Ta.8524.1.S1_at	0.0122329	0.0702973	0.000243192	0.1165	0.32659	0.000728146	0.576378	0.470937	1.80354	-1.15456	-0.207343	1.15456	down	1.00099	0.00142117	1.00099	up	-1.46741	-0.553274	1.46741	down
Ta.27566.1.S1_at	0.0029549	0.997649	2.03479e-16	0.0539409	0.999042	2.13131e-14	4.08337	0.00183611	118.421	-1.57614	-0.656393	1.57614	down	-1.59436	-0.672978	1.59436	down	-1.61481	-0.691364	1.61481	down
Ta.13293.1.S1_at	0.143036	0.340761	2.57144e-09	0.418251	0.651487	2.38985e-08	0.752491	0.742601	27.3262	-1.60057	-0.678587	1.60057	down	-1.14437	-0.194556	1.14437	down	1.00394	0.00568008	1.00394	up
Ta.7413.1.S1_at	0.351506	0.0549404	1.76205e-11	0.645899	0.290888	2.93746e-10	0.213341	1.52496	30.0916	-1.65599	-0.727697	1.65599	down	1.16332	0.218245	1.16332	up	1.03352	0.0475624	1.03352	up
Ta.4793.1.S1_at	0.738508	0.674231	1.14241e-10	0.895578	0.859246	1.51143e-09	0.00740085	0.0520742	7.04158	1.04853	0.0683743	1.04853	up	-1.08477	-0.117388	1.08477	down	-1.02599	-0.0370147	1.02599	down
Ta.25919.1.S1_at	0.000211695	0.252602	0.0294666	0.0133153	0.572945	0.0510503	9.5838	1.55578	4.28939	-1.53994	-0.622876	1.53994	down	-3.03615	-1.60224	3.03615	down	-1.82849	-0.870652	1.82849	down
Ta.27035.1.S1_at	0.0794022	0.725875	0.00203545	0.310245	0.884449	0.00487352	0.314325	0.0617396	1.46297	-1.07579	-0.105401	1.07579	down	-1.23157	-0.300496	1.23157	down	-1.11323	-0.154749	1.11323	down
Ta.9806.1.S1_x_at	0.770959	0.224774	0.00034958	0.911636	0.545216	0.00100868	0.00543394	0.197645	1.32216	1.16187	0.216447	1.16187	up	1.00113	0.00163181	1.00113	up	-1.10524	-0.144364	1.10524	down
Ta.27220.1.S1_at	0.0121412	0.794918	4.14559e-11	0.116077	0.915891	6.19018e-10	0.717485	0.0465709	11.8467	-1.24403	-0.315018	1.24403	down	-1.27407	-0.349448	1.27407	down	-1.13491	-0.182579	1.13491	down
Ta.29618.1.S1_at	0.123202	0.230493	1.85213e-06	0.386804	0.550471	8.91465e-06	0.381989	0.468195	6.42638	-1.40512	-0.49069	1.40512	down	-1.14475	-0.195034	1.14475	down	1.04802	0.0676716	1.04802	up
Ta.27380.1.S1_at	0.707699	0.619451	4.67664e-10	0.879057	0.829903	5.26262e-09	0.00805808	0.054735	5.37843	-1.10146	-0.139416	1.10146	down	1.02545	0.0362608	1.02545	up	1.00932	0.0133888	1.00932	up
Ta.27603.1.S1_at	0.529713	0.208301	0.0138665	0.77819	0.526647	0.0264466	0.0935541	0.765403	2.29138	-1.38703	-0.472	1.38703	down	1.18162	0.240761	1.18162	up	-1.05309	-0.0746276	1.05309	down
Ta.1188.1.S1_at	0.0327913	0.0590299	2.48409e-08	0.194686	0.301388	1.81429e-07	1.1241	1.39778	14.903	-1.86334	-0.897888	1.86334	down	1.01529	0.0218898	1.01529	up	-1.13622	-0.184238	1.13622	down
Ta.6319.1.S1_at	0.00485304	0.655108	8.71808e-07	0.0709747	0.848899	4.52036e-06	1.34949	0.125148	6.71713	-1.43473	-0.52078	1.43473	down	-1.17606	-0.233959	1.17606	down	-1.32587	-0.406935	1.32587	down
Ta.27363.1.S1_at	0.0156818	0.229935	3.48665e-12	0.132068	0.549936	7.01803e-11	1.39933	0.658643	30.7412	-1.62873	-0.703744	1.62873	down	-1.35138	-0.434434	1.35138	down	-1.03151	-0.0447556	1.03151	down
Ta.27032.1.S1_at	0.469262	0.912123	1.65864e-06	0.738766	0.966672	8.06794e-06	0.0622419	0.0213776	4.96506	-1.03816	-0.0540246	1.03816	down	-1.11097	-0.151824	1.11097	down	-1.03071	-0.0436347	1.03071	down
Ta.8893.1.S1_at	0.302393	0.780787	3.16059e-06	0.600925	0.909011	1.44437e-05	0.242882	0.110067	8.77684	-1.24114	-0.311667	1.24114	down	-1.09876	-0.135875	1.09876	down	-1.03189	-0.045288	1.03189	down
Ta.27444.1.S1_at	0.072154	0.899903	2.35217e-05	0.295595	0.961787	8.85872e-05	0.205241	0.0125059	1.83445	-1.14334	-0.193252	1.14334	down	-1.07369	-0.102576	1.07369	down	-1.11513	-0.157208	1.11513	down
Ta.9217.1.S1_at	0.0886045	0.0441229	5.06982e-11	0.326523	0.262001	7.40475e-10	0.394048	0.882641	14.7183	1.39683	0.482153	1.39683	up	1.29672	0.374861	1.29672	up	-1.17225	-0.229282	1.17225	down
Ta.23662.1.A1_at	0.82009	0.230975	1.65773e-05	0.933779	0.551075	6.46775e-05	0.00407598	0.238403	2.5159	1.09982	0.137264	1.09982	up	-1.18514	-0.245058	1.18514	down	1.03093	0.0439508	1.03093	up
Ta.2879.1.S1_at	0.0130396	0.00429336	0.000129142	0.120166	0.0842572	0.000411023	0.765354	1.44393	2.69096	-1.79003	-0.83998	1.79003	down	-1.10223	-0.140421	1.10223	down	1.07591	0.105556	1.07591	up
Ta.6839.1.S1_at	0.279536	0.721552	0.000147938	0.579403	0.882778	0.000465204	0.159152	0.0865904	3.15035	1.12501	0.16994	1.12501	up	1.17307	0.230288	1.17307	up	-1.00089	-0.00129025	1.00089	down
Ta.6684.1.S1_at	0.527625	0.0256384	2.1611e-07	0.776509	0.199982	1.28471e-06	0.0217535	0.442068	2.84743	1.19861	0.261357	1.19861	up	-1.12314	-0.16754	1.12314	down	-1.18206	-0.241308	1.18206	down
Ta.23671.1.S1_x_at	0.00260886	0.0206786	6.24752e-06	0.0501032	0.180494	2.67609e-05	8.65151	7.10367	29.4432	4.66977	2.22335	4.66977	up	1.14856	0.199823	1.14856	up	1.43214	0.518168	1.43214	up
Ta.5139.1.S1_at	7.44042e-05	0.425133	2.97176e-08	0.00737067	0.714927	2.13597e-07	2.91814	0.244066	9.04798	-1.73239	-0.792764	1.73239	down	-1.42889	-0.514891	1.42889	down	-1.32006	-0.400603	1.32006	down
Ta.27504.1.S1_at	0.711695	0.0141666	3.94692e-10	0.881508	0.150027	4.51889e-09	0.0118153	0.835577	8.23879	1.36506	0.448961	1.36506	up	-1.04454	-0.0628712	1.04454	down	-1.212	-0.277391	1.212	down
Ta.7621.1.S1_at	0.000267362	0.706066	3.00489e-08	0.0151811	0.875668	2.15746e-07	1.70457	0.0704021	6.51722	-1.38776	-0.472755	1.38776	down	-1.24237	-0.313095	1.24237	down	-1.4337	-0.519742	1.4337	down
Ta.30561.1.A1_at	0.0003501	0.988045	1.05206e-05	0.017661	0.995523	4.28921e-05	2.87866	0.00426198	6.09523	-1.45724	-0.543243	1.45724	down	-1.51054	-0.595067	1.51054	down	-1.47259	-0.558352	1.47259	down
Ta.30561.1.A1_s_at	0.000486242	0.950481	1.42639e-05	0.0207938	0.982185	5.6506e-05	2.75348	0.0183079	5.95962	-1.42875	-0.514758	1.42875	down	-1.4421	-0.528171	1.4421	down	-1.53308	-0.616433	1.53308	down
Ta.24224.1.A1_at	0.386009	0.0401965	6.27779e-11	0.675936	0.25094	8.94738e-10	0.05108	0.473154	7.50056	1.1886	0.249266	1.1886	up	1.16908	0.225374	1.16908	up	-1.18808	-0.248631	1.18808	down
Ta.20402.1.S1_at	0.0513305	0.500174	7.46044e-16	0.246803	0.761971	5.75133e-14	0.89329	0.30747	59.8242	-1.48295	-0.568471	1.48295	down	-1.09647	-0.132864	1.09647	down	-1.18411	-0.243805	1.18411	down
Ta.2797.3.S1_at	0.300147	0.0297422	0.00319669	0.59858	0.215394	0.00728246	1.07857	7.68691	13.5859	3.10981	1.63683	3.10981	up	-1.39238	-0.477553	1.39238	down	-1.08728	-0.120728	1.08728	down
Ta.2797.3.S1_x_at	0.282346	0.0375856	0.00161464	0.582052	0.241789	0.00396755	1.15899	7.09388	15.5238	3.00713	1.58839	3.00713	up	-1.39101	-0.476134	1.39101	down	-1.02505	-0.0356901	1.02505	down
Ta.6675.1.S1_at	0.62959	0.0177618	1.88427e-15	0.839231	0.167529	1.18278e-13	0.0282443	1.10005	30.6393	-1.40097	-0.486429	1.40097	down	-1.03637	-0.0515345	1.03637	down	1.29227	0.369903	1.29227	up
Ta.30607.1.A1_at	0.912966	0.63101	1.60713e-06	0.968816	0.836639	7.84211e-06	0.00441788	0.340051	15.64	-1.13216	-0.179075	1.13216	down	1.19067	0.251771	1.19067	up	-1.10127	-0.139163	1.10127	down
Ta.5685.1.S1_at	0.990342	0.222852	8.11419e-14	0.996893	0.543204	2.71064e-12	0.000197387	4.18381	256.746	1.84891	0.886676	1.84891	up	-1.70387	-0.768814	1.70387	down	-1.09574	-0.131911	1.09574	down
Ta.28851.1.S1_at	0.699777	0.994443	0.00267997	0.875993	0.997606	0.00622031	0.00812581	0.000597606	0.778496	1.02892	0.0411297	1.02892	up	1.0152	0.0217692	1.0152	up	1.01906	0.0272444	1.01906	up
Ta.14511.1.S1_at	0.825421	0.0747882	1.45584e-10	0.935861	0.335796	1.87214e-09	0.0154439	1.76591	33.0023	1.13965	0.188586	1.13965	up	1.40949	0.495173	1.40949	up	-1.47374	-0.559485	1.47374	down
Ta.27044.1.S1_at	0.619128	0.883525	4.85706e-05	0.832978	0.954925	0.000170149	0.0161054	0.0158754	1.79819	-1.07196	-0.100247	1.07196	down	-1.00141	-0.00203054	1.00141	down	-1.01722	-0.024629	1.01722	down
Ta.15243.1.S1_at	0.296355	0.259317	0.000109182	0.595456	0.579381	0.000353786	0.0898037	0.224568	1.99652	-1.23182	-0.30079	1.23182	down	-1.05999	-0.084044	1.05999	down	1.06081	0.0851615	1.06081	up
Ta.6506.1.S1_at	0.0347332	0.0643912	8.75512e-13	0.200332	0.313898	2.13139e-11	0.958892	1.17971	31.5497	-1.62665	-0.7019	1.62665	down	1.11945	0.162788	1.11945	up	-1.35672	-0.440118	1.35672	down
Ta.3251.1.A1_at	0.0307343	0.00598715	1.25839e-09	0.188523	0.099207	1.26409e-08	1.59277	3.77962	27.1452	-2.48012	-1.31041	2.48012	down	-1.12206	-0.166148	1.12206	down	1.16031	0.214508	1.16031	up
Ta.4873.1.S1_at	0.0864139	0.0149413	1.64145e-07	0.322562	0.15445	1.00226e-06	0.764669	2.36088	13.3826	-2.022	-1.01579	2.022	down	1.04694	0.0661789	1.04694	up	1.05347	0.0751532	1.05347	up
Ta.119.1.S1_x_at	0.888635	0.436086	2.52434e-06	0.959981	0.722118	1.18116e-05	0.0996785	8.52909	204.132	1.73609	0.795839	1.73609	up	1.27072	0.345641	1.27072	up	-2.74575	-1.4572	2.74575	down
Ta.9296.1.S1_at	0.828961	0.23582	1.14273e-15	0.937426	0.556539	7.88904e-14	0.00999391	0.638257	56.2573	-1.25474	-0.327389	1.25474	down	1.08667	0.119917	1.08667	up	1.23751	0.307441	1.23751	up
Ta.3713.1.S1_at	0.462195	0.434845	0.00201393	0.733705	0.721732	0.00482834	0.0875844	0.270412	2.42817	-1.17342	-0.230714	1.17342	down	1.10668	0.146235	1.10668	up	-1.15786	-0.211467	1.15786	down
Ta.1358.1.S1_at	0.827349	0.225355	7.49556e-14	0.93678	0.545766	2.52785e-12	0.00970053	0.62788	39.0721	-1.17049	-0.227115	1.17049	down	1.31505	0.395113	1.31505	up	-1.04936	-0.069507	1.04936	down
Ta.4293.1.S1_at	0.828729	0.235253	1.94782e-12	0.937375	0.555792	4.23291e-11	0.00398508	0.254248	12.6403	1.06001	0.0840745	1.06001	up	1.08	0.111027	1.08	up	-1.19601	-0.258229	1.19601	down
Ta.7277.1.S1_at	0.116847	0.38147	1.62832e-07	0.376809	0.682581	9.94844e-07	0.24477	0.18689	5.16809	-1.25465	-0.327281	1.25465	down	1.01602	0.0229276	1.01602	up	-1.14107	-0.190389	1.14107	down
Ta.7089.1.S1_at	0.940759	0.632117	0.00246524	0.978919	0.837258	0.00577226	0.000618584	0.102602	1.62694	1.10511	0.144192	1.10511	up	-1.00185	-0.00266488	1.00185	down	-1.08422	-0.116656	1.08422	down
Ta.24561.1.S1_at	0.198274	0.347893	3.03675e-05	0.491667	0.656822	0.000111316	1.19906	1.51567	20.7969	1.06891	0.0961453	1.06891	up	-1.86701	-0.90073	1.86701	down	-1.223	-0.29043	1.223	down
Ta.2576.1.S1_at	0.487658	0.0121288	1.0075e-07	0.751131	0.139621	6.44901e-07	0.0221495	0.460193	2.59338	-1.28876	-0.365982	1.28876	down	1.04841	0.0682047	1.04841	up	1.10876	0.14895	1.10876	up
Ta.3722.1.S1_at	0.216275	0.978942	9.87312e-09	0.513235	0.992633	7.92038e-08	0.234858	0.00627016	10.6757	-1.10583	-0.145131	1.10583	down	-1.10245	-0.140709	1.10245	down	-1.14773	-0.198781	1.14773	down
Ta.7016.1.S1_at	0.0848612	3.18622e-05	8.2154e-12	0.320143	0.00757274	1.4947e-10	0.167947	1.57738	7.11236	1.48885	0.574195	1.48885	up	-1.34496	-0.427564	1.34496	down	1.20012	0.263182	1.20012	up
Ta.3723.1.S1_at	0.0171351	0.00189389	1.07147e-12	0.138324	0.0567139	2.53358e-11	4.60809	11.2598	114.601	-4.85443	-2.2793	4.85443	down	1.20816	0.272807	1.20816	up	-1.10202	-0.140149	1.10202	down
TaAffx.111056.1.S1_at	0.151431	0.0556521	1.15668e-05	0.430468	0.2928	4.67359e-05	0.197306	0.580132	3.09677	1.15419	0.206886	1.15419	up	-1.29451	-0.372407	1.29451	down	-1.21308	-0.278671	1.21308	down
TaAffx.111056.1.S1_s_at	0.0351617	0.100776	2.7634e-07	0.201756	0.383046	1.60531e-06	1.08993	1.11046	11.6664	1.73677	0.796409	1.73677	up	-1.04343	-0.0613364	1.04343	down	1.23878	0.308925	1.23878	up
Ta.7502.1.S1_at	0.60066	0.813108	0.000653561	0.822135	0.923866	0.00177135	0.0789843	0.117574	5.33739	-1.14894	-0.200305	1.14894	down	1.04597	0.0648412	1.04597	up	-1.10617	-0.145577	1.10617	down
Ta.28068.1.S1_at	0.0471727	0.00251561	1.48317e-08	0.235246	0.0650606	1.14105e-07	1.88253	6.464	30.6617	-3.1427	-1.652	3.1427	down	1.04008	0.0566911	1.04008	up	1.16737	0.22326	1.16737	up
Ta.27097.1.S1_at	0.898951	0.0781784	0.000841359	0.963648	0.342305	0.00221983	0.0021575	0.730896	2.38065	1.2134	0.279061	1.2134	up	1.0537	0.0754654	1.0537	up	-1.3204	-0.400975	1.3204	down
Ta.24652.1.S1_at	0.058248	0.90245	7.73568e-06	0.264101	0.962952	3.24806e-05	0.525358	0.0279122	4.84412	-1.12273	-0.167008	1.12273	down	-1.19501	-0.257029	1.19501	down	-1.23181	-0.300779	1.23181	down
Ta.3716.1.S1_a_at	0.000237353	0.000104861	6.07006e-12	0.0142438	0.0131532	1.14026e-10	2.39107	3.46966	18.9338	2.60975	1.38391	2.60975	up	1.14347	0.193417	1.14347	up	-1.02173	-0.0310175	1.02173	down
Ta.3716.1.S1_at	0.320517	0.173968	2.19172e-17	0.618677	0.487028	4.15742e-15	0.0779697	0.283489	27.2821	1.18176	0.240936	1.18176	up	1.14456	0.194793	1.14456	up	-1.11458	-0.156499	1.11458	down
Ta.3716.1.S1_x_at	0.0448721	0.0587149	9.32609e-17	0.229264	0.300726	1.20859e-14	0.378324	0.538829	27.7475	1.42463	0.510591	1.42463	up	1.14304	0.192878	1.14304	up	-1.06318	-0.0883883	1.06318	down
Ta.20757.1.S1_at	0.543183	0.20819	1.34798e-07	0.786679	0.526549	8.38301e-07	0.105857	0.925982	15.7082	1.22299	0.29041	1.22299	up	-1.08731	-0.120769	1.08731	down	-1.40932	-0.494998	1.40932	down
Ta.9982.1.S1_at	0.919103	0.665672	0.00011333	0.970963	0.854516	0.000365611	0.000832689	0.0654903	1.98243	-1.04472	-0.0631192	1.04472	down	-1.05446	-0.076508	1.05446	down	1.0798	0.110771	1.0798	up
Ta.27139.1.S1_at	0.998495	0.116543	6.65101e-09	0.999459	0.407505	5.55924e-08	3.14452e-07	0.401975	6.54495	-1.16595	-0.221504	1.16595	down	1.21793	0.284426	1.21793	up	-1.04499	-0.0634828	1.04499	down
Ta.27139.1.S1_x_at	0.553185	0.247639	6.38408e-10	0.793298	0.568736	6.92551e-09	0.030005	0.244052	7.76305	-1.04836	-0.0681312	1.04836	down	1.10875	0.148936	1.10875	up	-1.19253	-0.254025	1.19253	down
Ta.8605.1.A1_at	0.783864	0.434554	0.0203315	0.918228	0.721449	0.0369652	0.0275235	0.615921	3.19683	1.0838	0.116105	1.0838	up	-1.34251	-0.424938	1.34251	down	1.10415	0.142931	1.10415	up
Ta.27140.1.S1_at	0.538349	0.918516	0.00469334	0.783435	0.969412	0.0102115	0.00964765	0.00424493	0.32097	1.03876	0.0548579	1.03876	up	1.00224	0.0032265	1.00224	up	1.02821	0.0401381	1.02821	up
Ta.27778.2.S1_x_at	0.00226865	9.70632e-05	1.53337e-05	0.0465426	0.0126605	6.03145e-05	55.0959	126.386	162.361	209.531	7.71102	209.531	up	1.47461	0.560333	1.47461	up	-1.80087	-0.848691	1.80087	down
Ta.1257.2.A1_x_at	0.0082934	0.00129271	2.83871e-09	0.0947001	0.0472816	2.60483e-08	25.9884	54.4487	264.787	35.5657	5.15242	35.5657	up	-1.31061	-0.390236	1.31061	down	1.26199	0.335701	1.26199	up
Ta.14573.1.S1_at	0.945854	0.451217	5.30399e-05	0.980944	0.732154	0.000184217	0.0163754	5.70706	97.164	-2.00466	-1.00335	2.00466	down	1.90133	0.927011	1.90133	up	1.15213	0.204309	1.15213	up
Ta.1998.2.S1_a_at	0.264872	0.199932	0.000526365	0.56448	0.517771	0.00145742	0.0863409	0.227311	1.31258	1.24902	0.320797	1.24902	up	1.0082	0.0117874	1.0082	up	-1.02722	-0.038746	1.02722	down
Ta.27386.1.S1_x_at	0.997231	0.00179919	1.38648e-05	0.998958	0.0552256	5.50408e-05	6.24514e-05	80.1504	169.468	18.5243	4.21134	18.5243	up	-3.75594	-1.90918	3.75594	down	-4.95908	-2.31007	4.95908	down
Ta.1304.1.S1_at	0.857892	0.0280879	6.22972e-10	0.948497	0.209443	6.78253e-09	0.127526	31.5406	364.614	6.63418	2.72992	6.63418	up	-1.74911	-0.806619	1.74911	down	-2.96122	-1.56619	2.96122	down
Ta.2690.1.S1_at	0.437789	0.782418	4.28767e-20	0.715812	0.909793	4.10342e-17	0.175186	0.140149	157.65	-1.00279	-0.00402367	1.00279	down	-1.07873	-0.10934	1.07873	down	-1.23558	-0.305189	1.23558	down
Ta.25569.1.S1_at	0.117785	0.0435319	0.00014834	0.378523	0.260576	0.000466349	6.07088	16.3198	56.1754	6.55943	2.71357	6.55943	up	-1.24012	-0.310483	1.24012	down	1.04306	0.060828	1.04306	up
Ta.9421.1.S1_at	0.0936293	0.729299	4.84126e-10	0.3359	0.886181	5.42306e-09	1.24289	0.264492	39.5265	1.36058	0.444225	1.36058	up	1.09809	0.134992	1.09809	up	1.44958	0.535631	1.44958	up
Ta.3679.1.S1_x_at	0.533893	0.318354	8.54603e-10	0.780803	0.633202	8.95537e-09	0.14623	0.878268	33.4834	1.47948	0.565086	1.47948	up	-1.10476	-0.143734	1.10476	down	-1.02737	-0.0389517	1.02737	down
Ta.21123.1.S1_s_at	0.46172	0.191292	4.99725e-08	0.733402	0.507841	3.42126e-07	0.0199816	0.125705	2.22922	-1.15515	-0.208085	1.15515	down	-1.00389	-0.00559897	1.00389	down	1.05141	0.0723279	1.05141	up
Ta.1577.1.S1_at	0.671917	0.0628544	1.76454e-08	0.86255	0.310453	1.33464e-07	0.0259953	0.863565	9.75246	-1.27732	-0.353124	1.27732	down	1.31749	0.397789	1.31749	up	1.08415	0.116566	1.08415	up
Ta.116.1.S1_at	0.0011817	0.333284	3.92671e-05	0.033052	0.645406	0.000140496	1.11647	0.19821	2.5211	-1.26252	-0.336309	1.26252	down	-1.13204	-0.178927	1.13204	down	-1.45538	-0.541393	1.45538	down
Ta.12664.1.S1_at	0.873748	0.850087	2.16208e-13	0.954307	0.940918	6.29884e-12	0.0030174	0.0383688	21.1036	-1.01344	-0.0192631	1.01344	down	-1.02523	-0.0359508	1.02523	down	1.07934	0.110145	1.07934	up
Ta.18704.1.S1_at	0.919436	0.440916	7.10636e-05	0.971099	0.725402	0.000239861	0.000942448	0.152488	2.4198	1.1293	0.175429	1.1293	up	-1.00141	-0.00202766	1.00141	down	-1.10397	-0.142702	1.10397	down
Ta.18704.1.S1_x_at	0.543429	0.0104689	0.00216628	0.78679	0.130874	0.00515005	0.0332728	0.938558	1.3351	1.42225	0.508177	1.42225	up	-1.05951	-0.0833928	1.05951	down	-1.18294	-0.242375	1.18294	down
Ta.27347.1.S1_at	0.00988124	0.00326312	0.00308187	0.104021	0.0735008	0.00704944	1.32837	2.4402	2.46956	2.16045	1.11133	2.16045	up	1.08772	0.121311	1.08772	up	-1.05709	-0.0800929	1.05709	down
Ta.6127.1.S1_at	0.950385	0.774241	4.01247e-14	0.98245	0.905986	1.49303e-12	0.00136582	0.179056	70.9604	-1.01279	-0.0183406	1.01279	down	-1.10424	-0.143049	1.10424	down	1.14738	0.198346	1.14738	up
Ta.27417.1.S1_at	0.422643	0.121913	6.42261e-05	0.704964	0.41633	0.000218846	0.497842	3.40359	20.4106	-1.91183	-0.934953	1.91183	down	-1.25923	-0.332546	1.25923	down	1.47623	0.561919	1.47623	up
Ta.22791.1.S1_at	0.0128459	0.0412867	1.66819e-05	0.119332	0.254001	6.50436e-05	0.324096	0.328788	1.50292	1.302	0.380732	1.302	up	1.19744	0.259951	1.19744	up	-1.05073	-0.0713889	1.05073	down
Ta.8452.1.S1_at	0.135913	0.0109066	0.000385077	0.406557	0.133255	0.00110011	0.122344	0.549449	1.07697	1.18738	0.247779	1.18738	up	1.2583	0.331476	1.2583	up	-1.17241	-0.229478	1.17241	down
Ta.27445.1.S1_at	6.53138e-09	0.395133	0.381771	1.09308e-05	0.693634	0.452891	138.908	4.17472	4.33441	-9.19861	-3.20142	9.19861	down	-13.4108	-3.74532	13.4108	down	-28.6249	-4.8392	28.6249	down
Ta.27661.1.S1_at	0.812366	0.103404	0.0140585	0.930329	0.387292	0.0267719	0.227633	19.4476	39.1575	-4.6922	-2.23026	4.6922	down	1.64989	0.722371	1.64989	up	2.04313	1.03078	2.04313	up
Ta.24171.1.S1_s_at	0.0715687	0.491358	5.08213e-19	0.294377	0.757003	2.58977e-16	1.56481	0.652702	209.626	-1.44265	-0.528719	1.44265	down	-1.03225	-0.045795	1.03225	down	-1.59816	-0.676408	1.59816	down
Ta.27383.1.S1_at	0.00897714	0.000408879	0.13953	0.0991288	0.0263237	0.19462	1.24983	3.27623	0.67376	1.89678	0.923555	1.89678	up	1.58171	0.661487	1.58171	up	-1.38231	-0.467084	1.38231	down
Ta.14283.1.S1_x_at	0.0515859	0.596086	4.79515e-06	0.247401	0.817489	2.1065e-05	0.329073	0.0842858	3.03255	1.20464	0.268597	1.20464	up	1.18944	0.250285	1.18944	up	1.03869	0.054767	1.03869	up
Ta.21020.1.S1_at	0.562813	0.38352	5.5774e-06	0.799156	0.684357	2.41607e-05	0.574861	3.32287	62.4497	-2.14023	-1.09776	2.14023	down	1.02433	0.0346848	1.02433	up	1.23532	0.304884	1.23532	up
Ta.1366.1.S1_at	0.615674	0.998875	1.77957e-16	0.830759	0.99944	1.93818e-14	0.0306362	0.000268113	36.5016	1.03974	0.0562245	1.03974	up	1.04669	0.0658315	1.04669	up	1.0374	0.0529759	1.0374	up
Ta.14632.1.S1_at	0.404302	0.548451	8.93826e-15	0.691048	0.790796	4.18352e-13	0.41479	0.710501	132.885	1.50215	0.587025	1.50215	up	1.10854	0.148663	1.10854	up	-1.06558	-0.0916449	1.06558	down
Ta.14632.1.S1_x_at	0.175724	0.091823	1.8508e-16	0.463055	0.367754	1.96975e-14	0.771255	2.07609	122.598	1.96045	0.971185	1.96045	up	-1.01274	-0.0182571	1.01274	down	-1.05315	-0.0747161	1.05315	down
Ta.20434.1.S1_at	0.201027	0.095469	2.72469e-12	0.494878	0.374374	5.63987e-11	1.49099	4.43658	128.282	2.29029	1.19553	2.29029	up	1.44931	0.535371	1.44931	up	-1.42389	-0.50984	1.42389	down
Ta.27324.1.S1_at	0.884968	0.778434	9.06682e-13	0.958431	0.908072	2.19219e-11	0.00116797	0.0277124	8.80652	1.02487	0.0354422	1.02487	up	-1.06388	-0.0893402	1.06388	down	1.01376	0.0197225	1.01376	up
Ta.25762.1.S1_at	0.865108	0.270832	1.66274e-05	0.951456	0.590692	6.48602e-05	0.0206707	1.922	22.8691	-1.3343	-0.416079	1.3343	down	-1.2583	-0.33148	1.2583	down	1.5197	0.603785	1.5197	up
Ta.197.1.S1_at	0.0123796	0.0820872	8.96732e-05	0.117025	0.3496	0.000296114	0.682227	0.524043	2.48884	-1.53225	-0.615653	1.53225	down	-1.05953	-0.0834193	1.05953	down	-1.09194	-0.126899	1.09194	down
Ta.11132.1.S1_at	0.752041	0.0955066	3.39445e-07	0.90221	0.374424	1.93233e-06	0.0136969	0.685001	6.86843	1.18076	0.239718	1.18076	up	1.17154	0.228407	1.17154	up	-1.27553	-0.351091	1.27553	down
Ta.17830.1.S1_at	0.138087	0.0995333	0.000218227	0.409858	0.381358	0.00065997	0.10313	0.221622	1.00519	-1.23724	-0.307129	1.23724	down	-1.06448	-0.0901445	1.06448	down	1.05419	0.0761344	1.05419	up
Ta.13597.1.A1_at	0.00470781	0.9057	6.00898e-05	0.0698507	0.964152	0.000206189	0.483795	0.010312	1.41904	-1.19421	-0.256059	1.19421	down	-1.19376	-0.255512	1.19376	down	-1.13602	-0.183982	1.13602	down
Ta.22516.1.S1_at	0.200766	0.257776	9.4491e-06	0.494541	0.577832	3.89224e-05	1.97369	3.27291	40.2278	1.14022	0.189311	1.14022	up	2.47207	1.30572	2.47207	up	-1.06448	-0.0901503	1.06448	down
Ta.15150.1.S1_at	0.538134	0.00659331	1.98714e-13	0.783329	0.10447	5.88034e-12	0.0599086	1.84256	27.9291	1.45993	0.545898	1.45993	up	-1.21989	-0.286747	1.21989	down	-1.41805	-0.503913	1.41805	down
Ta.15150.1.S1_x_at	0.693833	0.0392636	1.66665e-14	0.873085	0.247957	7.03278e-13	0.0191879	0.877722	26.5613	1.28792	0.36504	1.28792	up	-1.08092	-0.112264	1.08092	down	-1.31157	-0.391296	1.31157	down
Ta.13240.1.A1_at	0.800882	0.654113	0.00124973	0.925573	0.848361	0.00315865	0.00412355	0.0548403	1.07285	1.06044	0.0846638	1.06044	up	-1.06332	-0.0885748	1.06332	down	1.04835	0.0681259	1.04835	up
Ta.12817.1.S1_at	0.00336984	0.0505439	0.000202659	0.0579601	0.280371	0.000616643	0.935876	0.609544	2.11192	-1.61342	-0.690125	1.61342	down	-1.11205	-0.153225	1.11205	down	-1.0898	-0.124057	1.0898	down
Ta.27272.1.S1_at	0.188665	0.566611	0.000202769	0.480272	0.801969	0.000616946	0.0915512	0.0585906	1.15787	1.15385	0.206458	1.15385	up	1.06105	0.0854956	1.06105	up	1.00739	0.0106205	1.00739	up
Ta.1920.1.S1_at	0.476888	0.269697	3.89405e-09	0.744129	0.589511	3.44698e-08	0.164063	0.865945	25.0045	1.48524	0.5707	1.48524	up	-1.09208	-0.12708	1.09208	down	-1.0271	-0.0385729	1.0271	down
Ta.8226.1.S1_at	0.0739974	0.000497815	6.39231e-09	0.29939	0.0291522	5.36838e-08	0.234073	1.35299	5.15915	1.55097	0.633169	1.55097	up	1.12284	0.167153	1.12284	up	-1.24532	-0.316511	1.24532	down
Ta.28330.1.S1_at	0.0154063	0.0786404	0.000524103	0.130976	0.343404	0.0014519	15.3815	12.9144	45.7632	7.89584	2.98109	7.89584	up	1.18434	0.244079	1.18434	up	1.62085	0.69675	1.62085	up
Ta.27092.1.S1_at	0.691004	0.100098	3.46745e-08	0.871926	0.382166	2.46019e-07	0.0348322	1.0758	13.9012	1.449	0.535059	1.449	up	-1.21585	-0.281969	1.21585	down	-1.04714	-0.0664569	1.04714	down
Ta.15546.1.S1_at	0.899	0.784166	8.73368e-08	0.963648	0.910683	5.66399e-07	0.00285854	0.0855262	10.2332	1.06892	0.0961541	1.06892	up	1.05475	0.0769022	1.05475	up	-1.08643	-0.119591	1.08643	down
Ta.25114.1.S1_at	0.678275	0.0274292	1.32616e-07	0.865835	0.206968	8.25926e-07	0.0447662	2.07348	14.3428	-1.68044	-0.748842	1.68044	down	1.1862	0.246342	1.1862	up	1.22342	0.29092	1.22342	up
Ta.12590.1.S1_s_at	0.40635	0.00744831	0.000105345	0.693192	0.110314	0.000342499	0.472554	7.72155	16.8185	2.89349	1.53281	2.89349	up	-1.24141	-0.311982	1.24141	down	-1.44734	-0.533405	1.44734	down
Ta.12590.1.S1_x_at	0.216414	0.192481	0.0017007	0.513389	0.5092	0.00415592	2.55405	5.57963	25.4575	3.09066	1.62791	3.09066	up	-1.14003	-0.18907	1.14003	down	1.11674	0.159297	1.11674	up
Ta.28032.1.S1_at	0.630947	0.398867	0.000700389	0.83987	0.696085	0.00188527	0.00860515	0.0692482	0.682683	1.06467	0.0904102	1.06467	up	1.0684	0.0954487	1.0684	up	-1.06666	-0.0930949	1.06666	down
Ta.25524.1.S1_at	0.128401	0.0115907	6.14264e-05	0.39489	0.137091	0.000210236	0.114862	0.48773	1.281	1.24221	0.312904	1.24221	up	1.1806	0.239519	1.1806	up	-1.15951	-0.213509	1.15951	down
Ta.26917.1.S1_at	0.302634	0.00312597	8.28163e-11	0.601099	0.0722031	1.13773e-09	0.772684	9.88149	77.9744	-2.18181	-1.12552	2.18181	down	2.59082	1.37341	2.59082	up	1.54879	0.631138	1.54879	up
Ta.27614.1.S1_at	0.598191	0.00221706	0.00212818	0.820607	0.0606663	0.00506992	0.0781787	4.15758	4.19152	2.05848	1.04158	2.05848	up	-1.18547	-0.245459	1.18547	down	-1.43049	-0.516514	1.43049	down
Ta.22565.1.S1_at	0.265813	0.169207	6.71785e-13	0.56555	0.480954	1.6987e-11	0.477067	1.39966	60.9898	-1.17749	-0.235712	1.17749	down	1.19372	0.25547	1.19372	up	-1.63632	-0.710458	1.63632	down
Ta.22565.1.S1_x_at	0.485228	0.619688	3.88823e-12	0.749862	0.82994	7.72002e-11	0.206605	0.402353	59.1231	1.05505	0.0773158	1.05505	up	-1.0712	-0.0992327	1.0712	down	-1.34968	-0.432621	1.34968	down
Ta.16659.1.S1_at	0.0714574	0.0536125	3.34148e-06	0.294121	0.287572	1.51768e-05	0.513803	0.950748	5.81675	-1.60813	-0.685382	1.60813	down	-1.07954	-0.110423	1.07954	down	1.05629	0.0790041	1.05629	up
Ta.25475.1.S1_x_at	0.00155572	0.0019015	9.83131e-08	0.0379964	0.0567439	6.30854e-07	2.39282	3.07231	11.4493	2.51361	1.32976	2.51361	up	1.17347	0.230787	1.17347	up	-1.00952	-0.0136728	1.00952	down
Ta.27561.1.S1_at	0.816134	0.783537	1.08286e-08	0.931704	0.910309	8.59175e-08	0.0328638	0.293768	42.9393	-1.24397	-0.314948	1.24397	down	1.06159	0.0862241	1.06159	up	1.03343	0.0474399	1.03343	up
Ta.27561.1.S1_x_at	0.699428	0.821875	1.51898e-08	0.875865	0.927902	1.16532e-07	0.0938887	0.244005	43.0171	-1.25662	-0.329552	1.25662	down	-1.02227	-0.0317822	1.02227	down	1.0388	0.0549217	1.0388	up
Ta.8549.1.S1_s_at	0.296729	0.793534	1.6372e-13	0.595748	0.915169	4.98967e-12	0.11531	0.0476577	18.7682	-1.02908	-0.0413607	1.02908	down	-1.0609	-0.0852838	1.0609	down	-1.15904	-0.212928	1.15904	down
Ta.14000.1.S1_at	0.324405	0.0559561	8.55567e-06	0.622425	0.293633	3.56053e-05	0.271941	1.72241	9.5655	-1.26528	-0.339453	1.26528	down	1.34277	0.425217	1.34277	up	-1.52335	-0.607243	1.52335	down
Ta.20463.1.S1_at	0.00144805	0.0320015	0.00170937	0.0366881	0.223014	0.00417424	0.656478	0.41292	0.847283	1.485	0.570467	1.485	up	1.11243	0.15372	1.11243	up	1.06146	0.0860468	1.06146	up
Ta.6747.1.S1_at	0.869003	0.152045	2.0628e-14	0.952758	0.4578	8.41506e-13	0.0264183	3.83231	205.448	-1.87253	-0.90499	1.87253	down	1.60298	0.680756	1.60298	up	1.04369	0.0616971	1.04369	up
Ta.2551.1.S1_at	0.192808	0.226181	9.85025e-17	0.485127	0.546678	1.25223e-14	1.00123	1.76288	180.583	1.16303	0.217894	1.16303	up	-1.27706	-0.352824	1.27706	down	-1.8222	-0.865684	1.8222	down
Ta.27029.1.S1_at	0.265052	0.506383	3.73258e-05	0.564652	0.76602	0.000134277	0.241379	0.260528	5.46403	1.0503	0.0707995	1.0503	up	-1.25481	-0.327473	1.25481	down	-1.17661	-0.234631	1.17661	down
Ta.27094.1.S1_at	0.200029	0.573062	1.83815e-11	0.493676	0.80562	3.04826e-10	0.351616	0.232323	25.7818	-1.0174	-0.0248816	1.0174	down	1.20514	0.269205	1.20514	up	1.27337	0.348648	1.27337	up
Ta.12342.1.S1_at	0.0258177	0.386825	8.1135e-16	0.172392	0.686961	6.13676e-14	1.00086	0.356821	49.8951	1.53043	0.613935	1.53043	up	1.12614	0.171389	1.12614	up	1.16079	0.215108	1.16079	up
Ta.25573.1.S1_at	0.104501	0.00671036	1.19107e-12	0.356263	0.105395	2.78501e-11	0.404432	1.71426	22.6686	1.77334	0.826471	1.77334	up	-1.10604	-0.1454	1.10604	down	-1.03177	-0.0451209	1.03177	down
Ta.14885.1.S1_at	0.841717	0.199187	0.000100808	0.942221	0.51668	0.00032908	0.00202779	0.170262	1.26964	1.0941	0.129749	1.0941	up	1.06708	0.0936677	1.06708	up	-1.13162	-0.178386	1.13162	down
Ta.24114.4.A1_x_at	0.480567	0.5299	3.9028e-06	0.746499	0.780146	1.74392e-05	0.960696	2.44292	73.0897	2.0096	1.00691	2.0096	up	-1.19636	-0.258647	1.19636	down	1.17437	0.231887	1.17437	up
Ta.25854.1.S1_at	0.0558126	0.00662962	2.15456e-12	0.257826	0.104695	4.59641e-11	0.0889342	0.267644	3.36632	-1.03916	-0.0554111	1.03916	down	1.06167	0.0863359	1.06167	up	-1.25627	-0.329143	1.25627	down
Ta.28403.1.S1_x_at	3.19724e-05	0.0153414	2.16715e-06	0.00445031	0.156594	1.02941e-05	3.02404	1.21939	5.26174	-2.10025	-1.07056	2.10025	down	-1.13621	-0.18423	1.13621	down	-1.3988	-0.484186	1.3988	down
Ta.27226.1.S1_at	0.540069	0.167654	1.8435e-09	0.784595	0.478746	1.77362e-08	0.0648531	0.640343	14.2924	-1.07821	-0.108641	1.07821	down	-1.07086	-0.0987655	1.07086	down	1.37752	0.462069	1.37752	up
Ta.23257.1.S1_s_at	0.58833	0.994566	9.72662e-10	0.814429	0.997606	1.0077e-08	0.038131	0.00138821	11.4194	-1.04859	-0.0684532	1.04859	down	-1.0558	-0.0783386	1.0558	down	-1.03417	-0.0484797	1.03417	down
Ta.27013.1.S1_at	0.632703	0.411605	1.12964e-05	0.841094	0.704934	4.57602e-05	0.0679992	0.533426	9.9483	1.34467	0.427249	1.34467	up	-1.02676	-0.0380998	1.02676	down	-1.09307	-0.128382	1.09307	down
Ta.29451.1.A1_at	0.594851	0.00189301	3.58952e-07	0.818503	0.0567139	2.03145e-06	0.0732805	3.94759	12.8532	1.791	0.840762	1.791	up	-1.56312	-0.644425	1.56312	down	-1.38227	-0.46704	1.38227	down
Ta.27750.1.S1_at	0.781891	0.268724	6.45585e-05	0.917337	0.588464	0.000219879	0.00341389	0.120158	1.1845	1.00943	0.0135408	1.00943	up	1.12028	0.163865	1.12028	up	-1.08596	-0.118977	1.08596	down
Ta.27329.1.S1_at	0.0200827	0.0252856	0.00142641	0.150987	0.198804	0.00355029	1.74668	2.41465	4.76096	1.21415	0.27995	1.21415	up	-1.60913	-0.686281	1.60913	down	-1.88595	-0.915291	1.88595	down
Ta.23173.1.S1_at	0.860341	0.340242	0.00208681	0.949404	0.651022	0.00498241	0.00426878	0.303038	2.07005	-1.11222	-0.153444	1.11222	down	1.21013	0.275158	1.21013	up	-1.03985	-0.0563788	1.03985	down
Ta.12735.1.S1_at	0.563478	0.331887	0.0013322	0.799436	0.644366	0.00334278	0.0299634	0.200992	1.46164	1.02071	0.0295787	1.02071	up	1.04634	0.065351	1.04634	up	-1.20416	-0.268029	1.20416	down
Ta.30726.1.S1_at	0.518936	0.534739	1.37897e-05	0.771082	0.783443	5.47681e-05	0.0827844	0.248448	6.46423	-1.03817	-0.0540447	1.03817	down	-1.2458	-0.317073	1.2458	down	1.05951	0.0833948	1.05951	up
Ta.10782.1.S1_at	0.0052103	0.553483	0.000841364	0.0736995	0.794286	0.00221983	3.32866	0.442314	6.63369	-1.72996	-0.790735	1.72996	down	-1.66738	-0.737583	1.66738	down	-1.22786	-0.296144	1.22786	down
Ta.27057.1.S1_at	0.287795	0.0189624	5.82378e-08	0.587248	0.172945	3.92942e-07	0.274532	2.12798	14.3192	1.42429	0.510242	1.42429	up	-1.37906	-0.46369	1.37906	down	-1.48505	-0.57051	1.48505	down
TaAffx.18932.1.S1_at	0.043819	0.0922211	1.04873e-09	0.226818	0.368376	1.07631e-08	1.01419	1.18315	20.3926	1.56822	0.649126	1.56822	up	1.44434	0.53041	1.44434	up	-1.12698	-0.172467	1.12698	down
TaAffx.18932.1.S1_s_at	0.0139458	0.0665829	4.40604e-08	0.12477	0.318831	3.05175e-07	1.19671	1.04219	11.0195	1.63859	0.712453	1.63859	up	1.39358	0.478792	1.39358	up	-1.06977	-0.0973025	1.06977	down
Ta.16704.1.S1_at	0.307494	0.481701	1.3528e-07	0.606267	0.750677	8.41124e-07	0.463372	0.643626	24.1226	1.32288	0.403686	1.32288	up	1.34542	0.428052	1.34542	up	-1.11036	-0.151024	1.11036	down
Ta.12414.1.S1_at	0.0175634	0.0651131	1.85227e-09	0.140067	0.315624	1.78035e-08	0.72473	0.687518	9.70911	-1.58255	-0.662255	1.58255	down	-1.13216	-0.179073	1.13216	down	-1.00694	-0.00998203	1.00694	down
Ta.27571.1.S1_at	0.673543	0.930316	2.96741e-12	0.863331	0.974294	6.0845e-11	0.173079	0.138465	139.648	-1.01551	-0.0222077	1.01551	down	1.21391	0.279656	1.21391	up	1.11619	0.158579	1.11619	up
Ta.20930.1.S1_at	0.523572	0.384567	0.00451042	0.773975	0.685422	0.00986491	3.2499	15.3971	101.456	-1.94162	-0.957259	1.94162	down	1.4307	0.516726	1.4307	up	4.73473	2.24328	4.73473	up
Ta.21167.1.S1_at	0.855113	0.0423058	3.26661e-06	0.947462	0.256881	1.48739e-05	0.00322773	0.670064	3.77168	1.28542	0.362245	1.28542	up	-1.11539	-0.157546	1.11539	down	-1.19873	-0.261512	1.19873	down
Ta.24098.1.S1_at	0.236405	0.00215539	7.58959e-08	0.535053	0.0601418	4.98929e-07	0.749178	7.78744	30.5312	2.97236	1.57161	2.97236	up	-1.52029	-0.604349	1.52029	down	-1.07304	-0.10171	1.07304	down
Ta.24098.1.S1_s_at	0.0870845	0.000676924	0.000162521	0.323659	0.0345243	0.000506199	1.80855	10.8667	13.6814	3.99339	1.99761	3.99339	up	-1.16682	-0.222587	1.16682	down	-1.34742	-0.430203	1.34742	down
Ta.18880.1.S1_at	0.985695	0.554562	4.89161e-06	0.995446	0.794976	2.14527e-05	2.71454e-05	0.0998751	3.13824	-1.06933	-0.0967102	1.06933	down	-1.03231	-0.0458747	1.03231	down	1.10787	0.147795	1.10787	up
Ta.23825.1.S1_at	0.0172017	0.853348	8.49446e-08	0.13856	0.942188	5.52673e-07	0.760549	0.0381204	7.03213	-1.2463	-0.317655	1.2463	down	-1.1495	-0.201007	1.1495	down	-1.2776	-0.353432	1.2776	down
Ta.7977.1.S1_at	0.0365188	0.926138	9.40544e-05	0.205533	0.972742	0.000309099	0.882375	0.0283334	4.72587	1.18435	0.244092	1.18435	up	1.30272	0.381525	1.30272	up	1.24292	0.313731	1.24292	up
Ta.27501.1.S1_at	0.0408874	0.13376	8.11842e-05	0.217948	0.432283	0.000270692	0.81173	0.765476	4.6599	1.62997	0.704847	1.62997	up	1.12325	0.167685	1.12325	up	1.0199	0.028429	1.0199	up
Ta.8559.2.S1_a_at	0.00129264	0.674083	8.04194e-08	0.0347039	0.859246	5.26306e-07	9.23358	0.585585	43.3328	-1.67184	-0.741434	1.67184	down	-2.55685	-1.35437	2.55685	down	-1.92236	-0.942882	1.92236	down
Ta.8559.2.S1_at	0.0116738	0.283591	1.3105e-08	0.113405	0.602371	1.02088e-07	9.1569	3.33748	89.6221	-1.11007	-0.150653	1.11007	down	-2.83166	-1.50165	2.83166	down	-2.59141	-1.37374	2.59141	down
Ta.8559.1.S1_at	0.00312136	0.0487932	2.19515e-10	0.0556486	0.275507	2.69987e-09	3.16119	2.04736	31.2508	-2.12067	-1.08452	2.12067	down	-1.67766	-0.746453	1.67766	down	1.03742	0.0529983	1.03742	up
Ta.25723.1.S1_at	0.868415	0.698496	8.52255e-10	0.952426	0.871884	8.93427e-09	0.00450565	0.117204	14.6382	1.02476	0.0352924	1.02476	up	-1.13425	-0.181745	1.13425	down	1.05653	0.0793283	1.05653	up
Ta.22137.1.S1_at	0.219965	0.0308805	0.0159348	0.51702	0.219126	0.0298702	0.0989549	0.493538	0.601093	-1.16474	-0.220003	1.16474	down	1.15794	0.211557	1.15794	up	1.25094	0.323017	1.25094	up
Ta.277.1.S1_at	0.0229684	0.00146981	2.00748e-08	0.161516	0.0503439	1.49897e-07	3.79293	10.7887	44.7526	4.55969	2.18894	4.55969	up	-1.19919	-0.262059	1.19919	down	1.01443	0.0206664	1.01443	up
Ta.1849.1.S1_at	0.00805635	0.0392692	0.0265417	0.0932505	0.247957	0.0466416	0.983511	0.882141	1.00238	-1.70587	-0.770511	1.70587	down	-1.04784	-0.0674189	1.04784	down	-1.11249	-0.153791	1.11249	down
Ta.3552.1.S1_at	0.0104224	0.00347013	1.25184e-08	0.106712	0.0759462	9.79623e-08	0.369871	0.681522	3.51178	1.50255	0.587414	1.50255	up	-1.02853	-0.040584	1.02853	down	1.04343	0.0613405	1.04343	up
Ta.27261.1.S1_at	0.108402	0.0475455	2.60323e-07	0.362598	0.271819	1.51887e-06	0.211677	0.52218	4.05313	1.1573	0.210766	1.1573	up	1.33371	0.415449	1.33371	up	-1.12204	-0.166131	1.12204	down
Ta.27261.1.S1_s_at	0.0758373	0.131447	0.00161263	0.303223	0.429638	0.00396325	0.42089	0.540842	1.99828	1.15928	0.213232	1.15928	up	1.43196	0.517986	1.43196	up	-1.05882	-0.0824584	1.05882	down
Ta.28322.1.S1_s_at	0.0523652	0.558143	1.5104e-09	0.249112	0.797086	1.48696e-08	0.711079	0.207196	15.017	-1.2266	-0.294666	1.2266	down	-1.3753	-0.459752	1.3753	down	-1.06351	-0.0888373	1.06351	down
Ta.21766.1.S1_at	0.00871187	0.0162451	0.0101804	0.0972516	0.161143	0.0201673	1.98337	2.3877	2.70231	-1.06134	-0.0858833	1.06134	down	-2.29344	-1.19751	2.29344	down	-1.09045	-0.124922	1.09045	down
TaAffx.131747.1.S1_x_at	0.430794	0.0743758	0.00196389	0.710558	0.335443	0.00472212	0.25185	2.24083	6.10292	-1.27553	-0.351101	1.27553	down	-1.58601	-0.665398	1.58601	down	1.42865	0.514652	1.42865	up
Ta.21906.1.S1_at	0.181874	0.626177	1.01989e-14	0.471006	0.834075	4.68145e-13	1.3397	0.682092	162.791	1.34179	0.424156	1.34179	up	1.62696	0.702179	1.62696	up	1.02181	0.0311206	1.02181	up
Ta.21711.1.S1_at	0.690909	0.918095	0.00325963	0.871883	0.969189	0.00740927	0.00688379	0.0073197	0.595539	-1.04214	-0.059549	1.04214	down	-1.0232	-0.0330894	1.0232	down	1.00673	0.00966979	1.00673	up
Ta.25549.1.S1_at	0.00324527	0.776112	0.0005432	0.0567404	0.907011	0.00149962	2.74894	0.137307	5.24308	1.32364	0.404513	1.32364	up	1.63227	0.706883	1.63227	up	1.46063	0.546596	1.46063	up
Ta.27100.1.S1_at	0.000955066	0.0155579	3.38315e-06	0.029481	0.157382	1.53499e-05	1.84537	1.31981	5.42906	-1.97113	-0.979024	1.97113	down	-1.23165	-0.300594	1.23165	down	-1.05616	-0.0788244	1.05616	down
Ta.16227.1.S1_at	0.717289	0.15125	1.18462e-05	0.884467	0.456865	4.77686e-05	0.00677997	0.204295	1.72067	-1.14809	-0.199235	1.14809	down	1.12319	0.167607	1.12319	up	-1.03578	-0.0507119	1.03578	down
Ta.27257.1.S1_at	0.0904548	0.224512	8.33421e-07	0.330245	0.544932	4.3423e-06	0.210531	0.21612	3.1837	-1.29309	-0.370818	1.29309	down	-1.01646	-0.0235488	1.01646	down	-1.0457	-0.0644699	1.0457	down
Ta.19632.1.S1_at	0.060266	0.922571	0.00106618	0.269012	0.97124	0.00274386	0.463677	0.0196571	2.10954	-1.1503	-0.202016	1.1503	down	-1.13797	-0.186463	1.13797	down	-1.22473	-0.292459	1.22473	down
Ta.13184.1.S1_at	0.0115999	0.157502	0.0216645	0.112994	0.465233	0.0390688	1.6526	0.899446	1.99644	-1.78161	-0.833185	1.78161	down	-1.04362	-0.0615919	1.04362	down	-1.31108	-0.39076	1.31108	down
Ta.26049.1.S1_a_at	0.995294	0.864733	1.15619e-15	0.998354	0.946676	7.96366e-14	1.86067e-05	0.153654	140.518	-1.12482	-0.169697	1.12482	down	1.10755	0.147368	1.10755	up	1.01864	0.0266426	1.01864	up
Ta.25451.1.S1_at	0.898381	0.0698513	4.68638e-12	0.96354	0.325742	9.0785e-11	0.00216216	0.759163	18.3482	-1.26668	-0.341056	1.26668	down	1.29267	0.370351	1.29267	up	1.012	0.0172043	1.012	up
Ta.25451.1.S1_s_at	0.982554	0.16931	2.46459e-12	0.994394	0.481021	5.17092e-11	5.14448e-05	0.39897	15.6842	-1.21487	-0.280807	1.21487	down	1.17141	0.228242	1.17141	up	1.03196	0.045392	1.03196	up
Ta.13170.1.S1_at	0.400362	0.390581	6.11357e-07	0.687874	0.690095	3.28498e-06	0.389898	1.03954	25.6453	1.53423	0.617514	1.53423	up	1.16599	0.221549	1.16599	up	-1.16042	-0.214645	1.16042	down
Ta.28795.1.S1_at	0.0128959	0.119138	3.31214e-06	0.11952	0.411543	1.50572e-05	0.983337	0.642892	5.56535	-1.25395	-0.326475	1.25395	down	-1.00365	-0.00526229	1.00365	down	-1.57997	-0.659896	1.57997	down
Ta.27243.1.S1_at	0.000602121	0.0588216	2.98151e-07	0.0231305	0.300996	1.71989e-06	1.17134	0.497123	4.11983	1.45448	0.540505	1.45448	up	1.42702	0.51301	1.42702	up	1.02014	0.0287673	1.02014	up
Ta.27359.1.S1_at	0.459221	0.898492	2.92488e-08	0.731655	0.961168	2.10706e-07	0.140337	0.05363	16.3165	-1.09632	-0.132674	1.09632	down	-1.01866	-0.0266702	1.01866	down	-1.16092	-0.215272	1.16092	down
Ta.12106.1.S1_at	0.166454	0.000111561	1.84699e-05	0.450839	0.0135795	7.13487e-05	0.187831	2.33795	2.99266	1.76655	0.820937	1.76655	up	1.01519	0.0217479	1.01519	up	-1.32803	-0.40929	1.32803	down
Ta.27038.1.S1_at	0.516213	0.351877	0.000394747	0.769823	0.660187	0.0011244	0.146186	0.732757	6.97274	1.34143	0.423773	1.34143	up	1.16191	0.216496	1.16191	up	-1.19576	-0.257927	1.19576	down
Ta.27038.1.S1_s_at	0.248396	0.681105	0.000295552	0.547842	0.862802	0.000867425	0.646964	0.363248	10.0719	1.10255	0.140847	1.10255	up	1.46584	0.551732	1.46584	up	1.08055	0.111761	1.08055	up
Ta.27038.1.S1_x_at	0.155645	0.221096	6.0312e-08	0.43645	0.541072	4.05481e-07	0.500521	0.749211	14.3623	1.11964	0.163032	1.11964	up	-1.28408	-0.360735	1.28408	down	-1.42383	-0.509772	1.42383	down
Ta.28315.1.S1_at	0.00481655	0.108112	8.38648e-08	0.0706572	0.394687	5.46475e-07	8.64048	4.47058	54.8994	3.92713	1.97348	3.92713	up	1.33355	0.415271	1.33355	up	1.46482	0.550723	1.46482	up
Ta.22821.1.S1_at	0.359042	0.0397196	1.87399e-15	0.652351	0.249361	1.17871e-13	0.123435	1.02403	36.6609	1.39693	0.482263	1.39693	up	1.14899	0.200372	1.14899	up	-1.25815	-0.331302	1.25815	down
Ta.1711.1.S1_at	0.0158643	0.898152	6.64813e-06	0.13262	0.96106	2.83216e-05	0.289146	0.00953639	1.61074	-1.13147	-0.178193	1.13147	down	-1.10183	-0.139908	1.10183	down	-1.16443	-0.219622	1.16443	down
Ta.27565.1.S1_at	0.13423	0.406727	5.18377e-10	0.403791	0.701515	5.76271e-09	3.24904	2.54285	129.976	2.53988	1.34476	2.53988	up	1.09838	0.135382	1.09838	up	1.25038	0.322367	1.25038	up
Ta.18673.1.S1_at	0.498922	0.0103577	0.00643217	0.758666	0.129997	0.0134703	0.0118148	0.269452	0.302561	-1.21409	-0.27988	1.21409	down	1.07566	0.10522	1.07566	up	1.04678	0.0659642	1.04678	up
Ta.25501.1.S1_at	0.872698	0.252748	0.0162949	0.954074	0.573107	0.0304626	0.00393879	0.434453	1.42887	1.09365	0.129148	1.09365	up	1.10165	0.13967	1.10165	up	-1.25839	-0.331577	1.25839	down
Ta.14149.1.S1_at	0.00496468	0.00293245	0.000155208	0.0718802	0.0698064	0.000485453	2.09348	3.24516	5.42553	-2.51396	-1.32996	2.51396	down	-1.00994	-0.0142643	1.00994	down	-1.07375	-0.102658	1.07375	down
Ta.25389.1.S1_at	0.447417	0.0390918	0.0084613	0.72244	0.24747	0.0171632	0.112982	1.37979	2.14231	1.28714	0.364164	1.28714	up	-1.35752	-0.440973	1.35752	down	1.33139	0.412937	1.33139	up
Ta.27560.1.S1_at	0.0409084	0.00813174	3.38238e-10	0.218015	0.115052	3.94388e-09	3.76763	9.3652	81.2009	3.78965	1.92207	3.78965	up	-1.48961	-0.574933	1.48961	down	1.50933	0.593905	1.50933	up
Ta.20102.2.S1_at	0.000636124	0.983097	0.000129668	0.0238174	0.993891	0.000412476	27.489	0.0644882	46.2839	-3.43403	-1.7799	3.43403	down	-3.09879	-1.6317	3.09879	down	-3.5588	-1.83139	3.5588	down
Ta.20102.1.S1_x_at	0.37216	0.328131	6.05802e-05	0.664043	0.641048	0.000207677	0.155962	0.439594	5.19083	1.13351	0.180798	1.13351	up	-1.22698	-0.295107	1.22698	down	-1.21471	-0.280611	1.21471	down
Ta.893.1.S1_at	0.0206646	0.000188617	1.12879e-07	0.153103	0.0178978	7.14628e-07	6.41033	24.852	61.3827	9.12193	3.18934	9.12193	up	-1.14934	-0.2008	1.14934	down	-1.37238	-0.456677	1.37238	down
Ta.27414.1.S1_at	0.258309	0.110437	0.0206705	0.557786	0.398129	0.0375091	0.131013	0.468377	0.873622	1.05049	0.0710563	1.05049	up	-1.35776	-0.441226	1.35776	down	1.00571	0.00821245	1.00571	up
Ta.27316.1.S1_at	0.200716	0.0704546	0.000106286	0.494517	0.326925	0.00034526	0.206723	0.70096	3.04492	1.39411	0.479347	1.39411	up	-1.15086	-0.202711	1.15086	down	1.13134	0.178032	1.13134	up
Ta.27549.1.S1_at	0.262583	0.0325884	0.000149131	0.562079	0.224951	0.000468418	0.360169	2.12518	6.62467	-1.84755	-0.885612	1.84755	down	1.13598	0.183937	1.13598	up	1.07291	0.101535	1.07291	up
Ta.27037.1.S1_at	0.0909159	0.756122	1.19954e-12	0.330884	0.897592	2.80332e-11	0.620937	0.114852	31.9527	1.30643	0.385625	1.30643	up	1.08136	0.112852	1.08136	up	1.22223	0.289519	1.22223	up
Ta.27557.1.S1_at	0.859986	0.742685	1.15412e-06	0.949311	0.891913	5.82005e-06	0.00340568	0.0646525	4.8029	1.01493	0.0213737	1.01493	up	-1.06091	-0.0852991	1.06091	down	1.08846	0.122284	1.08846	up
Ta.27416.1.S1_at	0.821792	0.866868	4.90396e-08	0.934463	0.94747	3.36244e-07	0.00512552	0.0285016	6.16822	-1.0132	-0.0189142	1.0132	down	1.02986	0.0424494	1.02986	up	-1.06816	-0.095128	1.06816	down
Ta.28087.1.S1_s_at	0.625987	0.646565	0.00107163	0.83697	0.844857	0.0027553	0.10578	0.386018	7.55841	1.08508	0.117803	1.08508	up	-1.30372	-0.38263	1.30372	down	-1.04276	-0.0604115	1.04276	down
Ta.27547.1.S1_at	0.0238207	0.659323	4.1333e-09	0.164734	0.851046	3.63362e-08	0.292326	0.0435638	4.056	-1.10166	-0.13968	1.10166	down	-1.08889	-0.122858	1.08889	down	-1.21263	-0.278135	1.21263	down
Ta.12320.1.S1_at	0.00330266	0.000706051	9.25217e-14	0.0573137	0.0353289	3.03019e-12	4.58197	8.39073	86.2493	-4.21308	-2.07488	4.21308	down	1.04193	0.059262	1.04193	up	-1.09046	-0.124939	1.09046	down
Ta.5992.1.S1_at	0.00282843	0.703515	1.89247e-10	0.0526556	0.874234	2.35993e-09	1.31703	0.0886035	12.8801	1.30135	0.380014	1.30135	up	1.41942	0.505304	1.41942	up	1.19939	0.262302	1.19939	up
Ta.24093.1.S1_at	0.104889	0.00290024	7.42834e-08	0.356857	0.0693693	4.89184e-07	1.16606	5.95866	24.862	2.69079	1.42803	2.69079	up	1.1461	0.196736	1.1461	up	-1.45894	-0.54492	1.45894	down
Ta.8391.1.S1_at	0.563599	0.466185	0.000794354	0.79953	0.741195	0.00211102	0.075819	0.348119	4.06452	1.22348	0.290996	1.22348	up	1.1175	0.160273	1.1175	up	-1.12968	-0.175917	1.12968	down
Ta.10616.1.A1_at	0.923913	0.165075	0.00744803	0.97265	0.4754	0.0153313	0.00244304	1.00817	3.05236	-1.17834	-0.236755	1.17834	down	1.40387	0.489406	1.40387	up	-1.15127	-0.203223	1.15127	down
Ta.27567.1.S1_at	0.709735	0.742781	3.21728e-12	0.880067	0.89194	6.53345e-11	0.117518	0.499901	120.765	-1.35889	-0.442424	1.35889	down	1.07202	0.100333	1.07202	up	-1.0005	-0.000717059	1.0005	down
Ta.27353.1.S1_at	0.00254473	6.95962e-05	3.63588e-21	0.0495439	0.0107581	7.40367e-18	1.70537	4.21316	104.015	-2.64005	-1.40056	2.64005	down	-1.00757	-0.0108851	1.00757	down	1.07591	0.105552	1.07591	up
Ta.22220.1.S1_at	0.0260802	0.0158136	1.89332e-07	0.173304	0.158798	1.14155e-06	4.42093	7.70801	43.7287	-3.96086	-1.98582	3.96086	down	-1.20889	-0.273682	1.20889	down	1.11489	0.156897	1.11489	up
Ta.27049.1.S1_at	0.878294	0.0955464	0.00832892	0.956233	0.374493	0.0169267	0.00695781	1.48294	3.2906	1.20078	0.26397	1.20078	up	-1.45741	-0.543408	1.45741	down	1.28597	0.362852	1.28597	up
Ta.8971.1.S1_at	0.189045	0.341145	5.63073e-06	0.480606	0.651794	2.43706e-05	0.135931	0.167818	2.79631	1.02502	0.0356511	1.02502	up	-1.07675	-0.106687	1.07675	down	-1.22914	-0.297652	1.22914	down
Ta.27228.1.S1_at	0.468394	0.141481	5.28081e-07	0.738096	0.443479	2.87706e-06	0.0513462	0.397688	4.62971	-1.02474	-0.0352601	1.02474	down	1.11683	0.15941	1.11683	up	-1.27522	-0.350747	1.27522	down
Ta.27497.1.S1_at	0.0236565	0.318921	0.00017763	0.164322	0.633655	0.000547775	1.65138	0.690106	6.78567	-1.13747	-0.185823	1.13747	down	-1.21701	-0.283346	1.21701	down	-1.76039	-0.815893	1.76039	down
Ta.16799.1.S1_at	0.622094	0.299437	9.26614e-05	0.834883	0.617302	0.000305005	0.0251928	0.255072	2.61217	1.15376	0.206341	1.15376	up	1.09722	0.133847	1.09722	up	-1.13404	-0.181466	1.13404	down
Ta.8501.1.S1_at	0.309337	0.952234	1.02249e-05	0.607986	0.982703	4.18027e-05	0.156228	0.0143233	5.04533	1.11531	0.157443	1.11531	up	1.11915	0.162407	1.11915	up	1.05366	0.0754073	1.05366	up
Ta.27238.1.S1_at	0.868617	0.00879746	1.61153e-09	0.952526	0.119792	1.57463e-08	0.00404791	1.61866	12.4619	1.45972	0.545689	1.45972	up	-1.09817	-0.135107	1.09817	down	-1.38915	-0.474205	1.38915	down
TaAffx.132315.1.S1_at	0.0133775	0.624186	9.14917e-22	0.121753	0.832683	2.89552e-18	3.82645	0.530178	403.094	-1.97494	-0.981811	1.97494	down	-1.48416	-0.569646	1.48416	down	-1.32379	-0.404676	1.32379	down
Ta.28892.1.S1_s_at	0.348599	0.44022	4.35863e-08	0.643781	0.724952	3.02259e-07	0.0684687	0.127366	4.74683	1.056	0.0786087	1.056	up	-1.14448	-0.194692	1.14448	down	-1.10618	-0.145582	1.10618	down
Ta.27026.1.S1_at	0.876851	0.119735	2.21708e-10	0.95567	0.412691	2.72239e-09	0.00420824	0.785588	17.581	-1.26188	-0.335575	1.26188	down	1.30852	0.387941	1.30852	up	1.00871	0.0125052	1.00871	up
Ta.27026.1.S1_s_at	0.931103	0.0890153	1.03337e-12	0.975594	0.363023	2.46089e-11	0.000578708	0.399683	12.0955	-1.06286	-0.0879481	1.06286	down	1.21469	0.280587	1.21469	up	-1.16207	-0.216695	1.16207	down
Ta.27095.1.S1_at	0.0254977	0.0141618	9.76417e-09	0.171269	0.150002	7.83989e-08	4.16632	7.42246	54.732	3.89624	1.96208	3.89624	up	1.07951	0.110379	1.07951	up	-1.02194	-0.0313039	1.02194	down
Ta.27370.1.S1_at	0.22407	0.993316	0.000721667	0.521423	0.997197	0.00193622	0.0661827	0.000576132	0.798429	1.06899	0.0962421	1.06899	up	1.0547	0.0768332	1.0547	up	1.06009	0.0841847	1.06009	up
Ta.27041.1.S1_at	0.575589	0.551466	5.49451e-06	0.806829	0.792983	2.38394e-05	0.116176	0.440321	13.5132	1.32466	0.405618	1.32466	up	1.04591	0.0647624	1.04591	up	-1.09394	-0.129534	1.09394	down
Ta.27041.1.S1_s_at	0.243102	0.28251	1.462e-10	0.542538	0.601224	1.87886e-09	0.48842	0.908649	36.4354	1.52969	0.613243	1.52969	up	-1.12078	-0.164498	1.12078	down	1.18931	0.250125	1.18931	up
Ta.27254.1.S1_at	0.418957	0.0533439	1.14882e-06	0.702405	0.287231	5.79527e-06	0.0707421	0.68192	4.7045	-1.38351	-0.46833	1.38351	down	1.01871	0.0267439	1.01871	up	1.12944	0.175612	1.12944	up
Ta.30944.1.S1_at	0.161273	0.147263	0.022744	0.44437	0.451753	0.0407393	0.0570755	0.113064	0.238132	-1.0358	-0.0507388	1.0358	down	1.04735	0.0667449	1.04735	up	1.16708	0.222899	1.16708	up
Ta.30944.1.S1_s_at	0.935204	0.247497	6.42383e-16	0.977035	0.568717	5.12019e-14	0.00249752	1.08754	103.664	1.0479	0.0674989	1.0479	up	1.28407	0.360721	1.28407	up	-1.393	-0.478195	1.393	down
Ta.27511.1.S1_at	0.609917	0.681679	0.00362332	0.827428	0.863094	0.00813035	0.0412569	0.120473	2.11629	-1.15036	-0.202081	1.15036	down	1.05726	0.0803292	1.05726	up	-1.05802	-0.0813659	1.05802	down
Ta.21791.1.S1_at	0.0920139	0.00551335	1.37101e-09	0.333117	0.094938	1.3631e-08	0.299196	1.2278	8.58691	-1.62684	-0.702077	1.62684	down	1.0887	0.122609	1.0887	up	1.02277	0.0324799	1.02277	up
Ta.22072.1.S1_at	1.34286e-05	0.0403769	0.297889	0.00255315	0.251321	0.368218	11.6148	3.08025	1.08559	1.24571	0.316971	1.24571	up	3.13134	1.64678	3.13134	up	2.7213	1.44429	2.7213	up
Ta.24771.1.S1_x_at	0.0469235	0.428427	0.00114414	0.2347	0.716682	0.0029189	5.51216	2.23855	21.9761	1.82665	0.869202	1.82665	up	1.09665	0.133107	1.09665	up	2.54116	1.34549	2.54116	up
Ta.27658.1.S1_at	0.571676	0.00617088	3.36415e-14	0.804575	0.100496	1.27789e-12	0.10637	3.94042	67.4332	2.04845	1.03453	2.04845	up	-1.17801	-0.236348	1.17801	down	-1.38707	-0.472037	1.38707	down
Ta.28083.1.S1_at	0.961619	0.155063	0.00376037	0.987114	0.461475	0.008402	0.0102789	17.3275	59.0558	-3.97707	-1.99171	3.97707	down	2.08287	1.05857	2.08287	up	1.77984	0.831749	1.77984	up
Ta.27373.1.S1_at	0.174728	0.0646422	0.0287048	0.461991	0.314431	0.0498959	0.0329998	0.102631	0.136829	-1.0284	-0.0404038	1.0284	down	1.15532	0.208299	1.15532	up	1.00959	0.0137636	1.00959	up
Ta.27373.1.S1_s_at	0.000259148	0.00465568	0.000766299	0.0149979	0.0872505	0.00204302	7.75023	5.83751	8.3171	4.17825	2.0629	4.17825	up	1.35986	0.443456	1.35986	up	1.21215	0.27757	1.21215	up
Ta.27365.1.S1_at	0.803514	0.0376447	4.59189e-07	0.926572	0.24204	2.53805e-06	0.00711828	0.828252	5.57746	1.23897	0.309138	1.23897	up	1.12378	0.168356	1.12378	up	-1.31323	-0.393124	1.31323	down
Ta.28.1.S1_at	0.385678	0.239304	1.1859e-06	0.675577	0.560474	5.96779e-06	0.171161	0.66275	9.82923	1.05274	0.074151	1.05274	up	1.02319	0.033073	1.02319	up	-1.43489	-0.520939	1.43489	down
Ta.27596.1.S1_at	0.0444759	0.0116575	5.1453e-11	0.228251	0.137309	7.50223e-10	1.68055	3.95949	44.139	2.43849	1.28599	2.43849	up	1.26706	0.341485	1.26706	up	-1.25798	-0.331113	1.25798	down
Ta.27596.1.S1_x_at	0.0434512	0.00858764	1.60653e-10	0.225647	0.118328	2.04276e-09	1.87437	4.72086	44.2353	2.60941	1.38372	2.60941	up	1.29168	0.369244	1.29168	up	-1.30486	-0.383893	1.30486	down
Ta.6627.1.S1_at	0.223861	0.691284	0.0255141	0.521199	0.867878	0.0450569	0.209658	0.101607	1.12975	1.18731	0.247692	1.18731	up	1.003	0.00431553	1.003	up	1.15339	0.205876	1.15339	up
Ta.13008.1.S1_at	0.308098	0.13647	1.2066e-07	0.606828	0.4358	7.5846e-07	0.687111	2.72271	36.2825	-1.2254	-0.293257	1.2254	down	2.02774	1.01987	2.02774	up	1.07349	0.102304	1.07349	up
Ta.27562.1.S1_at	0.433154	0.392217	7.32516e-11	0.712251	0.691585	1.02268e-09	0.334586	1.02385	59.4572	1.57214	0.652727	1.57214	up	-1.10702	-0.146688	1.10702	down	1.05146	0.0723944	1.05146	up
TaAffx.128418.1.S1_x_at	0.13178	0.010252	1.44087e-06	0.400145	0.129427	7.11162e-06	6.06101	27.0491	109.942	9.58851	3.26131	9.58851	up	-1.14741	-0.19838	1.14741	down	-1.51678	-0.601015	1.51678	down
Ta.29355.1.S1_at	0.488127	0.115842	6.84019e-05	0.751509	0.406448	0.000231801	0.163463	1.53808	8.90994	1.64369	0.71694	1.64369	up	-1.15088	-0.202735	1.15088	down	-1.07915	-0.1099	1.07915	down
Ta.27253.1.S1_at	0.41348	0.764517	1.66578e-08	0.698542	0.90152	1.26647e-07	0.153141	0.120655	15.3664	1.02285	0.0326009	1.02285	up	-1.14781	-0.198878	1.14781	down	-1.16882	-0.225056	1.16882	down
Ta.3385.1.A1_at	0.150153	0.578807	1.1982e-05	0.428537	0.808719	4.82416e-05	0.65598	0.334996	10.1841	1.45681	0.542817	1.45681	up	1.0976	0.134348	1.0976	up	1.09639	0.132761	1.09639	up
Ta.27570.1.S1_at	0.936886	0.310624	1.68382e-08	0.977406	0.626761	1.27889e-07	0.00887304	3.38415	95.934	1.72802	0.789124	1.72802	up	-1.6074	-0.684729	1.6074	down	-1.14758	-0.198592	1.14758	down
Ta.27335.1.S1_at	0.165087	0.000490658	2.87203e-10	0.449197	0.0290804	3.4157e-09	0.393814	3.86272	19.4108	2.17665	1.12211	2.17665	up	-1.07961	-0.110511	1.07961	down	-1.305	-0.384054	1.305	down
TaAffx.128418.2.S1_x_at	0.0106513	0.0255903	2.55151e-05	0.108042	0.199789	9.52593e-05	64.925	72.6655	268.809	99.6263	6.63846	99.6263	up	1.05856	0.0821095	1.05856	up	2.52632	1.33704	2.52632	up
Ta.24341.1.S1_x_at	0.0610512	0.012655	5.23023e-11	0.271006	0.14197	7.60761e-10	1.74425	4.67209	53.1408	2.68705	1.42602	2.68705	up	1.12553	0.170599	1.12553	up	-1.21077	-0.275921	1.21077	down
Ta.27150.1.S1_at	0.887247	0.0778399	0.002979	0.959343	0.341564	0.00684095	0.00263929	0.718462	1.83402	-1.3062	-0.38538	1.3062	down	1.23225	0.301296	1.23225	up	1.02293	0.0327093	1.02293	up
Ta.4320.1.S1_at	0.907856	0.0905756	0.0230802	0.967131	0.365407	0.0412543	0.000915743	0.350107	0.575939	1.20381	0.26761	1.20381	up	-1.09146	-0.126253	1.09146	down	-1.12632	-0.171618	1.12632	down
Ta.23807.1.S1_x_at	0.25875	0.352614	0.000165863	0.558126	0.660919	0.000515454	0.817518	1.33181	14.5566	1.18276	0.242159	1.18276	up	-1.50817	-0.592797	1.50817	down	-1.46767	-0.553528	1.46767	down
Ta.28332.1.S1_at	0.270345	0.000121591	3.70611e-05	0.570011	0.0141693	0.000133468	0.22324	4.37544	5.17382	2.10536	1.07407	2.10536	up	1.00982	0.0141015	1.00982	up	-1.53229	-0.615687	1.53229	down
Ta.24106.1.S1_x_at	0.694914	0.722269	2.05315e-05	0.873637	0.882954	7.84708e-05	0.0229844	0.0964211	4.63275	1.04096	0.0579135	1.04096	up	-1.01369	-0.0196168	1.01369	down	-1.14069	-0.189903	1.14069	down
Ta.27266.1.S1_at	0.267731	0.00894757	0.00720285	0.56714	0.120945	0.0148852	0.137157	1.19212	1.25648	-1.50414	-0.588939	1.50414	down	-1.05768	-0.0809038	1.05768	down	1.23071	0.299496	1.23071	up
TaAffx.70216.1.S1_s_at	0.242303	0.127767	0.000254523	0.541733	0.424322	0.000758974	0.216829	0.672202	3.36632	-1.45457	-0.540595	1.45457	down	1.00838	0.0120455	1.00838	up	1.04456	0.0628996	1.04456	up
Ta.9861.1.A1_at	0.12828	0.392933	2.02438e-05	0.394617	0.692116	7.75139e-05	1.85041	1.45799	23.9499	1.92889	0.94777	1.92889	up	1.36665	0.450643	1.36665	up	-1.02677	-0.038116	1.02677	down
Ta.20831.1.S1_at	0.360054	0.970221	0.010802	0.653284	0.989688	0.0212259	0.0584707	0.00409615	0.715459	-1.0356	-0.0504728	1.0356	down	-1.06755	-0.0943074	1.06755	down	-1.06957	-0.0970269	1.06957	down
Ta.20831.1.S1_x_at	0.135937	0.443068	0.0204301	0.406588	0.726834	0.0371277	0.146539	0.104424	0.554489	-1.06688	-0.0934042	1.06688	down	-1.20853	-0.273257	1.20853	down	-1.01125	-0.0161433	1.01125	down
Ta.27216.1.S1_at	0.0172599	0.0481871	8.57276e-07	0.138797	0.273565	4.45539e-06	0.344104	0.364013	2.4983	-1.35839	-0.4419	1.35839	down	-1.14506	-0.195425	1.14506	down	1.03578	0.0507212	1.03578	up
Ta.17593.1.S1_at	0.156418	0.543629	0.000361298	0.437327	0.788269	0.00103854	0.0750196	0.0441659	0.741466	1.08477	0.117392	1.08477	up	1.11808	0.16102	1.11808	up	-1.00313	-0.00451429	1.00313	down
Ta.20829.1.S1_at	0.319108	0.0716039	0.000754152	0.617345	0.329512	0.00201358	0.0368747	0.207117	0.662829	1.09424	0.129923	1.09424	up	-1.18134	-0.240425	1.18134	down	-1.05814	-0.0815266	1.05814	down
Ta.27204.1.S1_at	0.254719	0.541922	0.00026895	0.554444	0.787509	0.00079737	0.0569896	0.0528584	0.925489	1.12261	0.166858	1.12261	up	1.06553	0.0915747	1.06553	up	-1.01375	-0.019708	1.01375	down
Ta.17572.1.S1_at	0.508216	0.782655	0.0281568	0.764773	0.909826	0.0490582	0.0189188	0.0208491	0.340115	-1.06723	-0.0938676	1.06723	down	-1.04508	-0.063618	1.04508	down	1.01392	0.0199399	1.01392	up
Ta.25087.1.S1_at	0.814254	0.748279	4.89405e-09	0.931111	0.894279	4.22883e-08	0.0124739	0.130029	17.1938	1.0867	0.11996	1.0867	up	-1.12651	-0.171862	1.12651	down	-1.04231	-0.0597846	1.04231	down
Ta.27325.1.S1_at	0.765061	0.609826	0.0133621	0.908899	0.825108	0.0255988	0.00322496	0.0356613	0.354619	-1.04926	-0.0693654	1.04926	down	1.0376	0.0532516	1.0376	up	1.05183	0.0729026	1.05183	up
Ta.27158.1.S1_at	0.501071	0.00116014	0.0148222	0.760328	0.0448312	0.028054	0.0508979	1.87414	1.06717	1.64778	0.720522	1.64778	up	-1.18273	-0.242125	1.18273	down	-1.19151	-0.252792	1.19151	down
Ta.27538.1.S1_at	0.600775	0.773988	0.00209834	0.822243	0.905797	0.00500558	0.00742751	0.0137227	0.405059	-1.04171	-0.0589499	1.04171	down	1.01847	0.0264093	1.01847	up	-1.03788	-0.0536425	1.03788	down
Ta.27064.1.S1_at	0.681472	0.239992	0.0277374	0.867464	0.561231	0.0484383	0.00361259	0.0629703	0.170317	-1.09693	-0.133471	1.09693	down	1.0053	0.00762874	1.0053	up	1.04662	0.0657379	1.04662	up
Ta.3326.2.S1_s_at	0.00964799	0.262989	5.94203e-07	0.102951	0.583072	3.20104e-06	1.24051	0.453407	7.79272	1.58627	0.665636	1.58627	up	1.25432	0.326907	1.25432	up	1.08767	0.121238	1.08767	up
Ta.27066.1.S1_at	0.324037	0.753633	0.0138749	0.622075	0.896331	0.0264566	0.0333566	0.0189474	0.32847	1.02454	0.0349825	1.02454	up	1.01558	0.0223019	1.01558	up	1.09078	0.125354	1.09078	up
Ta.27514.1.S1_at	0.863557	0.0543218	0.0182842	0.950917	0.289381	0.0336822	0.00142841	0.305707	0.436119	1.11473	0.156699	1.11473	up	1.09326	0.128636	1.09326	up	-1.18718	-0.247541	1.18718	down
Ta.3678.1.S1_at	0.0227714	0.168699	4.27385e-14	0.160719	0.480192	1.57567e-12	0.595327	0.390363	21.0273	-1.41925	-0.505124	1.41925	down	-1.20657	-0.270912	1.20657	down	1.0031	0.00446129	1.0031	up
Ta.24114.6.S1_s_at	0.0353085	0.687669	0.00383311	0.202165	0.865891	0.00854516	0.762319	0.118964	2.11359	-1.15233	-0.20455	1.15233	down	-1.16074	-0.215043	1.16074	down	-1.36937	-0.453516	1.36937	down
Ta.27659.1.S1_at	0.802764	0.919971	3.61566e-08	0.926281	0.969917	2.5551e-07	0.00356789	0.00939952	3.59733	1.01003	0.0144036	1.01003	up	-1.04479	-0.0632113	1.04479	down	-1.0076	-0.0109241	1.0076	down
Ta.28852.1.S1_at	0.154209	0.481866	3.76381e-08	0.434057	0.750763	2.64765e-07	0.571324	0.400092	17.0522	-1.38179	-0.466541	1.38179	down	-1.25175	-0.323952	1.25175	down	1.0243	0.0346336	1.0243	up
Ta.27185.1.S1_at	0.587963	0.735629	0.00218381	0.814341	0.889325	0.00518784	0.0155022	0.0320627	0.78217	-1.09064	-0.12517	1.09064	down	1.00696	0.0100057	1.00696	up	-1.0065	-0.00934346	1.0065	down
Ta.27550.1.S1_at	6.18142e-05	0.000346959	1.2972e-11	0.00665743	0.0244494	2.22926e-10	3.46693	3.36535	20.7393	2.75602	1.46259	2.75602	up	1.29301	0.370738	1.29301	up	1.02005	0.0286447	1.02005	up
Ta.27553.1.S1_at	0.152873	0.0621623	0.00652002	0.432219	0.308686	0.013632	0.0613778	0.174161	0.341265	-1.04181	-0.0590886	1.04181	down	1.0247	0.0352054	1.0247	up	1.20717	0.271629	1.20717	up
Ta.23668.1.S1_at	0.386748	0.586986	0.00111602	0.676446	0.812772	0.00285552	0.0713074	0.100257	1.58985	1.03903	0.0552347	1.03903	up	-1.14422	-0.194366	1.14422	down	-1.0927	-0.127903	1.0927	down
Ta.27364.1.S1_at	0.465285	0.0602859	1.00469e-06	0.735866	0.304707	5.13936e-06	0.429238	4.84747	35.572	2.32588	1.21778	2.32588	up	-1.02724	-0.0387678	1.02724	down	-1.43778	-0.523848	1.43778	down
Ta.27025.1.S1_at	0.856368	0.820332	1.64398e-09	0.947732	0.927206	1.6014e-08	0.00286999	0.0343334	7.36568	-1.07412	-0.103152	1.07412	down	1.0059	0.00848307	1.0059	up	1.0289	0.0410963	1.0289	up
Ta.27574.1.S1_at	0.653466	0.736644	7.53935e-11	0.852464	0.889721	1.04724e-09	0.0916437	0.275216	49.8648	1.02498	0.0355943	1.02498	up	-1.27258	-0.347751	1.27258	down	1.00656	0.0094294	1.00656	up
Ta.19759.1.S1_at	0.368795	0.770825	0.00721671	0.660974	0.904153	0.0149087	0.0201641	0.0127177	0.282801	1.02842	0.0404287	1.02842	up	1.06913	0.0964352	1.06913	up	1.00357	0.00513659	1.00357	up
Ta.27203.1.S1_at	0.821158	0.460034	0.0227949	0.93434	0.737757	0.0408124	0.00249113	0.0763468	0.412007	-1.07404	-0.10305	1.07404	down	1.08748	0.120986	1.08748	up	1.02241	0.0319759	1.02241	up
Ta.27545.1.S1_at	0.0026702	0.256483	3.01057e-05	0.0508298	0.576585	0.00011043	1.05125	0.279275	2.94648	1.1388	0.187508	1.1388	up	1.50348	0.588305	1.50348	up	1.18879	0.249491	1.18879	up
Ta.27258.1.S1_at	0.0644115	0.277253	0.00231297	0.278835	0.596445	0.00545546	0.0986306	0.0716658	0.400308	-1.16752	-0.223447	1.16752	down	-1.05868	-0.0822628	1.05868	down	-1.0058	-0.00834506	1.0058	down
Ta.27512.1.S1_at	0.000513854	0.181123	0.0940357	0.0213388	0.495429	0.139067	2.01095	0.480585	0.679988	-1.27892	-0.354931	1.27892	down	-1.20378	-0.267574	1.20378	down	-1.73577	-0.795575	1.73577	down
Ta.27142.1.S1_at	0.568909	0.510601	0.0238304	0.802734	0.768376	0.0424328	0.00562273	0.0233008	0.143828	-1.02233	-0.0318612	1.02233	down	1.01061	0.0152262	1.01061	up	1.06557	0.0916198	1.06557	up
Ta.12691.1.A1_at	0.59168	0.122171	0.00597115	0.816532	0.416574	0.0126168	0.0216144	0.331842	0.897466	-1.12291	-0.167238	1.12291	down	1.16621	0.221824	1.16621	up	-1.14998	-0.201604	1.14998	down
Ta.27045.1.S1_at	0.296629	0.312538	0.00239806	0.595689	0.628305	0.00563185	0.244053	0.523182	3.21305	-1.39448	-0.479731	1.39448	down	1.07607	0.105774	1.07607	up	-1.08678	-0.12006	1.08678	down
Ta.27031.1.S1_at	0.402366	0.120538	0.000175323	0.689444	0.414016	0.000541465	0.175689	1.10655	5.69739	1.18681	0.247087	1.18681	up	-1.04565	-0.0643971	1.04565	down	-1.51765	-0.601843	1.51765	down
Ta.14188.1.S1_at	0.235028	0.0193628	1.1004e-13	0.533622	0.174532	3.51772e-12	0.195384	1.20047	25.1835	1.28849	0.365683	1.28849	up	1.35994	0.443538	1.35994	up	-1.28985	-0.367199	1.28985	down
Ta.27664.1.S1_at	0.0523418	0.531159	0.000206438	0.249059	0.780965	0.000627221	0.410569	0.129988	2.29515	-1.30046	-0.379027	1.30046	down	-1.12084	-0.164576	1.12084	down	-1.06966	-0.0971541	1.06966	down
Ta.27546.1.S1_at	0.944876	0.00427589	2.86261e-11	0.98059	0.0842079	4.50252e-10	0.00213459	5.77713	53.2864	2.04979	1.03548	2.04979	up	-1.12815	-0.173965	1.12815	down	-1.87607	-0.907714	1.87607	down
Ta.386.1.S1_at	0.15289	0.374522	1.57628e-05	0.432232	0.677448	6.18366e-05	0.2619	0.247169	3.98182	1.14992	0.20153	1.14992	up	1.28014	0.356304	1.28014	up	-1.03245	-0.0460727	1.03245	down
Ta.27576.1.A1_at	0.0101149	0.000801457	0.00013911	0.10544	0.0369921	0.000439769	2.66424	6.45276	8.56509	-3.34215	-1.74078	3.34215	down	1.06563	0.0917051	1.06563	up	1.01173	0.0168232	1.01173	up
Ta.17225.1.S1_at	0.00208235	0.614514	0.0639888	0.044465	0.827427	0.0998808	0.270993	0.0236213	0.144	1.18325	0.242755	1.18325	up	1.08705	0.120412	1.08705	up	1.11528	0.157402	1.11528	up
Ta.27061.1.S1_at	0.0281888	0.209793	0.0222863	0.18061	0.528557	0.0400371	0.817273	0.505813	1.33061	1.01305	0.0187108	1.01305	up	1.5145	0.598837	1.5145	up	1.21966	0.286484	1.21966	up
Ta.16518.1.S1_at	0.00516692	0.704359	2.324e-12	0.0734365	0.874678	4.90332e-11	0.978338	0.0762364	16.0107	1.2411	0.311619	1.2411	up	1.17049	0.227118	1.17049	up	1.36639	0.450373	1.36639	up
Ta.3927.1.S1_at	0.699464	0.378844	0.00012997	0.875865	0.680852	0.000413308	0.123254	1.62707	19.8573	-1.3094	-0.388901	1.3094	down	1.0633	0.0885497	1.0633	up	1.57072	0.651427	1.57072	up
Ta.4355.1.S1_at	0.0210257	0.216915	7.50299e-05	0.154322	0.536717	0.000251877	1.04106	0.564708	4.65217	-1.16171	-0.216253	1.16171	down	-1.08268	-0.114609	1.08268	down	-1.61268	-0.689459	1.61268	down
Ta.27533.1.S1_at	0.429777	0.459211	0.00968971	0.710049	0.737207	0.0193104	0.0168137	0.0419297	0.285199	1.09501	0.130949	1.09501	up	-1.02492	-0.0355164	1.02492	down	1.02401	0.0342349	1.02401	up
Ta.13444.1.S1_at	0.0861932	0.127539	9.33199e-05	0.322278	0.423991	0.000306987	1.14612	1.60757	9.35516	1.91295	0.935799	1.91295	up	-1.04337	-0.061251	1.04337	down	1.14553	0.196021	1.14553	up
Ta.27056.1.S1_at	0.307831	0.227811	0.0104832	0.606606	0.548115	0.0206833	0.0460779	0.13312	0.45608	-1.17619	-0.234122	1.17619	down	1.04128	0.0583637	1.04128	up	-1.02733	-0.0388991	1.02733	down
Ta.27510.1.S1_at	0.00153864	0.0534367	2.96988e-09	0.0377635	0.287303	2.71236e-08	0.523958	0.279183	3.49846	1.14324	0.193128	1.14324	up	1.39185	0.477	1.39185	up	1.03794	0.0537215	1.03794	up
Ta.27206.1.S1_at	0.189048	0.196746	5.92511e-05	0.480606	0.514042	0.000203613	0.0953675	0.181345	1.44697	-1.2305	-0.299247	1.2305	down	-1.02893	-0.041138	1.02893	down	1.02212	0.0315682	1.02212	up
Ta.27187.1.S1_at	0.292154	0.507861	0.0046369	0.591564	0.76674	0.0101044	0.0461429	0.0556314	0.518707	1.01871	0.026745	1.01871	up	-1.12171	-0.165695	1.12171	down	-1.05399	-0.0758587	1.05399	down
Ta.27496.1.S1_at	0.741128	0.111268	0.00374383	0.896441	0.399423	0.0083691	0.0119912	0.510095	1.46052	1.29096	0.368439	1.29096	up	-1.05753	-0.0806948	1.05753	down	-1.1315	-0.17824	1.1315	down
Ta.27156.1.S1_at	0.42711	0.21442	0.027183	0.708015	0.534119	0.0476084	0.0230918	0.115549	0.290384	1.06573	0.0918456	1.06573	up	-1.04133	-0.0584312	1.04133	down	-1.13711	-0.185374	1.13711	down
Ta.178.2.S1_at	0.394452	0.0590027	2.32241e-09	0.683105	0.301364	2.18509e-08	0.102656	0.856706	11.4017	-1.42443	-0.510387	1.42443	down	-1.03427	-0.0486123	1.03427	down	1.17985	0.238599	1.17985	up
Ta.178.2.S1_x_at	0.260165	0.825255	7.27493e-12	0.559854	0.929573	1.34228e-10	0.273402	0.0802431	28.1936	-1.20822	-0.272882	1.20822	down	-1.15109	-0.202998	1.15109	down	-1.03311	-0.0469987	1.03311	down
Ta.30664.1.S1_at	0.618017	0.982151	4.50891e-05	0.832424	0.993702	0.00015912	0.0173435	0.00246197	1.94391	1.03903	0.0552306	1.03903	up	1.03955	0.0559524	1.03955	up	1.01432	0.0205117	1.01432	up
Ta.27529.1.S1_at	0.107116	0.548313	0.0128481	0.36053	0.790796	0.0247301	0.122191	0.0543035	0.447505	1.05594	0.078521	1.05594	up	1.03258	0.0462564	1.03258	up	1.1686	0.22478	1.1686	up
Ta.28812.1.S1_at	0.516618	0.210952	0.00702826	0.769903	0.529989	0.0145674	0.18443	1.40407	5.03108	-1.32711	-0.408293	1.32711	down	1.41027	0.495975	1.41027	up	1.26731	0.34177	1.26731	up
Ta.75.1.S1_at	0.712214	0.596816	2.4486e-11	0.881879	0.817898	3.92005e-10	0.0608247	0.460641	53.9219	1.28387	0.360503	1.28387	up	1.05685	0.0797642	1.05685	up	-1.14365	-0.193641	1.14365	down
Ta.28466.1.S1_at	0.164526	0.0106137	7.09995e-08	0.448424	0.131671	4.69718e-07	6.33476	33.1351	186.873	11.569	3.53219	11.569	up	-1.73474	-0.79472	1.73474	down	-1.1652	-0.22058	1.1652	down
Ta.133.1.S1_at	0.236447	0.548205	0.0212461	0.535078	0.790733	0.0384202	0.0910401	0.076514	0.547832	-1.1456	-0.196108	1.1456	down	-1.09404	-0.129671	1.09404	down	1.01681	0.0240505	1.01681	up
Ta.24114.7.A1_at	3.68718e-05	0.292464	0.0103284	0.00487283	0.611245	0.0204201	196.927	21.565	89.9907	-6.70876	-2.74605	6.70876	down	-26.9361	-4.75147	26.9361	down	-92.7674	-6.53555	92.7674	down
Ta.24114.7.S1_a_at	0.00151115	0.453055	0.0464217	0.0375304	0.733454	0.075715	6.22751	0.830722	3.48095	-1.46995	-0.555764	1.46995	down	-2.38665	-1.25499	2.38665	down	-1.60742	-0.684748	1.60742	down
Ta.46.1.S1_at	0.0644493	0.00492333	6.80802e-07	0.278917	0.0895477	3.61701e-06	0.372607	1.28946	4.78369	1.50354	0.588363	1.50354	up	1.25982	0.333212	1.25982	up	-1.2407	-0.31116	1.2407	down
Ta.2752.1.A1_at	0.347537	0.0180676	0.0171552	0.643061	0.168953	0.0318589	0.0379526	0.38353	0.389183	-1.06696	-0.0935059	1.06696	down	-1.0484	-0.0681915	1.0484	down	1.28033	0.356512	1.28033	up
Ta.2752.1.S1_x_at	0.793277	0.135647	0.00780291	0.922355	0.434923	0.0159846	0.0190917	1.1671	3.12983	-1.46024	-0.546202	1.46024	down	1.22021	0.287129	1.22021	up	1.08741	0.120901	1.08741	up
Ta.4164.1.A1_at	0.820355	0.782697	0.00777018	0.933934	0.909826	0.0159241	0.00135759	0.0127799	0.296768	1.02529	0.0360357	1.02529	up	-1.01183	-0.0169715	1.01183	down	-1.03951	-0.0559097	1.03951	down
Ta.4164.1.S1_at	0.692212	0.0342688	6.18974e-10	0.872387	0.230981	6.74389e-09	0.0121925	0.577428	7.12158	1.18875	0.249451	1.18875	up	1.13299	0.180133	1.13299	up	-1.24761	-0.319165	1.24761	down
Ta.27493.1.S1_at	0.0073137	0.00686941	1.9172e-09	0.0883714	0.106515	1.83835e-08	1.08382	1.54629	11.0412	-1.89695	-0.923679	1.89695	down	-1.10948	-0.149879	1.10948	down	1.02278	0.0324924	1.02278	up
Ta.20692.1.S1_at	0.746994	0.182239	1.47383e-06	0.90002	0.497004	7.25526e-06	0.0148916	0.506493	6.10119	-1.28168	-0.35804	1.28168	down	1.15847	0.212217	1.15847	up	1.01663	0.0237925	1.01663	up
Ta.30640.1.A1_at	0.962878	0.474872	0.000138795	0.987546	0.746232	0.000438883	0.000164425	0.113991	1.80929	-1.08013	-0.111205	1.08013	down	-1.02302	-0.0328379	1.02302	down	1.11486	0.156866	1.11486	up
Ta.28630.1.A1_at	0.54575	0.788937	0.00726944	0.78827	0.912899	0.0150094	0.543369	0.695408	16.9623	1.25443	0.327028	1.25443	up	1.45209	0.538133	1.45209	up	-1.0928	-0.128026	1.0928	down
Ta.28630.1.S1_at	0.494149	0.384104	8.71553e-07	0.755735	0.685054	4.51943e-06	2.24575	9.26238	215.854	-1.89578	-0.922788	1.89578	down	2.5909	1.37345	2.5909	up	2.06755	1.04792	2.06755	up
Ta.11.2.A1_at	0.0639929	0.219594	0.0102608	0.278064	0.539595	0.0203051	0.11468	0.0989223	0.332095	1.00613	0.00882225	1.00613	up	-1.18679	-0.247069	1.18679	down	-1.07207	-0.100397	1.07207	down
Ta.11.2.S1_a_at	0.125031	0.0901797	1.08457e-09	0.389688	0.364839	1.10837e-08	0.386934	0.810927	13.795	1.13617	0.184173	1.13617	up	-1.45922	-0.545194	1.45922	down	-1.19833	-0.261019	1.19833	down
Ta.11.2.S1_x_at	0.112331	0.0363595	1.05662e-08	0.369112	0.238178	8.4153e-08	0.341861	0.947704	9.20638	1.12503	0.169958	1.12503	up	-1.53516	-0.618387	1.53516	down	-1.09905	-0.13626	1.09905	down
Ta.160.2.S1_x_at	2.25026e-05	0.222061	1.23944e-09	0.00353001	0.542158	1.24755e-08	55.5175	6.99577	193.88	13.2605	3.72907	13.2605	up	3.76563	1.91289	3.76563	up	3.5041	1.80905	3.5041	up
Ta.28705.1.A1_at	0.80721	0.77795	7.07348e-07	0.928289	0.907729	3.7425e-06	0.0118619	0.0991082	9.22096	1.13319	0.180391	1.13319	up	-1.00345	-0.00496292	1.00345	down	-1.04718	-0.066516	1.04718	down
Ta.28705.1.S1_at	0.36884	0.0820107	1.75417e-05	0.661005	0.349496	6.8135e-05	3.62345	23.6919	140.404	7.46239	2.89964	7.46239	up	-1.13363	-0.180949	1.13363	down	-1.75948	-0.815152	1.75948	down
Ta.28705.1.S1_s_at	0.0590164	0.0363777	1.26832e-05	0.265558	0.238178	5.07929e-05	10.9307	21.0457	95.3916	9.60828	3.26428	9.60828	up	1.03931	0.0556266	1.03931	up	-1.00957	-0.0137454	1.00957	down
Ta.27575.1.A1_at	0.913083	0.373843	0.00394968	0.968882	0.676925	0.00877315	0.00898767	1.50863	9.92943	1.49875	0.583763	1.49875	up	-1.067	-0.0935637	1.067	down	-1.3153	-0.395396	1.3153	down
Ta.27575.1.S1_at	0.131708	0.0710274	1.07717e-08	0.40005	0.328206	8.5518e-08	5.68597	13.6956	170.309	5.60992	2.48798	5.60992	up	-1.33405	-0.41581	1.33405	down	1.24173	0.312356	1.24173	up
Ta.27575.1.S1_x_at	0.279409	0.0225567	1.41042e-07	0.579279	0.188075	8.72443e-07	2.88745	20.5307	132.94	6.50422	2.70138	6.50422	up	-1.36046	-0.444094	1.36046	down	-1.47226	-0.558033	1.47226	down
Ta.27508.1.A1_at	0.232512	0.267859	0.000140345	0.530832	0.587846	0.000443323	0.0535617	0.0993324	0.872829	1.01177	0.0168881	1.01177	up	-1.01716	-0.0245428	1.01716	down	-1.16779	-0.223779	1.16779	down
Ta.27508.1.S1_at	0.918706	0.114399	0.0180269	0.970923	0.404618	0.033265	0.000528628	0.232787	0.459554	-1.1257	-0.170817	1.1257	down	-1.01761	-0.0251868	1.01761	down	1.16392	0.218996	1.16392	up
Ta.27054.1.A1_at	0.266666	0.591947	0.0115857	0.566293	0.815531	0.0225581	0.0478065	0.0398261	0.38745	-1.02439	-0.0347629	1.02439	down	-1.12227	-0.166426	1.12227	down	-1.01217	-0.0174581	1.01217	down
Ta.27054.1.S1_at	0.0133643	0.151023	0.0170774	0.121702	0.456615	0.0317423	1.61282	0.939976	2.18159	-1.81634	-0.861035	1.81634	down	-1.2469	-0.318344	1.2469	down	-1.0648	-0.0905876	1.0648	down
Ta.27276.1.A1_s_at	0.267307	0.327418	0.0197359	0.566784	0.640446	0.0359967	0.0534757	0.0970354	0.375611	1.04132	0.0584159	1.04132	up	-1.14381	-0.193849	1.14381	down	-1.06867	-0.095815	1.06867	down
Ta.27665.1.S1_at	0.336168	0.00213256	0.00347908	0.632878	0.0600125	0.00785199	0.255061	4.05952	3.67207	2.16945	1.11733	2.16945	up	-1.20762	-0.272161	1.20762	down	-1.26587	-0.340135	1.26587	down
Ta.27665.1.S1_s_at	0.165277	0.000503623	0.000327147	0.449386	0.0293443	0.000950506	0.575278	5.6232	6.03625	2.5415	1.34568	2.5415	up	-1.06438	-0.0900166	1.06438	down	-1.41146	-0.497193	1.41146	down
Ta.23670.1.S1_at	0.627091	0.452836	2.41894e-07	0.837797	0.733276	1.42266e-06	0.065485	0.442189	14.3592	-1.23433	-0.30373	1.23433	down	-1.12568	-0.170802	1.12568	down	1.16363	0.218631	1.16363	up
Ta.27027.1.A1_at	0.568287	0.170283	0.000164488	0.80255	0.482099	0.00051162	0.0102753	0.116009	0.72935	1.12699	0.172478	1.12699	up	-1.07596	-0.105619	1.07596	down	1.02421	0.0345079	1.02421	up
Ta.27027.1.S1_at	0.542768	0.0580356	7.41472e-07	0.7864	0.299107	3.90711e-06	0.145825	2.41211	18.0343	1.60822	0.685462	1.60822	up	1.19624	0.258511	1.19624	up	-1.47642	-0.562102	1.47642	down
Ta.27027.1.S1_s_at	0.410017	0.0424474	1.14805e-07	0.69637	0.257336	7.25444e-07	0.133713	1.34717	10.9276	1.54815	0.630541	1.54815	up	1.02965	0.0421567	1.02965	up	-1.23716	-0.30703	1.23716	down
Ta.24085.1.S1_x_at	0.896193	0.266264	3.11719e-05	0.962801	0.586525	0.000114015	0.0131406	2.09989	22.7046	1.53243	0.615822	1.53243	up	1.04626	0.0652465	1.04626	up	-1.48086	-0.566436	1.48086	down
Ta.27569.1.A1_at	0.522179	0.00577276	0.0194012	0.773306	0.0969343	0.0354626	0.0163712	0.480251	0.352048	-1.25096	-0.323035	1.25096	down	-1.03358	-0.0476467	1.03358	down	1.18323	0.242732	1.18323	up
Ta.27569.1.S1_at	0.104267	0.462568	6.72749e-06	0.355849	0.739304	2.8617e-05	0.178295	0.100512	2.31002	-1.2168	-0.283086	1.2168	down	-1.0211	-0.0301186	1.0211	down	-1.07851	-0.109045	1.07851	down
Ta.27974.1.S1_at	0.341024	0.0540554	6.61751e-14	0.637173	0.288771	2.28295e-12	0.0497325	0.342238	10.4584	1.17421	0.231685	1.17421	up	1.14219	0.191801	1.14219	up	-1.14908	-0.200478	1.14908	down
TaAffx.120246.1.S1_x_at	0.140785	0.0217306	1.92181e-07	0.414132	0.184926	1.15757e-06	11.7034	44.6122	276.722	19.5358	4.28805	19.5358	up	-1.29038	-0.367793	1.29038	down	-1.41346	-0.499234	1.41346	down
Ta.280.2.A1_at	0.526444	0.886021	0.000163683	0.775797	0.956154	0.000509457	0.0206047	0.0121896	1.186	-1.04843	-0.0682264	1.04843	down	-1.05638	-0.0791328	1.05638	down	1.00265	0.00381597	1.00265	up
Ta.30638.1.S1_at	0.0902566	0.728992	9.18495e-09	0.329783	0.886079	7.41542e-08	0.367284	0.0765797	8.75224	-1.07807	-0.108456	1.07807	down	-1.12511	-0.17006	1.12511	down	-1.25486	-0.327523	1.25486	down
Ta.27388.1.S1_at	0.540499	0.31035	5.54811e-05	0.784834	0.62674	0.000191853	0.0724424	0.459942	5.22647	1.14952	0.20103	1.14952	up	-1.0867	-0.119955	1.0867	down	-1.27476	-0.350227	1.27476	down
Ta.160.3.S1_x_at	2.7968e-05	0.202769	1.53445e-09	0.00410269	0.520428	1.50789e-08	54.9108	7.59136	194.042	13.63	3.76872	13.63	up	3.57859	1.83939	3.57859	up	3.48722	1.80208	3.48722	up
Ta.28632.1.A1_at	0.167577	0.237699	0.00369991	0.452412	0.558846	0.00827985	0.574518	0.866192	3.89934	1.5719	0.652507	1.5719	up	1.15598	0.209113	1.15598	up	-1.07449	-0.10365	1.07449	down
Ta.27668.1.S1_at	0.569901	0.839284	4.18933e-07	0.803317	0.936019	2.33595e-06	0.0994582	0.106207	15.023	-1.03251	-0.0461512	1.03251	down	1.15185	0.203959	1.15185	up	1.1154	0.157562	1.1154	up
Ta.30655.1.S1_at	0.332642	0.720643	0.013529	0.629988	0.882318	0.0258743	0.0384321	0.0262554	0.395048	-1.06598	-0.0921823	1.06598	down	-1.08212	-0.113863	1.08212	down	1.00696	0.0100044	1.00696	up
Ta.30606.1.S1_at	0.300184	0.845977	7.03312e-08	0.59858	0.939052	4.6581e-07	0.0604804	0.0183054	3.26197	-1.06481	-0.0906014	1.06481	down	-1.09611	-0.132391	1.09611	down	-1.01602	-0.0229356	1.01602	down
Ta.30606.1.S1_s_at	0.200388	0.0534934	0.013676	0.494017	0.287303	0.0261214	0.616371	2.32544	3.57365	1.97293	0.980343	1.97293	up	-1.05869	-0.0822841	1.05869	down	-1.08145	-0.112966	1.08145	down
Ta.24792.1.S1_at	0.286775	0.303157	0.000343216	0.586273	0.620334	0.000992732	0.0323057	0.0682424	0.578459	-1.01662	-0.0237857	1.01662	down	1.01676	0.0239792	1.01676	up	-1.13283	-0.179931	1.13283	down
Ta.24307.1.S1_at	0.120048	0.453407	2.26917e-05	0.381745	0.733726	8.5746e-05	0.46463	0.294769	5.66117	-1.01325	-0.0189945	1.01325	down	-1.15064	-0.202434	1.15064	down	-1.37574	-0.46021	1.37574	down
Ta.28606.1.S1_at	0.285089	0.0662978	0.00865271	0.584516	0.318283	0.0175066	0.147514	0.740822	1.39172	-1.16488	-0.220186	1.16488	down	1.39716	0.482498	1.39716	up	1.08806	0.121764	1.08806	up
Ta.28028.1.A1_at	0.424665	0.172395	0.0185058	0.706324	0.484951	0.0340516	0.0163649	0.093183	0.22835	-1.02174	-0.0310345	1.02174	down	-1.01929	-0.0275685	1.01929	down	1.13802	0.186528	1.13802	up
Ta.27542.1.S1_at	0.203731	0.00441953	0.00103533	0.498117	0.0853955	0.00267226	0.12719	0.984097	1.31368	1.48271	0.56824	1.48271	up	-1.16306	-0.217928	1.16306	down	1.00439	0.00632624	1.00439	up
Ta.30663.1.S1_at	0.181426	0.442093	0.0017472	0.470413	0.726285	0.00425572	0.368867	0.330612	3.11565	-1.21907	-0.28578	1.21907	down	-1.30509	-0.384151	1.30509	down	1.04434	0.0625871	1.04434	up
Ta.18248.1.S1_at	0.824348	0.48411	0.00168786	0.935325	0.7521	0.00412823	0.0106428	0.315575	3.37881	-1.13548	-0.183304	1.13548	down	1.1726	0.229711	1.1726	up	-1.10924	-0.149571	1.10924	down
Ta.27573.1.S1_at	0.00100173	4.14064e-07	2.4556e-14	0.0301508	0.000717189	9.72141e-13	3.74139	14.0549	59.7883	-5.31823	-2.41095	5.31823	down	1.13631	0.18436	1.13631	up	1.22461	0.29232	1.22461	up
Ta.27215.1.A1_at	0.982891	0.45117	0.0129893	0.994445	0.732134	0.0249676	3.16787e-05	0.110758	0.68263	1.05919	0.0829605	1.05919	up	1.04971	0.0699933	1.04971	up	-1.11619	-0.158582	1.11619	down
Ta.16379.1.A1_at	0.545619	0.137328	0.000570965	0.788164	0.43694	0.00156792	0.0169205	0.19225	0.876533	-1.18787	-0.24838	1.18787	down	1.02557	0.0364241	1.02557	up	1.05839	0.0818774	1.05839	up
Ta.27030.1.S1_at	0.650083	0.0898949	7.65985e-05	0.850674	0.364177	0.00025667	0.00991281	0.246742	1.24768	-1.03269	-0.0464136	1.03269	down	-1.17206	-0.229041	1.17206	down	1.12966	0.175891	1.12966	up
Ta.27572.1.A1_at	0.898416	0.919749	3.4981e-06	0.96354	0.969896	1.58189e-05	0.000916449	0.00927599	2.17397	-1.00361	-0.0051959	1.00361	down	-1.03643	-0.0516285	1.03643	down	1.01857	0.0265515	1.01857	up
Ta.27572.1.S1_at	0.607218	0.758716	0.0182859	0.825939	0.898873	0.033683	0.00593878	0.0122646	0.201834	-1.02372	-0.0338236	1.02372	down	1.0161	0.0230395	1.0161	up	-1.04701	-0.0662793	1.04701	down
Ta.27500.1.S1_at	0.0176418	0.24915	1.55948e-09	0.140357	0.570333	1.53099e-08	0.601027	0.277517	8.19014	-1.05754	-0.0807092	1.05754	down	-1.14635	-0.197052	1.14635	down	-1.41176	-0.497498	1.41176	down
Ta.30657.1.S1_at	0.652041	0.313271	2.44426e-06	0.851763	0.628831	1.14717e-05	0.00643772	0.0748934	1.27218	1.07173	0.0999469	1.07173	up	-1.049	-0.069018	1.049	down	-1.0801	-0.111164	1.0801	down
Ta.27209.1.A1_at	0.0103461	0.157086	0.0266957	0.106294	0.464552	0.0468669	0.632712	0.333031	0.692824	-1.07085	-0.098757	1.07085	down	-1.44867	-0.534729	1.44867	down	-1.1188	-0.161946	1.1188	down
Ta.27526.1.A1_at	0.0462456	0.235544	0.000100033	0.233078	0.556217	0.000326764	0.180381	0.126664	1.06125	-1.20721	-0.271674	1.20721	down	1.0106	0.0152168	1.0106	up	-1.1237	-0.168256	1.1237	down
Ta.27526.1.S1_at	0.141869	0.439923	0.01953	0.416154	0.724673	0.0356742	0.132601	0.0983587	0.524446	1.19986	0.262861	1.19986	up	1.00939	0.0134825	1.00939	up	1.06275	0.087801	1.06275	up
Ta.30648.1.S1_at	0.811011	0.659649	0.000365552	0.929642	0.851188	0.00104936	0.00213274	0.0309209	0.763956	-1.04539	-0.0640404	1.04539	down	1.02427	0.0345896	1.02427	up	1.05382	0.0756325	1.05382	up
Ta.4208.1.A1_at	0.745807	0.934723	1.0657e-06	0.899355	0.976015	5.41734e-06	0.0111923	0.0141483	4.70903	1.06435	0.0899765	1.06435	up	-1.00189	-0.00272164	1.00189	down	1.01293	0.0185389	1.01293	up
Ta.4208.1.S1_a_at	0.830872	0.0245371	3.68076e-09	0.93836	0.196053	3.28031e-08	0.105699	19.1539	181.008	4.50467	2.17142	4.50467	up	-1.87845	-0.909542	1.87845	down	-1.91423	-0.936767	1.91423	down
Ta.11141.1.S1_at	0.730398	0.856958	0.0149835	0.891243	0.943595	0.0283208	0.00513269	0.0131654	0.411348	1.0274	0.0389964	1.0274	up	-1.02006	-0.0286533	1.02006	down	1.04341	0.0612997	1.04341	up
Ta.11141.1.S1_x_at	0.656666	0.105961	0.0196008	0.854043	0.391491	0.0357815	0.0126838	0.304694	0.565731	1.2286	0.297014	1.2286	up	-1.05353	-0.0752338	1.05353	down	-1.0786	-0.109158	1.0786	down
Ta.24529.1.A1_at	0.130813	0.37976	0.0068459	0.398557	0.681595	0.0142371	0.100457	0.0832733	0.49224	1.02127	0.030367	1.02127	up	-1.12648	-0.171819	1.12648	down	-1.12935	-0.175498	1.12935	down
Ta.24529.1.S1_at	0.741609	0.304022	0.00336164	0.896752	0.620963	0.00761352	0.0177248	0.396655	2.21743	1.06227	0.0871557	1.06227	up	1.21203	0.277424	1.21203	up	-1.17401	-0.231445	1.17401	down
Ta.24529.1.S1_x_at	0.601209	0.696684	0.000808694	0.822518	0.870961	0.00214407	0.0256718	0.0673068	1.6766	1.12798	0.173741	1.12798	up	1.00846	0.0121566	1.00846	up	-1.01795	-0.0256735	1.01795	down
Ta.27563.1.S1_at	0.871304	0.884261	0.0114332	0.953715	0.955393	0.0222965	0.00132781	0.0122855	0.518149	-1.00002	-2.76715e-05	1.00002	down	-1.04407	-0.062222	1.04407	down	1.01805	0.0258106	1.01805	up
Ta.27559.1.S1_at	0.0323568	0.108724	3.44844e-09	0.193174	0.395233	3.0945e-08	0.582026	0.552771	9.24241	1.5063	0.591008	1.5063	up	1.12522	0.170212	1.12522	up	1.00117	0.00168622	1.00117	up
Ta.30650.1.A1_at	0.47687	0.0469598	0.0008586	0.744119	0.270227	0.00226034	0.0171743	0.224554	0.596783	-1.15437	-0.207107	1.15437	down	-1.06722	-0.0938633	1.06722	down	1.125	0.16992	1.125	up
TaAffx.98485.5.S1_x_at	0.574181	0.0950866	0.000985993	0.806175	0.373752	0.0025582	0.0544754	0.859949	2.96909	-1.09838	-0.135373	1.09838	down	-1.1066	-0.146133	1.1066	down	1.4289	0.514905	1.4289	up
TaAffx.98485.9.S1_x_at	0.139163	0.531715	4.95122e-05	0.411738	0.781298	0.000173084	0.307551	0.17192	3.74349	1.1566	0.209889	1.1566	up	1.26595	0.340221	1.26595	up	1.0031	0.00446266	1.0031	up
Ta.27498.1.A1_at	0.442677	0.0282963	0.00179793	0.718953	0.209934	0.0043639	0.0395089	0.525398	1.02637	-1.09558	-0.1317	1.09558	down	-1.05406	-0.0759636	1.05406	down	1.3254	0.406432	1.3254	up
Ta.27498.1.S1_at	0.070366	0.0276505	0.00361924	0.291555	0.207776	0.00812319	1.14066	2.62665	4.41904	-1.19064	-0.251735	1.19064	down	1.19658	0.258922	1.19658	up	2.08613	1.06083	2.08613	up
Ta.27050.1.S1_at	0.521378	0.743491	7.39984e-05	0.772666	0.892041	0.000248775	0.0351276	0.0499547	2.21613	-1.11758	-0.160382	1.11758	down	1.01409	0.0201902	1.01409	up	-1.03328	-0.0472323	1.03328	down
TaAffx.42397.1.S1_at	0.02892	0.738147	0.0161084	0.182865	0.890323	0.0301579	0.107789	0.0125565	0.194565	1.04015	0.0567855	1.04015	up	1.09587	0.132082	1.09587	up	1.10148	0.139446	1.10148	up
Ta.23743.1.S1_at	0.0334636	0.0769675	2.59679e-10	0.196447	0.339779	3.12858e-09	0.954685	1.07488	19.3453	1.0308	0.0437715	1.0308	up	-1.17556	-0.233354	1.17556	down	-1.72608	-0.787498	1.72608	down
Ta.23665.1.A1_at	0.345771	0.385504	0.000285187	0.641643	0.686122	0.000840617	0.0211462	0.0453608	0.499974	1.02489	0.0354685	1.02489	up	-1.10049	-0.138146	1.10049	down	-1.03007	-0.0427399	1.03007	down
Ta.23665.1.S1_at	0.0110188	0.00413253	3.51347e-10	0.109752	0.0832753	4.07304e-09	4.39387	7.93116	58.6713	4.06335	2.02267	4.06335	up	-1.034	-0.0482407	1.034	down	1.08804	0.121726	1.08804	up
TaAffx.69777.1.A1_at	0.600017	0.795047	4.63369e-05	0.821732	0.915948	0.000163017	0.0309421	0.0509177	3.1232	1.01901	0.0271622	1.01901	up	-1.03317	-0.0470768	1.03317	down	-1.11419	-0.155989	1.11419	down
TaAffx.69777.1.S1_at	0.426997	0.7616	8.72511e-14	0.707969	0.90034	2.87637e-12	1.2778	1.08306	379.728	-1.48019	-0.565783	1.48019	down	-1.59591	-0.674382	1.59591	down	1.07906	0.109769	1.07906	up
Ta.27219.1.A1_at	0.0873272	0.613055	0.0206475	0.324003	0.826692	0.0374719	2.60543	0.829662	7.38675	1.84088	0.880397	1.84088	up	1.50661	0.59131	1.50661	up	1.10376	0.142429	1.10376	up
Ta.27219.1.S1_at	0.898505	0.373819	0.00415062	0.963581	0.676925	0.00916533	0.00136365	0.167618	1.09134	-1.04983	-0.0701544	1.04983	down	-1.06997	-0.0975753	1.06997	down	1.15241	0.204657	1.15241	up
Ta.24802.1.A1_at	0.406865	0.652002	0.00348476	0.693557	0.847473	0.00786215	0.052267	0.0640861	1.01549	-1.11807	-0.161011	1.11807	down	-1.07663	-0.106517	1.07663	down	1.02734	0.0389084	1.02734	up
Ta.24802.1.S1_at	0.998357	0.893889	0.00107747	0.999387	0.959109	0.00276807	1.43593e-07	0.00749589	0.576227	1.00229	0.00330327	1.00229	up	1.02341	0.0333795	1.02341	up	-1.02602	-0.0370617	1.02602	down
Ta.27053.1.A1_at	0.00225523	0.406044	0.16973	0.0464412	0.701231	0.229767	0.49622	0.0826713	0.167551	-1.23473	-0.304191	1.23473	down	-1.07124	-0.0992814	1.07124	down	-1.23196	-0.300957	1.23196	down
Ta.27053.1.S1_at	0.267715	0.131917	5.83048e-07	0.56714	0.430009	3.14602e-06	0.206851	0.703496	7.80405	-1.37204	-0.456321	1.37204	down	-1.16267	-0.21744	1.16267	down	1.16389	0.218952	1.16389	up
Ta.23666.1.A1_at	0.878251	0.480365	0.00674512	0.956202	0.749826	0.0140489	0.00863347	0.543562	4.29157	-1.29594	-0.374004	1.29594	down	1.06597	0.0921634	1.06597	up	1.13991	0.188924	1.13991	up
Ta.23666.1.S1_at	0.243294	0.618252	0.00182661	0.542712	0.829271	0.00442743	0.100523	0.0693486	1.11229	1.09346	0.128894	1.09346	up	-1.00803	-0.0115335	1.00803	down	1.14845	0.199692	1.14845	up
Ta.30658.1.A1_at	0.0573047	0.218846	0.0160497	0.261797	0.538691	0.0300649	0.133219	0.109009	0.324319	1.17817	0.236542	1.17817	up	-1.01869	-0.0267176	1.01869	down	1.11355	0.155167	1.11355	up
Ta.27666.1.S1_s_at	0.0336873	0.22509	7.13625e-08	0.197182	0.545572	4.71912e-07	1.42667	0.90301	17.2372	1.55161	0.633765	1.55161	up	1.52656	0.610279	1.52656	up	-1.03499	-0.0496109	1.03499	down
Ta.128.1.A1_at	0.0624763	0.517332	0.0214657	0.274316	0.772347	0.0387601	0.292475	0.105268	0.684007	-1.19116	-0.252366	1.19116	down	-1.01918	-0.0274047	1.01918	down	-1.19834	-0.261039	1.19834	down
Ta.128.1.S1_at	0.918107	0.659175	0.00124938	0.970698	0.850978	0.00315803	0.00101434	0.0797435	1.58939	1.05316	0.0747208	1.05316	up	1.0247	0.0351956	1.0247	up	-1.10325	-0.141765	1.10325	down
Ta.24095.1.A1_at	0.0725001	0.14759	0.0205653	0.296245	0.452194	0.0373429	0.0568888	0.0670068	0.145572	1.12926	0.175375	1.12926	up	1.06951	0.0969492	1.06951	up	-1.02371	-0.0338101	1.02371	down
Ta.27519.1.S1_at	0.0874492	0.0799169	0.000201403	0.324153	0.345611	0.000613441	0.0802273	0.141473	0.588794	1.1479	0.198993	1.1479	up	-1.05839	-0.081876	1.05839	down	1.12204	0.166128	1.12204	up
Ta.24092.1.A1_at	0.137022	0.616251	0.000534805	0.408127	0.828315	0.00147875	0.0602981	0.0254171	0.505571	1.01153	0.0165331	1.01153	up	1.05872	0.0823212	1.05872	up	1.10704	0.146702	1.10704	up
Ta.30656.1.S1_at	0.273326	0.196091	0.00878359	0.572834	0.513142	0.0177386	0.0342328	0.0946222	0.306112	1.1535	0.206013	1.1535	up	1.00107	0.00154313	1.00107	up	-1.01574	-0.0225353	1.01574	down
Ta.28784.1.S1_x_at	0.00113558	0.0508543	9.42558e-08	0.0324234	0.281051	6.0695e-07	7.98387	4.06317	35.8864	-3.69718	-1.88642	3.69718	down	-1.47349	-0.55924	1.47349	down	-1.30126	-0.379909	1.30126	down
Ta.9296.2.A1_at	0.867125	0.604485	0.000166797	0.952093	0.822248	0.000518197	0.00291103	0.104661	2.41009	-1.04671	-0.0658587	1.04671	down	-1.08632	-0.119445	1.08632	down	1.09532	0.13135	1.09532	up
Ta.9296.2.S1_a_at	0.168772	0.652668	0.000146262	0.453885	0.847765	0.000460441	0.198237	0.0862917	2.39726	1.21929	0.28604	1.21929	up	1.06648	0.0928629	1.06648	up	1.04705	0.0663348	1.04705	up
Ta.9296.2.S1_x_at	0.420847	0.652368	0.000164936	0.703881	0.847601	0.000512865	0.0751189	0.0977265	2.66334	-1.17912	-0.237712	1.17912	down	-1.02323	-0.0331321	1.02323	down	-1.00224	-0.00323421	1.00224	down
Ta.30644.1.S1_at	0.0886616	0.0743897	0.0019361	0.326593	0.335443	0.00466237	0.0467625	0.0856927	0.234056	-1.14146	-0.190884	1.14146	down	-1.05225	-0.0734813	1.05225	down	1.03392	0.0481191	1.03392	up
Ta.24102.1.S1_at	0.10925	0.97127	0.00356837	0.364093	0.990039	0.00802429	0.153616	0.00329037	0.771356	-1.11275	-0.154129	1.11275	down	-1.07721	-0.107294	1.07721	down	-1.09468	-0.130516	1.09468	down
Ta.28851.2.S1_a_at	0.287487	0.783583	0.00296857	0.586911	0.910327	0.00681942	0.195396	0.0819389	2.36946	1.20573	0.269908	1.20573	up	1.0261	0.0371728	1.0261	up	1.09806	0.134956	1.09806	up
Ta.23660.1.S1_at	0.85239	0.143174	0.0286974	0.946597	0.445947	0.0498845	0.00527903	0.622031	1.2009	1.24635	0.317715	1.24635	up	-1.24972	-0.321609	1.24972	down	-1.04882	-0.0687631	1.04882	down
Ta.28604.1.S1_at	0.638876	0.491441	5.74627e-15	0.84448	0.757069	2.91586e-13	0.0650021	0.420816	68.5419	-1.28835	-0.365522	1.28835	down	1.11782	0.160688	1.11782	up	-1.03535	-0.0501203	1.03535	down
Ta.21480.1.S1_x_at	0.0411297	0.364468	0.000548394	0.218864	0.670316	0.00151194	6.45472	2.95952	27.6234	2.16111	1.11177	2.16111	up	1.03571	0.0506256	1.03571	up	2.59947	1.37822	2.59947	up
Ta.24791.1.S1_at	0.0280043	0.683163	0.000618331	0.179868	0.863917	0.00168437	0.0784316	0.0113528	0.280881	-1.09943	-0.136758	1.09943	down	-1.03509	-0.0497608	1.03509	down	-1.06698	-0.0935378	1.06698	down
Ta.24099.1.S1_at	0.8188	0.883164	2.67074e-05	0.933017	0.954805	9.91995e-05	0.00715034	0.0334046	4.08799	1.02778	0.0395382	1.02778	up	-1.03631	-0.051454	1.03631	down	1.06916	0.0964754	1.06916	up
Ta.24100.1.S1_at	0.744918	0.113894	0.0070386	0.898945	0.403761	0.0145864	0.00533847	0.231485	0.581597	1.04329	0.0611334	1.04329	up	1.08285	0.114834	1.08285	up	-1.18841	-0.249032	1.18841	down
Ta.4637.1.A1_at	0.301294	0.186837	0.000641469	0.59961	0.502748	0.00174086	0.0610554	0.195917	1.04725	1.03579	0.0507266	1.03579	up	-1.00678	-0.00974183	1.00678	down	-1.22101	-0.288079	1.22101	down
Ta.24789.1.S1_x_at	0.583945	0.250548	0.00192698	0.811923	0.571471	0.00464301	0.0251363	0.237836	1.27223	1.12894	0.174964	1.12894	up	-1.10191	-0.140003	1.10191	down	-1.14354	-0.193505	1.14354	down
TaAffx.143995.3.S1_s_at	1.05334e-05	0.718652	2.25777e-11	0.00219163	0.88135	3.6564e-10	28.893	0.692126	128.225	-3.49108	-1.80367	3.49108	down	-2.72507	-1.44629	2.72507	down	-4.3628	-2.12525	4.3628	down
TaAffx.143995.4.S1_s_at	0.0941154	0.730187	1.00882e-08	0.336845	0.88656	8.06773e-08	0.660188	0.140378	15.9863	-1.08684	-0.120135	1.08684	down	-1.20283	-0.266428	1.20283	down	-1.34346	-0.425957	1.34346	down
TaAffx.143995.4.S1_x_at	0.0509485	0.521329	2.74025e-08	0.245784	0.774964	1.98404e-07	1.63922	0.52789	26.0798	-1.62854	-0.703575	1.62854	down	-1.08198	-0.11368	1.08198	down	-1.37847	-0.463063	1.37847	down
TaAffx.143995.7.S1_at	0.0671665	0.869332	3.04878e-07	0.285002	0.948716	1.75474e-06	1.48955	0.116174	21.2911	1.30111	0.379738	1.30111	up	1.47174	0.557523	1.47174	up	1.2169	0.283208	1.2169	up
TaAffx.143995.8.S1_at	0.816467	0.490211	0.0091082	0.931704	0.756089	0.0183105	0.00187154	0.0498517	0.376736	1.05594	0.0785303	1.05594	up	-1.0745	-0.10366	1.0745	down	-1.01265	-0.0181319	1.01265	down
TaAffx.143995.11.A1_at	0.350715	0.0537656	4.58646e-05	0.645314	0.287862	0.000161507	0.0558977	0.401493	1.76604	1.12439	0.169141	1.12439	up	-1.27194	-0.347028	1.27194	down	-1.04141	-0.0585396	1.04141	down
TaAffx.143995.11.A1_x_at	0.182795	0.740219	0.0108385	0.472353	0.891218	0.02129	0.0925202	0.0302312	0.525453	-1.03907	-0.0552884	1.03907	down	-1.13535	-0.183131	1.13535	down	-1.04663	-0.0657517	1.04663	down
TaAffx.143995.12.A1_at	0.570385	0.186525	0.0225521	0.80369	0.502443	0.040445	0.0114342	0.123413	0.299664	1.02812	0.0400029	1.02812	up	-1.14953	-0.201048	1.14953	down	1.03822	0.0541146	1.03822	up
TaAffx.143995.12.S1_at	0.0304971	0.770821	6.29403e-05	0.187834	0.904153	0.000214952	0.22787	0.023205	1.20073	-1.07021	-0.0978911	1.07021	down	-1.11515	-0.15724	1.11515	down	-1.16653	-0.222227	1.16653	down
TaAffx.143995.13.S1_at	0.466651	0.245183	1.2299e-05	0.736855	0.566292	4.93791e-05	0.134911	0.731429	8.37466	-1.37636	-0.460863	1.37636	down	-1.10417	-0.142968	1.10417	down	1.17815	0.236529	1.17815	up
TaAffx.143995.14.S1_at	0.348717	0.020251	0.0086717	0.643844	0.179001	0.0175415	0.0911177	0.89551	1.12307	1.41365	0.49943	1.41365	up	1.05286	0.0743157	1.05286	up	-1.20739	-0.271888	1.20739	down
TaAffx.143995.17.S1_s_at	0.274204	0.671901	4.11309e-10	0.573803	0.858247	4.69128e-09	0.272706	0.177159	21.261	1.25684	0.329795	1.25684	up	1.15084	0.202693	1.15084	up	-1.00715	-0.0102757	1.00715	down
TaAffx.143995.23.S1_at	0.467761	0.830882	5.34673e-06	0.737612	0.932261	2.32519e-05	0.0392752	0.0270706	2.71465	1.04998	0.0703666	1.04998	up	1.09503	0.130973	1.09503	up	-1.00219	-0.00315943	1.00219	down
TaAffx.143995.24.S1_at	0.175846	0.0997125	0.00135606	0.463114	0.381644	0.00339586	2.18505	5.66608	18.8611	1.20517	0.269233	1.20517	up	-1.11755	-0.160337	1.11755	down	-3.00442	-1.58709	3.00442	down
Ta.1924.1.S1_x_at	0.0015906	0.318997	8.87865e-08	0.0384114	0.63372	5.74685e-07	0.805507	0.15866	3.91291	1.38307	0.467879	1.38307	up	1.21942	0.286195	1.21942	up	1.10453	0.143427	1.10453	up
Ta.18720.2.S1_x_at	0.862828	0.970166	3.01933e-16	0.950702	0.989686	2.88183e-14	0.0577713	0.115354	561.065	1.13107	0.177693	1.13107	up	-1.05599	-0.0786002	1.05599	down	1.10287	0.141263	1.10287	up
Ta.27457.1.S1_x_at	0.089089	0.524691	1.44566e-09	0.327352	0.776582	1.42975e-08	4.75646	2.03036	133.301	-1.11275	-0.154135	1.11275	down	-1.63537	-0.709619	1.63537	down	-2.49178	-1.31718	2.49178	down
Ta.27660.1.S1_at	0.131075	0.419802	7.76433e-05	0.398931	0.710773	0.00025978	3.88351	2.88025	42.5128	-2.60043	-1.37875	2.60043	down	-1.51012	-0.594663	1.51012	down	1.00191	0.00275153	1.00191	up
Ta.27660.1.S1_x_at	0.10328	0.310599	1.18153e-05	0.354189	0.626761	4.7647e-05	4.60215	3.96416	55.2853	-2.94513	-1.55833	2.94513	down	-1.56959	-0.65039	1.56959	down	1.04497	0.0634602	1.04497	up
Ta.27660.1.A1_at	0.305217	0.264155	0.0166145	0.603796	0.584405	0.0309762	0.0472335	0.120853	0.409052	-1.17774	-0.236018	1.17774	down	1.01255	0.017997	1.01255	up	1.00048	0.000688322	1.00048	up
Ta.23202.2.S1_s_at	0.000855281	0.000170077	0.00428626	0.027732	0.0168483	0.00943344	1.1691	2.00312	1.12057	2.01174	1.00844	2.01174	up	1.12809	0.173886	1.12809	up	-1.07257	-0.101076	1.07257	down
Ta.27646.1.S1_at	0.562792	0.640913	0.0211601	0.799156	0.842155	0.0382773	0.0981576	0.25884	2.52033	-1.16908	-0.225375	1.16908	down	-1.16742	-0.223323	1.16742	down	1.09839	0.135397	1.09839	up
Ta.27751.2.S1_x_at	0.110052	0.128118	4.5662e-11	0.365571	0.424806	6.73957e-10	4.26778	6.93181	183.696	-3.80971	-1.92968	3.80971	down	-1.04012	-0.0567495	1.04012	down	-1.0566	-0.0794294	1.0566	down
Ta.24114.8.S1_at	0.00021396	0.000129695	4.99647e-06	0.0133738	0.0147849	2.18584e-05	70.0058	96.7156	148.9	168.924	7.40023	168.924	up	1.0491	0.0691555	1.0491	up	1.86292	0.897563	1.86292	up
Ta.24114.8.S1_x_at	0.000221526	0.000124152	6.38967e-06	0.0135509	0.0143841	2.73192e-05	73.2981	102.53	152.254	194.759	7.60555	194.759	up	1.06091	0.085302	1.06091	up	1.8284	0.870585	1.8284	up
Ta.4601.1.S1_s_at	0.322423	0.0249357	0.00498952	0.620548	0.197265	0.0107783	0.186152	1.53944	2.33846	1.64449	0.717639	1.64449	up	-1.03169	-0.0450072	1.03169	down	-1.18196	-0.241178	1.18196	down
Ta.24129.1.S1_at	0.0131353	0.855974	1.15609e-10	0.120568	0.943185	1.52717e-09	0.745767	0.0335412	11.5764	1.15023	0.20192	1.15023	up	1.26398	0.33797	1.26398	up	1.25153	0.323688	1.25153	up
Ta.10329.1.S1_x_at	0.00259895	0.276426	2.14103e-12	0.0499928	0.595977	4.5767e-11	2.74527	0.683084	38.1399	-1.6548	-0.726654	1.6548	down	-1.11991	-0.163377	1.11991	down	-1.70156	-0.766855	1.70156	down
Ta.120.1.S1_a_at	0.142676	0.135372	8.89902e-07	0.417658	0.434485	4.60465e-06	0.353774	0.667864	7.17222	1.48617	0.571599	1.48617	up	1.06726	0.0939091	1.06726	up	-1.05024	-0.0707196	1.05024	down
Ta.28733.1.S1_at	0.456712	0.562082	0.00592477	0.729703	0.799347	0.0125312	0.0745978	0.154118	1.60451	1.09348	0.128928	1.09348	up	-1.06052	-0.0847763	1.06052	down	1.172	0.228974	1.172	up
Ta.13254.2.A1_at	0.0320832	0.378158	1.05744e-06	0.192434	0.680299	5.38224e-06	0.491934	0.195603	4.38811	1.35727	0.440711	1.35727	up	1.11146	0.152456	1.11146	up	1.07789	0.108213	1.07789	up
Ta.746.2.S1_at	0.0315703	0.286496	4.67049e-05	0.190885	0.605185	0.000164187	0.307158	0.15745	1.71037	1.02235	0.0318845	1.02235	up	1.12334	0.167796	1.12334	up	1.27858	0.354538	1.27858	up
Ta.1683.1.S1_at	0.000143092	0.0693448	5.46208e-09	0.0107562	0.324976	4.66535e-08	2.29437	0.706914	9.27585	-1.14556	-0.196058	1.14556	down	-1.36056	-0.444205	1.36056	down	-1.83331	-0.874455	1.83331	down
Ta.1683.1.S1_x_at	2.68943e-06	0.0153326	3.21999e-12	0.000887564	0.156542	6.53345e-11	2.44069	0.707437	10.653	-1.13879	-0.187498	1.13879	down	-1.41554	-0.50135	1.41554	down	-1.83201	-0.873424	1.83201	down
Ta.2752.2.S1_x_at	0.0197016	0.466215	3.94064e-06	0.149637	0.741208	1.75887e-05	8.4009	2.16687	53.66	-2.75389	-1.46147	2.75389	down	-2.20282	-1.13935	2.20282	down	-1.2291	-0.297607	1.2291	down
Ta.24130.2.S1_x_at	0.0588352	0.292079	1.29206e-07	0.265137	0.610862	8.06444e-07	0.739991	0.492043	10.8126	1.50283	0.58768	1.50283	up	1.1933	0.254952	1.1933	up	1.01227	0.0175953	1.01227	up
Ta.22986.1.S1_x_at	0.00988745	0.00522089	1.30396e-09	0.104068	0.092416	1.30485e-08	2.03868	3.38156	23.4646	2.51169	1.32866	2.51169	up	1.13656	0.184677	1.13656	up	-1.06106	-0.0855107	1.06106	down
Ta.24128.1.S1_x_at	0.820164	0.0831402	1.84434e-13	0.933827	0.351762	5.53406e-12	0.000801689	0.0824727	2.77215	-1.03329	-0.0472396	1.03329	down	1.08827	0.12204	1.08827	up	-1.07409	-0.103115	1.07409	down
Ta.5227.1.S1_at	0.0357439	0.0233048	4.38541e-06	0.203492	0.191107	1.94111e-05	2.82529	4.99308	22.3728	3.05823	1.6127	3.05823	up	1.05179	0.0728532	1.05179	up	-1.00326	-0.00469148	1.00326	down
Ta.5227.1.S1_x_at	0.0375828	0.0153527	1.16884e-05	0.208901	0.156656	4.71923e-05	3.16929	6.44831	22.7388	3.44057	1.78265	3.44057	up	1.08461	0.117179	1.08461	up	-1.08642	-0.119577	1.08642	down
Ta.18956.1.S1_at	0.0257176	0.00160024	6.25908e-16	0.171955	0.0522673	5.03161e-14	0.645277	1.88358	32.743	1.86794	0.901446	1.86794	up	1.04529	0.0639035	1.04529	up	-1.11888	-0.162058	1.11888	down
Ta.21350.2.S1_at	0.125329	0.661703	0.00141449	0.39003	0.852241	0.00352515	0.291702	0.0982409	1.93117	-1.18963	-0.250515	1.18963	down	-1.02266	-0.0323284	1.02266	down	-1.1952	-0.257251	1.1952	down
Ta.966.1.S1_s_at	0.00204349	0.290479	1.62646e-05	0.0439838	0.609185	6.35978e-05	2.20146	0.497504	6.2875	1.77183	0.82524	1.77183	up	1.28296	0.359472	1.28296	up	1.23031	0.299018	1.23031	up
Ta.28742.2.S1_x_at	0.235889	0.0135907	0.00106658	0.534562	0.147216	0.00274477	0.280927	1.9115	3.33006	1.73101	0.791617	1.73101	up	1.03972	0.0562016	1.03972	up	-1.24642	-0.317793	1.24642	down
Ta.1842.2.S1_at	0.000167668	0.000843449	2.57417e-05	0.0116825	0.0378936	9.59982e-05	3.87775	3.79838	6.44306	2.96039	1.56579	2.96039	up	1.24397	0.314949	1.24397	up	1.06324	0.0884625	1.06324	up
Ta.24508.1.S1_x_at	7.9683e-05	0.0486966	0.00306977	0.00770325	0.275246	0.00702417	11.088	3.56535	7.51874	-3.54037	-1.8239	3.54037	down	-2.31876	-1.21335	2.31876	down	-1.22486	-0.292615	1.22486	down
Ta.1335.1.S1_at	0.433959	0.556078	4.68145e-10	0.71299	0.795999	5.26661e-09	0.0364939	0.0694487	5.54861	-1.0395	-0.055885	1.0395	down	1.06751	0.094248	1.06751	up	1.11163	0.152671	1.11163	up
Ta.1335.1.S1_x_at	0.0585536	0.836734	2.12049e-10	0.264793	0.935093	2.61553e-09	0.205119	0.0190223	5.43375	1.1611	0.215492	1.1611	up	1.09097	0.125615	1.09097	up	1.08057	0.111793	1.08057	up
Ta.30782.2.S1_a_at	0.00192063	0.00326366	6.33093e-06	0.0426584	0.0735008	2.70931e-05	32.1056	38.7062	101.706	28.1938	4.81731	28.1938	up	1.221	0.288065	1.221	up	1.47509	0.560808	1.47509	up
Ta.30782.2.S1_x_at	0.00178765	0.00130079	7.95641e-07	0.0409994	0.0472816	4.16458e-06	40.2479	57.2737	159.327	51.3117	5.68122	51.3117	up	1.19447	0.256375	1.19447	up	1.3255	0.406531	1.3255	up
Ta.23895.1.S1_at	0.000780438	0.18648	0.424821	0.0263092	0.502443	0.494605	0.780989	0.198663	0.0984888	-1.35427	-0.437516	1.35427	down	-1.06418	-0.0897415	1.06418	down	-1.2803	-0.356478	1.2803	down
Ta.23895.1.S1_x_at	0.00167633	0.079538	0.417696	0.0396082	0.34483	0.487756	0.663883	0.307243	0.10015	-1.40676	-0.492376	1.40676	down	-1.02824	-0.0401719	1.02824	down	-1.21608	-0.282242	1.21608	down
Ta.2909.1.S1_at	0.0292604	0.972981	0.00242762	0.183836	0.990685	0.00569237	0.288851	0.00302154	0.816508	1.11377	0.155448	1.11377	up	1.1344	0.181929	1.1344	up	1.14875	0.200071	1.14875	up
Ta.2909.1.S1_x_at	0.0232424	0.984079	0.00233323	0.162529	0.994315	0.00549764	0.32618	0.0018313	0.851671	1.13975	0.188718	1.13975	up	1.12802	0.17379	1.12802	up	1.15558	0.208613	1.15558	up
Ta.21547.1.S1_at	0.693868	0.000724691	3.12549e-07	0.873097	0.0357477	1.79358e-06	0.0310495	3.65222	10.1106	-1.94387	-0.958929	1.94387	down	1.33984	0.422066	1.33984	up	1.28401	0.360655	1.28401	up
Ta.21547.1.S1_x_at	0.789037	0.0285474	6.36703e-05	0.920773	0.210883	0.000217199	0.0141243	1.5555	5.25769	-1.54396	-0.626636	1.54396	down	1.2161	0.282258	1.2161	up	1.16921	0.225532	1.16921	up
Ta.1052.2.S1_at	0.93327	0.537523	2.25554e-11	0.9765	0.785062	3.65378e-10	0.000735199	0.130717	12.7644	-1.13087	-0.177435	1.13087	down	1.03699	0.0523966	1.03699	up	1.07023	0.0979234	1.07023	up
Ta.1052.2.S1_x_at	0.668744	0.935214	4.84014e-10	0.861001	0.976264	5.42281e-09	0.0200918	0.0144462	10.2597	-1.00636	-0.00914365	1.00636	down	1.05022	0.0706855	1.05022	up	1.05717	0.0802035	1.05717	up
Ta.12643.5.S1_x_at	0.000816221	0.000120804	4.32162e-06	0.026982	0.0141324	1.91456e-05	45.9802	82.1484	127.336	92.5357	6.53194	92.5357	up	1.15106	0.202962	1.15106	up	1.03238	0.0459706	1.03238	up
Ta.23142.5.S1_x_at	0.0015212	0.000477572	4.22429e-05	0.0376836	0.0286882	0.000149974	39.0798	64.0459	92.1884	57.7883	5.85271	57.7883	up	1.03897	0.0551491	1.03897	up	1.26886	0.343527	1.26886	up
Ta.23771.1.S1_at	0.385227	0.186672	1.91376e-05	0.675294	0.502518	7.36961e-05	0.101038	0.462178	4.15044	-1.15875	-0.21257	1.15875	down	1.1766	0.234623	1.1766	up	1.22758	0.295812	1.22758	up
Ta.10329.3.S1_at	0.166392	0.524447	6.50384e-17	0.450751	0.776469	9.22364e-15	1.08015	0.708198	177.158	-1.22283	-0.290229	1.22283	down	-1.64106	-0.71463	1.64106	down	-1.02416	-0.0344419	1.02416	down
Ta.20583.2.S1_a_at	0.0360526	0.002397	1.69509e-16	0.204266	0.06337	1.89038e-14	7.06028	21.7715	450.941	8.29526	3.05229	8.29526	up	-1.44018	-0.526245	1.44018	down	1.09511	0.131076	1.09511	up
Ta.1118.1.S1_at	0.0082229	0.0992709	4.48963e-08	0.0941865	0.380936	3.10377e-07	2.52546	1.57478	19.7624	2.13074	1.09135	2.13074	up	1.32852	0.40982	1.32852	up	1.06289	0.0879963	1.06289	up
Ta.10492.1.S1_at	0.157765	0.00321624	5.98497e-16	0.439376	0.0729953	4.88971e-14	0.0699646	0.466123	9.34771	1.32732	0.408513	1.32732	up	-1.03177	-0.0451272	1.03177	down	-1.07094	-0.0988772	1.07094	down
Ta.28434.1.S1_x_at	0.630367	0.454573	1.34121e-10	0.8396	0.73431	1.74379e-09	0.0118757	0.0813375	5.35306	-1.00717	-0.0103111	1.00717	down	1.12416	0.168845	1.12416	up	-1.03495	-0.0495583	1.03495	down
Ta.1053.1.S1_at	0.00296037	0.000764134	4.95333e-07	0.0539751	0.0364797	2.71735e-06	2.69042	4.73277	12.5909	2.95934	1.56528	2.95934	up	1.10279	0.141158	1.10279	up	-1.04694	-0.066185	1.04694	down
Ta.1053.1.S1_x_at	0.00694885	0.0040874	2.69198e-07	0.085852	0.0828684	1.56685e-06	1.88043	2.97436	11.6955	2.39592	1.26058	2.39592	up	1.11944	0.162773	1.11944	up	-1.03675	-0.0520644	1.03675	down
Ta.242.2.S1_at	0.0231233	0.0302026	0.00569369	0.162098	0.216934	0.0121132	33.6976	46.355	72.5643	34.6359	5.1142	34.6359	up	1.65471	0.72658	1.65471	up	-1.02513	-0.0358133	1.02513	down
Ta.1282.2.S1_at	0.0997243	0.0237228	7.28467e-09	0.34751	0.192459	6.03353e-08	1.53681	4.52612	39.7428	-2.46759	-1.3031	2.46759	down	-1.29132	-0.368852	1.29132	down	1.34935	0.432269	1.34935	up
Ta.1282.2.S1_x_at	0.112044	0.0305334	1.49047e-08	0.368602	0.217913	1.14564e-07	1.309	3.83672	34.0625	-2.25972	-1.17614	2.25972	down	-1.31135	-0.391055	1.31135	down	1.34079	0.423085	1.34079	up
Ta.4313.1.S1_at	0.126008	0.291951	0.00181596	0.391211	0.610726	0.00440358	0.131269	0.135994	0.831624	1.2164	0.28262	1.2164	up	1.06791	0.0947915	1.06791	up	-1.01052	-0.0151014	1.01052	down
Ta.28731.1.S1_x_at	0.280607	0.254013	8.48169e-10	0.580334	0.574299	8.89763e-09	0.0504231	0.119859	3.79021	1.06247	0.0874203	1.06247	up	-1.10259	-0.140897	1.10259	down	-1.1259	-0.171075	1.1259	down
Ta.28304.1.S1_x_at	0.173738	0.0226983	1.31494e-06	0.460669	0.188726	6.54975e-06	1.25366	5.56072	28.4066	2.76342	1.46646	2.76342	up	1.0007	0.00100613	1.0007	up	-1.27261	-0.347794	1.27261	down
Ta.24959.1.S1_at	0.0765666	0.292389	5.3947e-12	0.304539	0.611131	1.02785e-10	0.356886	0.271892	14.7639	1.01977	0.0282402	1.01977	up	-1.31376	-0.393698	1.31376	down	-1.17441	-0.231941	1.17441	down
Ta.23002.1.S1_at	0.00419402	0.0392365	2.96649e-05	0.0653513	0.247881	0.000109033	3.00138	2.25889	9.41041	2.435	1.28392	2.435	up	1.20671	0.271076	1.20671	up	1.13089	0.177453	1.13089	up
Ta.23142.4.S1_s_at	0.00027735	1.29767e-05	4.93877e-07	0.0155219	0.00469499	2.7101e-06	56.0303	110.86	162.009	175.89	7.45853	175.89	up	1.00226	0.00325853	1.00226	up	1.01646	0.0235534	1.01646	up
Ta.7378.2.S1_x_at	3.49117e-05	0.234706	1.41026e-20	0.00469123	0.55524	1.69601e-17	3.48733	0.44998	88.9584	-1.23922	-0.309434	1.23922	down	-1.76261	-0.817715	1.76261	down	-1.67051	-0.740289	1.67051	down
Ta.23485.1.S1_at	0.976189	0.0652732	7.67231e-06	0.992378	0.316024	3.2246e-05	7.83861e-05	0.518027	3.09659	-1.23118	-0.300047	1.23118	down	1.01553	0.0222319	1.01553	up	1.21982	0.286669	1.21982	up
Ta.22026.3.A1_x_at	0.978707	0.750938	0.019753	0.99299	0.895372	0.0360191	2.17242e-05	0.0173464	0.269069	-1.01451	-0.0207902	1.01451	down	-1.02629	-0.0374405	1.02629	down	1.04456	0.0628916	1.04456	up
Ta.28372.1.S1_a_at	0.0348562	0.0121321	7.90691e-09	0.200714	0.139621	6.49611e-08	0.158084	0.331959	2.39628	-1.31492	-0.394974	1.31492	down	1.04194	0.0592688	1.04194	up	-1.04383	-0.0618932	1.04383	down
Ta.4327.1.A1_x_at	0.272011	0.0073534	6.02039e-07	0.571513	0.109746	3.23886e-06	0.596434	5.5371	22.8386	-2.49621	-1.31974	2.49621	down	-1.00196	-0.00282669	1.00196	down	1.46436	0.550272	1.46436	up
Ta.4327.1.S1_at	0.0921342	0.00902949	6.7973e-08	0.333365	0.121546	4.51683e-07	0.431407	1.57608	8.57219	-1.75402	-0.810665	1.75402	down	1.04843	0.0682243	1.04843	up	1.06115	0.085625	1.06115	up
Ta.13777.1.S1_at	0.866912	0.857169	5.82267e-06	0.952005	0.943638	2.5111e-05	0.00169136	0.0183424	2.19081	1.03261	0.0462916	1.03261	up	-1.04435	-0.0626043	1.04435	down	-1.01735	-0.0248135	1.01735	down
Ta.23141.2.S1_at	0.0189324	0.001814	0.000705915	0.146141	0.055595	0.00189819	24.9283	63.567	75.5852	42.7843	5.41901	42.7843	up	-1.04849	-0.0683098	1.04849	down	-1.28154	-0.357876	1.28154	down
Ta.1546.1.S1_at	0.00475003	0.000493975	0.794149	0.070109	0.0290923	0.829333	2.47521	5.2776	0.123595	3.03406	1.60125	3.03406	up	1.06122	0.0857178	1.06122	up	-1.08199	-0.113688	1.08199	down
Ta.1010.1.S1_at	0.284738	0.737164	2.94557e-15	0.584237	0.88991	1.70636e-13	0.410147	0.213009	86.1372	-1.2199	-0.286765	1.2199	down	-1.27831	-0.354237	1.27831	down	1.0004	0.000574827	1.0004	up
Ta.23141.3.S1_x_at	0.0153263	0.00204086	0.000358255	0.130751	0.0588514	0.00103107	25.4213	58.9688	80.4059	39.3854	5.29959	39.3854	up	-1.03812	-0.053967	1.03812	down	-1.15163	-0.203671	1.15163	down
Ta.23817.1.S1_x_at	0.0687188	0.031884	0.000189181	0.288496	0.222625	0.000579859	0.410365	0.891785	2.66241	1.57263	0.653177	1.57263	up	1.03832	0.0542529	1.03832	up	-1.04741	-0.0668323	1.04741	down
Ta.1474.1.S1_x_at	0.151892	0.26972	1.4546e-06	0.431147	0.589511	7.17057e-06	0.0867002	0.109835	1.7445	1.18922	0.250011	1.18922	up	1.03813	0.0539903	1.03813	up	-1.00664	-0.00955248	1.00664	down
Ta.27713.2.A1_x_at	0.0836556	0.308596	7.95931e-09	0.317955	0.625061	6.5347e-08	0.204295	0.156071	4.72202	1.26185	0.335544	1.26185	up	1.02728	0.0388319	1.02728	up	1.05527	0.0776135	1.05527	up
Ta.28553.2.S1_x_at	0.402788	0.832881	8.51192e-09	0.689657	0.933147	6.92879e-08	0.0354812	0.0181274	3.62297	1.03456	0.0490168	1.03456	up	1.08925	0.12333	1.08925	up	1.01116	0.0160177	1.01116	up
Ta.2340.1.S1_at	0.44675	0.235924	6.30886e-14	0.721972	0.556633	2.1865e-12	0.184389	0.940579	61.2888	-1.2324	-0.301471	1.2324	down	1.20849	0.273204	1.20849	up	1.37332	0.457672	1.37332	up
Ta.30782.4.S1_at	0.00135245	0.000157867	5.0968e-05	0.0354199	0.0162546	0.000177729	45.2038	86.0915	101.336	98.0238	6.61506	98.0238	up	1.0456	0.0643363	1.0456	up	1.03095	0.0439796	1.03095	up
Ta.22961.1.S1_a_at	0.00115274	0.135429	0.00881858	0.0326651	0.434598	0.0177961	2.00577	0.664592	1.72838	1.8105	0.856385	1.8105	up	1.21418	0.279982	1.21418	up	1.2141	0.279886	1.2141	up
Ta.24959.2.S1_at	1.46502e-07	5.95285e-09	4.84134e-14	0.000114407	4.47439e-05	1.75476e-12	4.47812	7.3311	19.4389	3.93771	1.97736	3.93771	up	1.11816	0.161131	1.11816	up	-1.0156	-0.0223325	1.0156	down
Ta.24746.1.S1_x_at	0.00622388	0.141342	7.55105e-07	0.0809644	0.443352	3.9735e-06	4.63055	2.23527	25.0174	-2.16334	-1.11326	2.16334	down	-2.03388	-1.02423	2.03388	down	-1.01002	-0.0143793	1.01002	down
Ta.3437.1.S1_a_at	0.00269712	0.169616	0.0055355	0.0511772	0.481229	0.0118172	1.07755	0.379427	1.25112	1.53694	0.620057	1.53694	up	1.09115	0.125843	1.09115	up	1.22447	0.292153	1.22447	up
Ta.3437.1.S1_s_at	0.0781953	0.9836	4.62639e-07	0.307848	0.994048	2.55501e-06	0.382141	0.00380262	5.66882	1.14775	0.198813	1.14775	up	1.13705	0.185301	1.13705	up	1.17614	0.234062	1.17614	up
Ta.28713.1.S1_at	0.606715	0.51617	2.45313e-11	0.82573	0.771638	3.9252e-10	0.0181282	0.090573	8.23345	-1.03374	-0.0478762	1.03374	down	1.05662	0.0794539	1.05662	up	-1.12211	-0.166219	1.12211	down
Ta.28713.1.S1_x_at	0.687787	0.41681	4.70111e-12	0.870675	0.709094	9.09532e-11	0.00934054	0.102242	7.98332	-1.04784	-0.0674239	1.04784	down	1.08096	0.112316	1.08096	up	-1.10308	-0.141539	1.10308	down
Ta.1282.3.S1_x_at	0.192344	0.0185445	1.53806e-08	0.484844	0.171448	1.17876e-07	0.72155	3.70597	28.2085	-2.14213	-1.09905	2.14213	down	-1.16415	-0.21928	1.16415	down	1.38404	0.468885	1.38404	up
Ta.27772.1.S1_at	0.0368458	0.540295	0.00683042	0.206461	0.786589	0.0142087	3.0265	0.796886	7.50056	-1.96455	-0.974197	1.96455	down	-1.42411	-0.510058	1.42411	down	-1.19369	-0.25543	1.19369	down
Ta.2390.1.S1_at	0.761821	0.492838	9.54861e-11	0.907377	0.757844	1.29084e-09	0.0116591	0.180592	13.6687	1.00674	0.00969148	1.00674	up	-1.08888	-0.122845	1.08888	down	1.16565	0.221131	1.16565	up
Ta.7378.3.S1_at	0.00367072	0.977865	1.84659e-20	0.0606854	0.992414	1.9828e-17	3.77389	0.0170254	224.384	-1.57157	-0.652211	1.57157	down	-1.62263	-0.698336	1.62263	down	-1.50744	-0.592105	1.50744	down
Ta.14516.2.S1_a_at	0.589718	0.432531	4.79531e-17	0.815367	0.71978	7.31845e-15	0.46577	2.70235	528.801	1.92794	0.947058	1.92794	up	-1.30261	-0.381407	1.30261	down	1.08434	0.116821	1.08434	up
Ta.28368.1.S1_x_at	0.254532	0.00903843	6.8496e-09	0.554256	0.121613	5.70304e-08	0.992215	8.12946	55.1843	-2.96471	-1.56789	2.96471	down	-1.12639	-0.171707	1.12639	down	1.67423	0.743499	1.67423	up
Ta.14203.1.S1_at	0.000202904	0.00252759	1.85997e-06	0.0129658	0.0652744	8.95094e-06	3.15248	2.59081	7.45738	2.51693	1.33167	2.51693	up	1.29043	0.367849	1.29043	up	1.0541	0.0760056	1.0541	up
Ta.1289.1.S1_s_at	0.345401	0.497028	1.53429e-10	0.641302	0.759957	1.96336e-09	0.0242203	0.0377224	2.77598	-1.0037	-0.00533089	1.0037	down	1.10373	0.142388	1.10373	up	1.01296	0.018572	1.01296	up
Ta.1758.1.S1_at	0.0119938	0.25705	3.32525e-05	0.115152	0.57702	0.000120921	0.469273	0.186552	1.94553	1.34885	0.431729	1.34885	up	1.09802	0.134907	1.09802	up	1.08553	0.118398	1.08553	up
Ta.13508.1.S1_at	0.973316	0.505807	6.27757e-09	0.991302	0.765656	5.28161e-08	0.000220031	0.269726	14.6339	-1.1158	-0.158076	1.1158	down	-1.06718	-0.0938093	1.06718	down	1.17858	0.237052	1.17858	up
Ta.13508.1.S1_x_at	0.703387	0.622316	3.52829e-09	0.877544	0.83151	3.15902e-08	0.0290083	0.189195	15.6661	-1.0167	-0.0239	1.0167	down	-1.04691	-0.0661436	1.04691	down	1.19778	0.260362	1.19778	up
Ta.23833.2.S1_at	0.326725	0.0289777	7.37108e-10	0.624641	0.2125	7.86288e-09	0.379199	3.04725	35.0509	-1.5902	-0.669208	1.5902	down	-1.4762	-0.561885	1.4762	down	1.53188	0.615302	1.53188	up
Ta.23833.2.S1_x_at	0.18308	0.0116242	2.79599e-10	0.472851	0.137201	3.33848e-09	0.631273	3.52583	33.9964	-1.64344	-0.716718	1.64344	down	-1.62233	-0.698067	1.62233	down	1.53715	0.620258	1.53715	up
Ta.28697.3.S1_at	0.777215	0.00269092	3.09802e-08	0.915012	0.0675838	2.21797e-07	0.0944985	16.8213	75.35	-2.84746	-1.50968	2.84746	down	-1.46111	-0.547069	1.46111	down	3.36205	1.74934	3.36205	up
Ta.2526.1.S1_at	0.233935	0.409353	9.91698e-06	0.532408	0.70316	4.06682e-05	0.0305052	0.0380504	0.716702	-1.10511	-0.144186	1.10511	down	-1.03061	-0.0435028	1.03061	down	1.00907	0.0130313	1.00907	up
Ta.1395.1.S1_at	0.0240218	0.232996	8.65918e-06	0.165402	0.553198	3.59689e-05	3.10057	1.67875	19.3444	-2.26111	-1.17703	2.26111	down	-1.34578	-0.428442	1.34578	down	-1.11371	-0.155369	1.11371	down
Ta.23833.3.S1_x_at	0.0189705	0.00546718	8.75992e-09	0.146267	0.0945002	7.11046e-08	2.79167	5.65311	33.2877	-1.12099	-0.164777	1.12099	down	-3.16528	-1.66233	3.16528	down	1.11441	0.15628	1.11441	up
Ta.1906.1.S1_at	0.133206	0.740752	0.00163426	0.402231	0.891348	0.00401002	1.25463	0.319273	8.4345	-1.18799	-0.24852	1.18799	down	-1.17448	-0.232023	1.17448	down	-1.55786	-0.639561	1.55786	down
Ta.7378.4.S1_at	0.198381	0.106778	1.22234e-08	0.491848	0.392822	9.59539e-08	0.340946	0.950892	14.0076	1.53484	0.618085	1.53484	up	1.10025	0.13783	1.10025	up	-1.12663	-0.172009	1.12663	down
Ta.10764.2.S1_a_at	0.050742	0.172774	1.6609e-17	0.24538	0.485595	3.36268e-15	1.03981	0.93514	91.4335	1.73425	0.794315	1.73425	up	1.10508	0.144154	1.10508	up	1.05793	0.0812432	1.05793	up
Ta.5100.1.S1_s_at	0.00114065	0.387882	2.90526e-16	0.0325211	0.687833	2.78281e-14	0.501771	0.0758296	11.4711	-1.2492	-0.321	1.2492	down	-1.0782	-0.108622	1.0782	down	-1.21313	-0.278736	1.21313	down
Ta.1134.1.S1_at	0.732937	0.489806	8.67962e-09	0.892765	0.755938	7.05385e-08	0.0220546	0.27182	13.6483	-1.02284	-0.0325795	1.02284	down	1.11294	0.154376	1.11294	up	-1.20606	-0.270305	1.20606	down
Ta.2412.1.S1_at	0.18797	0.0755694	0.000401823	0.479263	0.337159	0.00114203	0.976077	3.03096	11.0373	-1.88543	-0.914896	1.88543	down	-1.44846	-0.534517	1.44846	down	1.37692	0.461448	1.37692	up
Ta.2412.1.S1_x_at	0.294656	0.0565352	2.37495e-05	0.593838	0.295379	8.94058e-05	0.685315	3.81487	18.681	-1.92637	-0.945884	1.92637	down	-1.40247	-0.487968	1.40247	down	1.52205	0.606014	1.52205	up
Ta.13823.1.S1_a_at	0.708341	0.188645	3.6676e-09	0.879261	0.504623	3.26963e-08	0.007316	0.180982	4.07895	-1.16018	-0.214352	1.16018	down	-1.0006	-0.000868008	1.0006	down	1.09406	0.129686	1.09406	up
Ta.14625.2.S1_x_at	0.00558782	0.000504113	4.48109e-07	0.0764329	0.0293444	2.48298e-06	35.1263	77.8972	195.052	70.2975	6.1354	70.2975	up	-1.02466	-0.0351518	1.02466	down	-1.1278	-0.173508	1.1278	down
Ta.28553.3.S1_at	0.93698	0.767003	1.17469e-08	0.977406	0.90272	9.25636e-08	0.00217674	0.183274	24.4286	1.10594	0.145279	1.10594	up	-1.13539	-0.183192	1.13539	down	1.06037	0.084568	1.06037	up
Ta.28553.3.S1_x_at	0.852735	0.491583	1.86773e-08	0.946602	0.757148	1.40509e-07	0.00709367	0.294285	13.8113	-1.06966	-0.097157	1.06966	down	-1.07356	-0.102404	1.07356	down	1.21738	0.283784	1.21738	up
Ta.27482.1.S1_at	0.194995	0.0105795	0.00462914	0.487779	0.131518	0.0100895	0.656502	3.9709	4.83083	-2.25641	-1.17403	2.25641	down	-1.02769	-0.0394118	1.02769	down	1.32243	0.403195	1.32243	up
Ta.27482.1.S1_x_at	0.0446993	0.00671664	0.00154787	0.228789	0.105395	0.00382316	1.99898	5.40853	7.36878	-2.93836	-1.55501	2.93836	down	-1.05179	-0.0728531	1.05179	down	1.15991	0.214011	1.15991	up
Ta.30795.1.S1_at	0.00358961	0.164847	4.4751e-07	0.0600408	0.475165	2.48034e-06	3.04166	1.16698	15.08	-1.98696	-0.990565	1.98696	down	-1.55749	-0.639224	1.55749	down	-1.08241	-0.114246	1.08241	down
Ta.1789.1.S1_at	0.438305	0.764065	2.3397e-14	0.716168	0.901339	9.35428e-13	0.0472543	0.0415879	16.3218	-1.1229	-0.167231	1.1229	down	-1.00773	-0.0111028	1.00773	down	-1.02743	-0.0390469	1.02743	down
Ta.5649.1.S1_at	0.0870195	0.0392911	1.06855e-09	0.323597	0.248043	1.09404e-08	0.534879	1.23458	15.1918	1.70069	0.766116	1.70069	up	1.01143	0.0163988	1.01143	up	-1.0361	-0.0511606	1.0361	down
Ta.5649.1.S1_x_at	0.107725	0.0738136	1.2844e-09	0.361438	0.334369	1.28678e-08	0.475343	0.984271	15.1213	1.61697	0.693294	1.61697	up	1.0369	0.0522712	1.0369	up	-1.03966	-0.0561143	1.03966	down
Ta.14437.1.S1_at	0.523439	0.260303	1.33569e-09	0.773962	0.580381	1.33194e-08	0.0525548	0.355095	10.9884	1.26365	0.337594	1.26365	up	1.02484	0.0353924	1.02484	up	-1.10476	-0.143738	1.10476	down
Ta.10329.6.S1_at	0.0270914	0.417271	1.86054e-17	0.176646	0.709128	3.71681e-15	1.64413	0.547976	109.984	-1.66009	-0.731259	1.66009	down	-1.34174	-0.424105	1.34174	down	-1.09192	-0.126871	1.09192	down
Ta.23013.3.S1_s_at	0.00011029	0.000177608	0.00242086	0.00928052	0.0173092	0.00567808	34.6684	40.9311	25.9848	-31.5286	-4.97859	31.5286	down	-1.36852	-0.452616	1.36852	down	-1.37248	-0.456783	1.37248	down
Ta.2612.1.S1_a_at	0.242904	0.929049	1.9539e-09	0.542339	0.973777	1.86818e-08	0.0823472	0.00856243	4.88714	1.09073	0.125298	1.09073	up	1.07814	0.108544	1.07814	up	1.03751	0.0531193	1.03751	up
Ta.2612.1.S1_x_at	0.143215	0.349124	4.24246e-16	0.418611	0.657908	3.72414e-14	0.0797277	0.0769163	10.1479	-1.13016	-0.176528	1.13016	down	1.02454	0.0349817	1.02454	up	-1.10253	-0.140814	1.10253	down
Ta.25026.1.S1_at	0.297928	0.589104	7.92789e-17	0.596705	0.814055	1.07853e-14	1.78184	1.71058	516.466	1.02339	0.0333562	1.02339	up	-2.02936	-1.02102	2.02936	down	-1.27208	-0.347189	1.27208	down
Ta.120.2.S1_at	0.415057	0.856517	1.16818e-07	0.699667	0.943489	7.36674e-07	0.0996001	0.0454014	8.30456	1.15054	0.202312	1.15054	up	1.05618	0.0788577	1.05618	up	1.02415	0.034425	1.02415	up
Ta.1518.1.S1_x_at	0.60963	0.2526	6.45306e-11	0.827315	0.572945	9.17543e-10	0.0195851	0.211989	8.33917	-1.17279	-0.229949	1.17279	down	-1.03933	-0.0556588	1.03933	down	1.10624	0.145661	1.10624	up
Ta.14510.1.S1_at	0.152643	0.0199034	7.41686e-17	0.432056	0.177279	1.02525e-14	2.15346	8.95109	326.791	3.70774	1.89054	3.70774	up	-1.27382	-0.349164	1.27382	down	-1.05256	-0.0739077	1.05256	down
Ta.28729.1.S1_a_at	0.0109769	0.0182876	1.61299e-10	0.109707	0.170067	2.0497e-09	0.803856	1.00286	11.4673	1.70288	0.767976	1.70288	up	1.01296	0.0185739	1.01296	up	1.07925	0.11003	1.07925	up
Ta.23807.3.S1_a_at	0.311092	0.0139386	0.00123989	0.609719	0.148791	0.00313709	3.67651	34.2441	58.4256	-2.66319	-1.41315	2.66319	down	9.59088	3.26166	9.59088	up	1.04893	0.0689117	1.04893	up
Ta.23807.2.S1_s_at	0.261867	0.0293876	0.00143802	0.561467	0.213987	0.00357621	4.34661	26.4354	54.5447	-2.0158	-1.01135	2.0158	down	8.21829	3.03884	8.21829	up	1.04056	0.0573669	1.04056	up
Ta.14485.1.S1_at	0.0292116	0.00292322	2.34422e-05	0.183698	0.0696695	8.831e-05	0.306543	0.833714	1.81551	-1.52894	-0.612532	1.52894	down	1.04911	0.0691647	1.04911	up	-1.00716	-0.0102958	1.00716	down
Ta.2353.1.S1_at	0.76577	0.333155	4.77043e-14	0.909301	0.645362	1.73114e-12	0.00481356	0.121477	10.7508	-1.10256	-0.140851	1.10256	down	1.08226	0.114045	1.08226	up	1.06894	0.096186	1.06894	up
Ta.20518.3.S1_a_at	0.998217	0.218166	4.65119e-15	0.99938	0.537936	2.45549e-13	1.12402e-05	7.09275	532.87	2.31429	1.21057	2.31429	up	-1.85515	-0.891538	1.85515	down	-1.2504	-0.322384	1.2504	down
Ta.20518.3.S1_at	0.999313	0.279254	6.46299e-15	0.999695	0.598295	3.23585e-13	2.15322e-06	7.60628	670.987	2.26712	1.18086	2.26712	up	-2.08734	-1.06167	2.08734	down	-1.08502	-0.117724	1.08502	down
Ta.20518.2.S1_at	0.897624	0.223075	3.93639e-16	0.963186	0.543352	3.52471e-14	0.0354251	6.63954	608.556	2.32333	1.21619	2.32333	up	-1.79472	-0.843756	1.79472	down	-1.1362	-0.184223	1.1362	down
Ta.20518.2.S1_x_at	0.999249	0.26406	6.82639e-16	0.999675	0.584315	5.3709e-14	1.87525e-06	5.80162	578.577	2.11624	1.0815	2.11624	up	-1.79104	-0.840801	1.79104	down	-1.18045	-0.239332	1.18045	down
Ta.12870.1.S1_at	0.538363	0.628449	5.14219e-10	0.783435	0.835363	5.72178e-09	0.0222477	0.0541832	5.44667	1.10146	0.13942	1.10146	up	-1.03517	-0.0498659	1.03517	down	1.04218	0.0596029	1.04218	up
Ta.297.1.S1_at	0.694441	0.145407	1.80252e-06	0.87344	0.449328	8.70114e-06	0.00937592	0.245257	2.53012	-1.20149	-0.264828	1.20149	down	1.0731	0.101779	1.0731	up	1.04697	0.06622	1.04697	up
Ta.154.1.S1_a_at	0.112268	0.0219831	2.07357e-16	0.369098	0.185992	2.1572e-14	4.48237	14.5589	507.669	5.66656	2.50247	5.66656	up	-1.2017	-0.265075	1.2017	down	-1.08691	-0.120237	1.08691	down
Ta.154.1.S1_x_at	0.203149	0.0734625	7.49304e-16	0.497287	0.333588	5.76906e-14	3.36259	11.3311	547.938	4.56582	2.19087	4.56582	up	-1.23913	-0.309333	1.23913	down	-1.03369	-0.0478044	1.03369	down
Ta.1151.1.S1_at	0.00059278	0.0210858	0.000508856	0.0229227	0.182381	0.00141324	13.5978	8.12011	18.208	5.44572	2.44512	5.44572	up	2.16688	1.11562	2.16688	up	1.09185	0.126778	1.09185	up
Ta.7378.5.A1_at	0.0505727	0.747261	2.41779e-22	0.244885	0.893667	1.03846e-18	1.58044	0.224136	304.133	-1.56016	-0.641692	1.56016	down	-1.22632	-0.294338	1.22632	down	-1.2493	-0.321124	1.2493	down
Ta.28554.1.S1_at	0.260779	0.322147	7.9857e-12	0.560337	0.635955	1.45732e-10	0.136013	0.243632	13.9564	1.24655	0.317936	1.24655	up	1.09837	0.135366	1.09837	up	-1.06032	-0.0845036	1.06032	down
Ta.3041.1.S1_at	0.429984	0.0702835	0.00112409	0.710137	0.326556	0.0028736	0.0490267	0.444997	1.31577	1.30733	0.386625	1.30733	up	-1.0387	-0.0547727	1.0387	down	-1.07955	-0.110433	1.07955	down
Ta.2555.1.S1_at	0.0149859	0.0029861	3.32398e-06	0.129163	0.0704991	1.51076e-05	0.797632	1.70059	4.73655	1.85518	0.891555	1.85518	up	1.10067	0.138376	1.10067	up	-1.09949	-0.136829	1.09949	down
Ta.30808.1.S1_s_at	0.0330466	0.116884	1.17749e-07	0.195282	0.408058	7.41476e-07	6.05724	5.59906	69.0342	-3.55595	-1.83023	3.55595	down	-1.65374	-0.725733	1.65374	down	1.06793	0.0948197	1.06793	up
Ta.28647.1.S1_at	0.230219	0.0715638	2.60776e-15	0.528225	0.32947	1.53582e-13	0.0527469	0.202788	8.84211	1.22009	0.286987	1.22009	up	-1.00308	-0.00443109	1.00308	down	-1.03734	-0.0528889	1.03734	down
Ta.5518.1.S1_at	0.00164195	0.0815902	0.294119	0.0390708	0.348728	0.36433	0.392157	0.178694	0.083536	-1.3264	-0.40752	1.3264	down	-1.0697	-0.0972061	1.0697	down	-1.08786	-0.121498	1.08786	down
Ta.27457.3.S1_x_at	0.0806209	0.590011	1.74984e-05	0.312922	0.814413	6.7989e-05	2.51171	0.825116	24.7891	-1.29845	-0.376788	1.29845	down	-1.93305	-0.950878	1.93305	down	-1.19513	-0.257172	1.19513	down
Ta.23120.1.S1_at	0.0191537	0.193839	1.85218e-10	0.14691	0.510859	2.31546e-09	1.1725	0.663213	19.8223	-1.67306	-0.742489	1.67306	down	-1.15422	-0.206915	1.15422	down	-1.09689	-0.133415	1.09689	down
Ta.23807.4.S1_s_at	0.110146	0.000282086	0.00694691	0.365721	0.0218866	0.0144177	1.12368	9.01048	4.88544	-3.4018	-1.7663	3.4018	down	1.21982	0.286665	1.21982	up	1.33755	0.419597	1.33755	up
Ta.23807.4.S1_x_at	0.156311	0.00395171	2.98438e-05	0.437142	0.0814048	0.000109604	0.361681	2.28962	5.1472	-1.88382	-0.913661	1.88382	down	1.10594	0.14527	1.10594	up	1.12272	0.166992	1.12272	up
Ta.7378.6.S1_at	0.597961	0.654728	5.07036e-13	0.820522	0.848715	1.32964e-11	0.247451	0.748344	146.381	-1.09978	-0.137221	1.09978	down	1.12676	0.172182	1.12676	up	-1.44634	-0.532405	1.44634	down
Ta.27457.4.S1_x_at	0.0125997	0.992055	2.91617e-05	0.117938	0.99695	0.000107348	4.12469	0.00934446	17.6737	-1.62296	-0.698629	1.62296	down	-1.5491	-0.631427	1.5491	down	-1.62549	-0.700877	1.62549	down
Ta.27751.3.S1_at	0.0334301	0.242121	0.0218784	0.196331	0.563154	0.0394143	1.5542	0.930386	2.72284	-1.69084	-0.757739	1.69084	down	-1.41793	-0.50379	1.41793	down	1.01035	0.0148555	1.01035	up
Ta.27751.3.S1_x_at	0.0222715	0.17946	0.00395142	0.158684	0.493524	0.0087767	1.29881	0.813721	2.99212	-1.72691	-0.788195	1.72691	down	-1.21302	-0.278599	1.21302	down	-1.0518	-0.0728595	1.0518	down
Ta.27101.2.S1_at	0.00721843	0.876748	7.69136e-20	0.0877004	0.951923	6.42346e-17	2.83579	0.0901524	182.244	-1.62748	-0.702638	1.62748	down	-1.39832	-0.483697	1.39832	down	-1.41191	-0.497644	1.41191	down
Ta.154.5.S1_x_at	0.0198926	0.00308663	4.21525e-14	0.150354	0.0717448	1.55884e-12	11.7468	27.3886	395.682	12.2014	3.60897	12.2014	up	-1.09845	-0.135467	1.09845	down	-1.0325	-0.0461389	1.0325	down
Ta.24114.10.S1_x_at	0.000438636	5.90745e-05	8.05207e-11	0.0197329	0.0100308	1.10974e-09	36.1031	63.4539	257.547	54.0983	5.75751	54.0983	up	1.05289	0.0743599	1.05289	up	1.13031	0.176718	1.13031	up
Ta.14460.1.S1_at	0.855814	0.685001	0.000833147	0.947558	0.864913	0.00220046	0.00120512	0.0274923	0.650413	1.06338	0.088657	1.06338	up	-1.01099	-0.0157715	1.01099	down	-1.02681	-0.0381707	1.02681	down
Ta.24663.1.S1_s_at	0.0364254	0.32799	0.00169591	0.205219	0.640921	0.00414591	1.15237	0.556047	3.82031	1.63015	0.705004	1.63015	up	1.17442	0.231954	1.17442	up	1.09926	0.136529	1.09926	up
Ta.30628.1.S1_at	0.506508	0.992456	1.62929e-08	0.763723	0.997015	1.24171e-07	0.0636016	0.00213148	9.73002	1.04504	0.0635519	1.04504	up	1.07223	0.100619	1.07223	up	1.06291	0.0880222	1.06291	up
Ta.30628.1.S1_x_at	0.770157	0.926231	4.54851e-08	0.911295	0.972742	3.14051e-07	0.0107472	0.0189979	7.73952	1.00006	9.235e-05	1.00006	up	1.07139	0.0994903	1.07139	up	1.00284	0.00408585	1.00284	up
Ta.21556.1.S1_x_at	0.355451	0.118635	0.000349544	0.649471	0.410748	0.00100866	0.0234286	0.121844	0.558473	-1.06058	-0.0848538	1.06058	down	-1.12784	-0.173564	1.12784	down	1.07576	0.105354	1.07576	up
Ta.2528.1.S1_at	0.0159756	0.0593079	0.00504278	0.132917	0.302403	0.0108781	0.785981	0.749244	1.52873	1.62613	0.701442	1.62613	up	1.09317	0.128523	1.09317	up	1.04	0.0565903	1.04	up
Ta.8145.1.S1_at	0.0884624	0.000272676	7.16457e-06	0.32634	0.0214892	3.03048e-05	0.118195	0.832947	1.37566	1.44981	0.535864	1.44981	up	-1.01422	-0.020365	1.01422	down	-1.12639	-0.171704	1.12639	down
Ta.3361.3.S1_a_at	0.0961034	0.0583278	2.08371e-15	0.34055	0.299834	1.27722e-13	4.3711	9.26693	378.639	-4.32136	-2.11149	4.32136	down	-1.14765	-0.19868	1.14765	down	1.16429	0.21945	1.16429	up
Ta.3361.1.S1_at	0.137127	0.269279	7.02432e-17	0.40833	0.589057	9.86158e-15	3.35878	3.94775	472.355	-2.82796	-1.49976	2.82796	down	-1.33998	-0.422212	1.33998	down	1.06383	0.0892737	1.06383	up
Ta.3361.1.S1_x_at	0.228167	0.238117	3.92157e-16	0.525966	0.559248	3.52471e-14	2.15803	4.29433	412.527	-2.70518	-1.43572	2.70518	down	-1.17082	-0.227518	1.17082	down	1.1441	0.194219	1.1441	up
Ta.396.1.S1_at	0.126723	0.991148	6.94801e-11	0.392424	0.996734	9.78662e-10	0.47022	0.00339009	21.4723	1.1941	0.255924	1.1941	up	1.159	0.212886	1.159	up	1.16225	0.216916	1.16225	up
Ta.15331.2.S1_a_at	0.18266	0.0488313	0.000692912	0.472171	0.275626	0.00186757	0.198604	0.7139	1.99822	-1.16922	-0.225549	1.16922	down	1.36984	0.454009	1.36984	up	1.16247	0.21719	1.16247	up
Ta.15331.2.S1_x_at	0.0797037	0.330991	0.000178636	0.31101	0.643617	0.000550455	0.215424	0.15025	1.52761	-1.00239	-0.0034439	1.00239	down	1.24233	0.313047	1.24233	up	1.11306	0.154535	1.11306	up
Ta.894.1.S1_x_at	0.223795	0.54464	0.0272365	0.521106	0.788878	0.0476849	0.565392	0.454443	2.98475	1.07388	0.102829	1.07388	up	1.48265	0.568175	1.48265	up	1.05769	0.080922	1.05769	up
Ta.22918.1.S1_x_at	0.00846912	0.016539	7.04866e-05	0.0955812	0.162726	0.000238114	40.2234	47.789	135.449	40.3671	5.33511	40.3671	up	1.05351	0.0752025	1.05351	up	1.90776	0.931877	1.90776	up
Ta.14288.2.A1_x_at	0.105267	0.799894	0.00961848	0.357524	0.918014	0.0191875	0.181923	0.0293372	0.709905	-1.1015	-0.139463	1.1015	down	-1.15943	-0.213416	1.15943	down	-1.05237	-0.0736447	1.05237	down
Ta.1250.1.S1_at	0.402708	0.621968	7.07168e-06	0.689576	0.831397	2.9954e-05	0.0537565	0.0719948	2.69672	1.02993	0.0425447	1.02993	up	1.14868	0.199983	1.14868	up	-1.00743	-0.010673	1.00743	down
Ta.5714.1.S1_s_at	0.0716233	0.0013309	6.75881e-15	0.294561	0.0477782	3.35325e-13	3.54938	16.9436	238.256	5.85982	2.55086	5.85982	up	-1.47326	-0.55901	1.47326	down	-1.07763	-0.107867	1.07763	down
Ta.1135.1.S1_at	0.0314201	0.135262	6.95957e-07	0.190554	0.43434	3.68742e-06	6.31293	5.30236	58.472	-3.18114	-1.66954	3.18114	down	-2.03534	-1.02527	2.03534	down	1.13466	0.182255	1.13466	up
Ta.1135.1.A1_at	0.569868	0.383637	0.00744585	0.803289	0.684436	0.0153278	0.020135	0.12068	0.70692	-1.08357	-0.115787	1.08357	down	1.10321	0.141706	1.10321	up	1.08371	0.115978	1.08371	up
Ta.20195.1.S1_at	0.737746	0.0371131	6.07107e-07	0.895159	0.240414	3.26354e-06	0.0054342	0.350495	2.27924	-1.18642	-0.246613	1.18642	down	-1.04245	-0.0599726	1.04245	down	1.17517	0.232869	1.17517	up
Ta.20195.1.S1_x_at	0.872774	0.358216	0.000127839	0.954075	0.66553	0.000407285	0.00239763	0.195329	2.25512	-1.07248	-0.100949	1.07248	down	-1.05276	-0.0741757	1.05276	down	1.16804	0.22409	1.16804	up
Ta.20195.1.A1_at	0.123198	0.81362	0.00211996	0.386804	0.924154	0.00505192	0.0557178	0.00919941	0.337164	-1.03348	-0.0475047	1.03348	down	-1.08872	-0.122629	1.08872	down	-1.04675	-0.065912	1.04675	down
Ta.3361.2.S1_x_at	0.251619	0.0515334	1.21322e-15	0.551247	0.282882	8.26183e-14	2.15973	10.3648	420.661	-4.00643	-2.00232	4.00643	down	1.11542	0.157583	1.11542	up	1.29696	0.375132	1.29696	up
Ta.4403.1.S1_at	0.389954	0.763702	6.57273e-10	0.679169	0.901213	7.10069e-09	0.0389151	0.027821	4.74675	1.04834	0.0681081	1.04834	up	-1.00242	-0.0034833	1.00242	down	1.0963	0.132644	1.0963	up
Ta.25600.1.S1_x_at	0.0218094	0.0772137	7.13224e-06	0.157113	0.340491	3.01935e-05	2.69355	2.56995	16.6122	-2.44587	-1.29035	2.44587	down	-1.22573	-0.293646	1.22573	down	-1.04045	-0.0572095	1.04045	down
Ta.28354.2.S1_at	0.627929	0.0805673	2.38182e-08	0.83825	0.346761	1.74916e-07	0.0530497	1.21352	14.7522	-1.3781	-0.46268	1.3781	down	-1.13663	-0.184757	1.13663	down	1.33525	0.417111	1.33525	up
Ta.28354.2.S1_x_at	0.409729	0.170994	2.78788e-09	0.696201	0.482975	2.56631e-08	0.116143	0.622849	13.5485	-1.35184	-0.434923	1.35184	down	-1.08322	-0.115331	1.08322	down	1.15625	0.209456	1.15625	up
Ta.22952.1.S1_at	0.773901	0.0762644	2.31789e-14	0.913122	0.338547	9.29178e-13	0.00294423	0.196735	7.47292	-1.13702	-0.185254	1.13702	down	1.05525	0.0775862	1.05525	up	1.11878	0.161929	1.11878	up
Ta.2548.1.S1_at	0.87914	0.43668	8.77714e-10	0.956495	0.722454	9.18035e-09	0.00222281	0.161016	8.55061	-1.15244	-0.204696	1.15244	down	1.06135	0.0858967	1.06135	up	1.05092	0.0716527	1.05092	up
Ta.331.1.S1_at	0.967459	0.89834	1.94427e-05	0.989184	0.961143	7.47466e-05	0.000245389	0.0312018	4.61554	-1.05137	-0.0722671	1.05137	down	-1.01008	-0.0144655	1.01008	down	1.05049	0.0710677	1.05049	up
Ta.14505.1.S1_at	0.0020039	0.128692	3.55415e-05	0.0436739	0.42563	0.000128411	1.3913	0.533726	3.57023	1.65438	0.726288	1.65438	up	1.11027	0.150908	1.11027	up	1.23314	0.302336	1.23314	up
Ta.27657.2.S1_x_at	0.00433317	0.710847	1.10461e-20	0.0665441	0.877699	1.47602e-17	3.72958	0.270336	239.652	-1.76397	-0.818829	1.76397	down	-1.62984	-0.704728	1.62984	down	-1.32653	-0.407654	1.32653	down
Ta.13400.1.S1_x_at	0.0309072	0.013648	9.84871e-16	0.188966	0.147598	7.05856e-14	4.20877	8.15894	221.786	4.08063	2.02879	4.08063	up	-1.03157	-0.0448395	1.03157	down	1.04796	0.0675774	1.04796	up
Ta.2200.1.S1_at	0.0574372	0.591189	6.10315e-06	0.262113	0.815149	2.61974e-05	0.547232	0.149973	5.15803	1.12341	0.16789	1.12341	up	1.34592	0.428588	1.34592	up	1.10441	0.143273	1.10441	up
Ta.21335.1.S1_a_at	0.209471	0.328495	5.69359e-06	0.504877	0.641343	2.46232e-05	0.550847	0.77395	12.4259	-1.57681	-0.657005	1.57681	down	1.00947	0.0136011	1.00947	up	-1.07087	-0.0987871	1.07087	down
Ta.21335.1.S1_at	0.0617316	0.611869	2.55195e-06	0.272639	0.826125	1.19287e-05	7.855	2.08277	85.0719	-2.69028	-1.42776	2.69028	down	-1.21583	-0.281936	1.21583	down	-2.13315	-1.09299	2.13315	down
Ta.154.3.S1_at	0.500465	0.330147	1.47231e-15	0.759908	0.64267	9.69694e-14	1.13127	5.59475	638.096	2.74536	1.457	2.74536	up	-1.26685	-0.341244	1.26685	down	-1.0368	-0.0521428	1.0368	down
Ta.154.3.S1_x_at	0.190491	0.0614106	4.78228e-16	0.482327	0.307144	4.08128e-14	3.73908	12.7822	594.233	5.00563	2.32355	5.00563	up	-1.24987	-0.32178	1.24987	down	-1.04834	-0.0681046	1.04834	down
Ta.9225.1.S1_at	0.105845	0.394991	1.97057e-20	0.358446	0.693506	2.07881e-17	3.17759	2.19047	671.77	-1.10432	-0.143154	1.10432	down	-1.2823	-0.358734	1.2823	down	-2.42955	-1.28069	2.42955	down
Ta.9225.1.S1_x_at	0.0902128	0.400225	4.34532e-21	0.329783	0.697238	8.16526e-18	3.18889	1.96481	679.65	-1.03515	-0.0498335	1.03515	down	-1.45893	-0.54491	1.45893	down	-2.28312	-1.191	2.28312	down
Ta.6918.1.S1_at	0.381154	0.600018	4.00642e-12	0.671723	0.819937	7.91426e-11	0.103649	0.136332	18.7025	1.2132	0.278814	1.2132	up	1.03334	0.0473174	1.03334	up	-1.00291	-0.00418586	1.00291	down
Ta.1531.2.S1_a_at	0.248039	0.970565	0.000113654	0.547573	0.989774	0.000366501	0.141018	0.00607783	2.53673	1.06497	0.0908187	1.06497	up	1.11238	0.153654	1.11238	up	1.09509	0.131051	1.09509	up
Ta.1531.2.S1_x_at	0.51267	0.195135	1.20716e-05	0.767231	0.512257	4.85665e-05	0.0229047	0.180153	1.76496	-1.09866	-0.135741	1.09866	down	1.10876	0.148945	1.10876	up	-1.12081	-0.164547	1.12081	down
Ta.7378.7.S1_at	0.0391574	0.610682	2.95443e-21	0.212968	0.825475	6.8328e-18	2.23237	0.481209	322.034	-1.66767	-0.737836	1.66767	down	-1.48523	-0.570684	1.48523	down	-1.13728	-0.185593	1.13728	down
Ta.541.1.S1_at	0.125647	0.0333074	2.16845e-09	0.390515	0.227437	2.05572e-08	0.345189	1.06219	11.6028	-1.06254	-0.0875194	1.06254	down	-1.00295	-0.00425323	1.00295	down	1.60136	0.679301	1.60136	up
Ta.541.1.S1_x_at	0.900918	0.0186391	1.8791e-05	0.964477	0.17188	7.24913e-05	0.0031777	1.83877	6.44431	-1.49163	-0.576888	1.49163	down	-1.00672	-0.00966167	1.00672	down	1.44411	0.530178	1.44411	up
Ta.10471.1.S1_x_at	0.500356	0.328968	4.13177e-11	0.759829	0.641583	6.17261e-10	0.209948	1.04126	53.0986	1.18342	0.242961	1.18342	up	-1.082	-0.113701	1.082	down	-1.5026	-0.587461	1.5026	down
Ta.1892.1.S1_at	0.225131	0.854143	0.0212965	0.522334	0.942517	0.0385025	0.101954	0.0210684	0.583339	-1.12522	-0.170203	1.12522	down	-1.03747	-0.0530659	1.03747	down	-1.06883	-0.0960336	1.06883	down
Ta.28731.2.S1_x_at	0.41821	0.509229	0.000231465	0.701813	0.767598	0.000695947	0.0808443	0.165644	2.68995	1.2177	0.284157	1.2177	up	1.01869	0.0267087	1.01869	up	-1.01856	-0.0265344	1.01856	down
Ta.28291.1.S1_at	0.0331838	0.793089	4.40556e-11	0.195456	0.914957	6.53617e-10	0.267869	0.0251081	6.29095	-1.17755	-0.235789	1.17755	down	-1.12918	-0.175274	1.12918	down	-1.07661	-0.106498	1.07661	down
Ta.30628.2.S1_at	0.162932	0.862213	1.22862e-09	0.446609	0.9457	1.23791e-08	0.161132	0.0234659	6.91468	1.04743	0.0668561	1.04743	up	1.14133	0.190719	1.14133	up	1.10484	0.143838	1.10484	up
Ta.30628.2.S1_x_at	0.0194335	0.429544	1.02518e-07	0.148219	0.71749	6.54751e-07	0.65839	0.187666	6.22978	1.38447	0.469334	1.38447	up	1.1577	0.211261	1.1577	up	1.09491	0.130818	1.09491	up
Ta.20582.1.S1_a_at	0.408973	0.110918	3.34158e-17	0.695646	0.399034	5.59085e-15	1.22479	8.27245	604.793	3.17179	1.6653	3.17179	up	-1.54027	-0.623185	1.54027	down	1.04579	0.0645908	1.04579	up
Ta.20582.1.S1_x_at	0.65463	0.23746	2.12019e-16	0.853226	0.558548	2.19431e-14	0.350787	5.18511	520.056	2.30568	1.20519	2.30568	up	-1.54392	-0.626594	1.54392	down	1.00952	0.0136729	1.00952	up
Ta.21364.1.S1_s_at	0.390096	0.0143077	2.22287e-14	0.679371	0.150917	8.97671e-13	0.0618419	0.798396	17.3989	-1.06513	-0.0910256	1.06513	down	-1.11913	-0.162382	1.11913	down	1.41626	0.502088	1.41626	up
Ta.1392.1.S1_at	0.438568	0.80287	2.33772e-06	0.716364	0.919234	1.10138e-05	0.057524	0.0412859	3.84612	1.10215	0.140314	1.10215	up	1.08235	0.114168	1.08235	up	-1.0102	-0.0146402	1.0102	down
Ta.1900.1.S1_at	2.13167e-07	0.00543376	4.2454e-06	0.000149046	0.0942667	1.88338e-05	2.86251	0.800599	2.46679	1.97835	0.9843	1.97835	up	1.2513	0.323433	1.2513	up	1.3051	0.384162	1.3051	up
Ta.1880.1.S1_a_at	0.193007	0.457535	3.45118e-07	0.48528	0.735938	1.96054e-06	0.314796	0.284971	9.03502	1.02965	0.0421587	1.02965	up	-1.15797	-0.211599	1.15797	down	-1.31187	-0.391626	1.31187	down
Ta.1514.1.S1_x_at	0.00275649	0.46497	2.05575e-05	0.0518907	0.740857	7.85602e-05	1.46458	0.216235	4.34873	-1.53477	-0.618024	1.53477	down	-1.19538	-0.257469	1.19538	down	-1.26112	-0.334704	1.26112	down
Ta.10680.1.S1_at	0.0141882	0.940619	2.59657e-15	0.125769	0.978468	1.53223e-13	1.17615	0.021278	43.6211	-1.27105	-0.346023	1.27105	down	-1.24075	-0.311217	1.24075	down	-1.34468	-0.427263	1.34468	down
Ta.1264.1.S1_x_at	0.024167	0.281631	7.12586e-13	0.166098	0.600437	1.7861e-11	11.9106	5.58616	345.616	2.44569	1.29024	2.44569	up	1.08915	0.123197	1.08915	up	4.10598	2.03773	4.10598	up
Ta.24706.1.S1_at	0.751007	0.36303	7.21487e-06	0.901808	0.669366	3.04961e-05	0.00803942	0.164355	2.82646	1.08292	0.114923	1.08292	up	-1.15693	-0.210297	1.15693	down	1.00397	0.00571168	1.00397	up
Ta.24706.1.S1_x_at	0.0297	0.981582	2.45796e-07	0.185111	0.993528	1.44265e-06	0.45184	0.00322581	4.57351	-1.18474	-0.244574	1.18474	down	-1.14783	-0.198904	1.14783	down	-1.17179	-0.228712	1.17179	down
Ta.27765.2.S1_x_at	0.489751	0.178481	8.89847e-13	0.752677	0.492372	2.1593e-11	0.0149195	0.111428	4.90478	-1.07342	-0.10221	1.07342	down	1.03898	0.0551627	1.03898	up	1.12443	0.169193	1.12443	up
Ta.27457.6.S1_x_at	0.00713405	0.461892	0.00576837	0.0871611	0.738906	0.0122448	2.248	0.427372	3.317	-1.44353	-0.529604	1.44353	down	-1.68237	-0.750498	1.68237	down	-1.16411	-0.21923	1.16411	down
Ta.13991.1.S1_x_at	0.452287	0.140093	0.0227358	0.726376	0.441229	0.0407271	0.0217616	0.157607	0.323003	-1.16494	-0.220261	1.16494	down	1.0733	0.102055	1.0733	up	-1.02052	-0.0293113	1.02052	down
Ta.1058.2.S1_at	0.922751	0.124999	0.000890516	0.972185	0.420587	0.00233537	0.000819801	0.38244	1.53592	-1.21122	-0.276465	1.21122	down	1.0745	0.103671	1.0745	up	1.14983	0.201426	1.14983	up
Ta.1058.2.S1_x_at	0.587173	0.108032	0.00161691	0.813869	0.394675	0.00397263	0.0294949	0.469766	1.5713	-1.19602	-0.258246	1.19602	down	1.11315	0.154642	1.11315	up	1.21028	0.275345	1.21028	up
Ta.28321.1.S1_a_at	0.0768731	0.02699	7.56462e-08	0.305193	0.205072	4.97395e-07	0.123759	0.301168	2.19402	1.26712	0.341558	1.26712	up	1.0843	0.116761	1.0843	up	-1.07663	-0.106524	1.07663	down
Ta.28368.2.S1_at	0.0058707	0.000542172	5.32452e-09	0.0785027	0.0307446	4.56016e-08	11.9391	26.5025	104.276	-11.9101	-3.57412	11.9101	down	1.13829	0.186864	1.13829	up	-1.0483	-0.0680509	1.0483	down
Ta.959.2.S1_at	0.0649242	0.209159	0.0013272	0.279894	0.527843	0.00333136	0.519876	0.467047	2.35876	-1.4751	-0.560815	1.4751	down	-1.0364	-0.051582	1.0364	down	-1.0782	-0.108627	1.0782	down
Ta.1993.1.S1_at	0.225109	0.128538	0.000552823	0.522334	0.425356	0.00152311	0.122193	0.350228	1.55032	1.30725	0.38654	1.30725	up	1.02971	0.0422432	1.02971	up	-1.05645	-0.079222	1.05645	down
Ta.3418.2.S1_at	0.001482	0.00502641	1.58026e-10	0.0372146	0.0905735	2.01326e-09	4.55623	4.72509	39.1068	-3.1263	-1.64446	3.1263	down	-1.52847	-0.612084	1.52847	down	1.08825	0.122008	1.08825	up
Ta.3418.2.S1_x_at	0.0118524	0.308449	5.85939e-06	0.114361	0.62496	2.52549e-05	2.59316	0.88379	13.3549	-1.7912	-0.840923	1.7912	down	-1.5843	-0.663845	1.5843	down	-1.07591	-0.105563	1.07591	down
Ta.24947.1.S1_at	0.0776245	0.0807613	0.000557478	0.306537	0.347074	0.00153502	4.45524	7.31124	25.9339	-3.93288	-1.97559	3.93288	down	1.00239	0.00344262	1.00239	up	-1.10084	-0.1386	1.10084	down
Ta.28367.1.S1_at	0.716001	0.209813	1.57041e-14	0.883791	0.528578	6.74501e-13	0.00997512	0.243416	16.2464	1.18899	0.249733	1.18899	up	-1.00084	-0.00121212	1.00084	down	-1.10853	-0.148646	1.10853	down
Ta.28316.2.S1_x_at	0.0507787	0.0889155	5.37026e-09	0.245448	0.362833	4.59279e-08	1.96175	2.48835	36.3704	-1.14315	-0.193012	1.14315	down	-2.30143	-1.20253	2.30143	down	-1.00353	-0.00507919	1.00353	down
Ta.2612.2.S1_x_at	0.311008	0.406659	1.13439e-16	0.609719	0.701506	1.38642e-14	0.0365232	0.0637857	10.8972	-1.11334	-0.154897	1.11334	down	1.03396	0.0481787	1.03396	up	-1.06024	-0.0843921	1.06024	down
Ta.27101.3.S1_at	0.0310256	0.86457	9.10499e-20	0.189392	0.946655	7.01913e-17	3.38347	0.193204	348.692	-1.72474	-0.786378	1.72474	down	-1.34543	-0.428072	1.34543	down	-1.54218	-0.62497	1.54218	down
Ta.27101.3.S1_x_at	0.0040668	0.853104	1.64453e-21	0.064384	0.942084	4.12029e-18	4.19099	0.138308	302.643	-1.77182	-0.825236	1.77182	down	-1.43689	-0.522948	1.43689	down	-1.62339	-0.699006	1.62339	down
Ta.9177.1.S1_at	8.19018e-06	0.000356535	1.12159e-10	0.00187256	0.0246539	1.48486e-09	2.20042	1.59704	8.25472	1.99538	0.996665	1.99538	up	1.43483	0.520876	1.43483	up	-1.02396	-0.0341604	1.02396	down
Ta.28306.1.S1_at	0.94293	0.0511642	0.000342268	0.979754	0.281879	0.000990371	0.000315795	0.398462	1.27679	-1.19597	-0.258181	1.19597	down	1.01343	0.019245	1.01343	up	1.19475	0.256707	1.19475	up
Ta.14360.1.S1_a_at	7.74346e-05	0.0267344	0.114272	0.0075588	0.204187	0.164256	4.66559	1.82737	1.0411	2.50127	1.32266	2.50127	up	1.51362	0.598	1.51362	up	1.18045	0.239336	1.18045	up
Ta.14360.1.S1_x_at	0.000602391	0.037119	0.0310368	0.0231305	0.240414	0.0533908	3.56805	1.78868	1.89757	2.38364	1.25317	2.38364	up	1.3183	0.398678	1.3183	up	1.17861	0.237086	1.17861	up
Ta.20582.2.S1_x_at	0.567131	0.288204	2.34721e-17	0.801991	0.606672	4.34276e-15	0.4511	3.49482	478.579	2.10094	1.07104	2.10094	up	-1.32866	-0.409967	1.32866	down	1.00735	0.0105691	1.00735	up
Ta.2438.1.S1_at	0.00832895	0.108169	2.08869e-14	0.0948898	0.394687	8.50338e-13	0.575498	0.345784	15.5036	-1.00109	-0.00157583	1.00109	down	-1.21183	-0.277187	1.21183	down	-1.3946	-0.479853	1.3946	down
Ta.3324.1.S1_at	0.00441627	0.0416719	3.28072e-07	0.0673232	0.255178	1.87469e-06	0.512013	0.38239	2.7639	1.42806	0.51406	1.42806	up	1.13535	0.183141	1.13535	up	1.0128	0.0183507	1.0128	up
Ta.27765.3.S1_at	0.738677	0.49213	3.89621e-11	0.89571	0.757359	5.88355e-10	0.00382577	0.0489987	3.99119	-1.00629	-0.00905103	1.00629	down	1.04493	0.0634106	1.04493	up	-1.08389	-0.116212	1.08389	down
Ta.27765.3.S1_x_at	0.866901	0.702148	9.01287e-16	0.952005	0.873849	6.5931e-14	0.000720943	0.0180556	6.86488	-1.00603	-0.00867224	1.00603	down	1.03223	0.0457672	1.03223	up	-1.04532	-0.0639453	1.04532	down
Ta.21777.1.S1_a_at	0.0272877	0.796464	5.30858e-11	0.177292	0.916574	7.69552e-10	10.1432	0.863757	217.065	-2.45776	-1.29734	2.45776	down	-2.40089	-1.26357	2.40089	down	-1.54107	-0.623932	1.54107	down
Ta.1380.1.S1_at	0.00115705	0.00182408	1.32955e-05	0.0326948	0.0557919	5.30048e-05	0.970751	1.17996	2.51487	1.75239	0.809322	1.75239	up	1.18126	0.240328	1.18126	up	-1.04564	-0.0643822	1.04564	down
Ta.5428.1.S1_at	0.00397611	0.329418	0.00354951	0.0635209	0.642019	0.00798763	0.500345	0.118481	0.703966	-1.31692	-0.397163	1.31692	down	-1.10225	-0.140454	1.10225	down	-1.12485	-0.169734	1.12485	down
Ta.9530.1.S1_at	0.0373332	0.0225576	1.69329e-09	0.208052	0.188075	1.64251e-08	0.954845	1.7354	17.1593	1.74404	0.802437	1.74404	up	1.34912	0.432021	1.34912	up	-1.19524	-0.257296	1.19524	down
TaAffx.132743.1.S1_at	0.851924	1.32519e-05	0.446815	0.946514	0.00469499	0.515699	0.0235834	22.2406	1.10119	-4.24876	-2.08704	4.24876	down	1.5087	0.593306	1.5087	up	3.13248	1.64731	3.13248	up
TaAffx.132743.1.S2_at	0.0394749	0.000628914	0.0856805	0.213901	0.0328845	0.12832	2.65773	10.9157	3.06127	-2.01022	-1.00735	2.01022	down	2.28761	1.19384	2.28761	up	2.72029	1.44376	2.72029	up
Ta.2592.2.S1_s_at	6.37807e-05	0.0947767	2.10496e-12	0.00672026	0.373266	4.51242e-11	0.510031	0.120744	3.55231	-1.18604	-0.246156	1.18604	down	-1.06608	-0.092319	1.06608	down	-1.29746	-0.37569	1.29746	down
Ta.506.1.S1_a_at	0.512062	0.055631	7.74079e-15	0.766957	0.292746	3.7507e-13	0.394411	5.70833	207.604	-2.36498	-1.24183	2.36498	down	-1.05907	-0.0827922	1.05907	down	1.62068	0.6966	1.62068	up
Ta.3335.1.S1_at	0.724819	0.553842	2.00083e-12	0.888617	0.794488	4.32309e-11	0.0270543	0.258255	32.2962	1.21541	0.281445	1.21541	up	1.00611	0.00879192	1.00611	up	-1.09108	-0.125755	1.09108	down
Ta.23834.1.S1_at	0.282764	0.727819	1.31554e-10	0.582369	0.885587	1.71536e-09	0.212161	0.113888	18.9271	1.19591	0.258105	1.19591	up	-1.00179	-0.00257651	1.00179	down	1.15275	0.205081	1.15275	up
Ta.28327.1.S1_x_at	0.0806668	0.0177503	2.54449e-06	0.312951	0.167501	1.18948e-05	0.478899	1.3554	5.97949	-1.67782	-0.746587	1.67782	down	-1.09796	-0.134819	1.09796	down	1.14027	0.18938	1.14027	up
Ta.22916.1.S1_x_at	0.99193	0.0591251	2.36677e-16	0.997444	0.301676	2.38586e-14	7.51884e-05	4.49879	217.006	-1.91086	-0.93422	1.91086	down	1.70927	0.773382	1.70927	up	1.12468	0.16951	1.12468	up
Ta.2206.1.S1_at	0.427923	0.716526	2.17859e-05	0.708605	0.880395	8.26556e-05	0.059507	0.0621142	2.88975	1.02351	0.0335197	1.02351	up	1.14723	0.198158	1.14723	up	1.00854	0.0122633	1.00854	up
Ta.1973.1.S1_at	0.805072	0.406061	0.000628344	0.927285	0.701231	0.00170881	0.00482778	0.144677	1.483	-1.00105	-0.00151484	1.00105	down	-1.08546	-0.118307	1.08546	down	1.14021	0.189304	1.14021	up
Ta.10329.8.S1_x_at	0.00408149	0.533702	2.65843e-15	0.0644157	0.782631	1.55803e-13	4.73689	0.628188	122.978	-1.57049	-0.651214	1.57049	down	-2.11364	-1.07973	2.11364	down	-1.36179	-0.445499	1.36179	down
Ta.2534.1.S1_at	0.000278062	0.0022329	5.49522e-09	0.0155219	0.0609035	4.68847e-08	6.0581	5.39042	27.4066	-3.73695	-1.90186	3.73695	down	-1.09717	-0.133793	1.09717	down	-1.34319	-0.425666	1.34319	down
Ta.284.1.S1_at	0.0118997	0.0290078	6.63441e-11	0.11465	0.212612	9.40659e-10	0.673185	0.749647	10.618	1.60396	0.68164	1.60396	up	1.04796	0.06758	1.04796	up	1.05063	0.0712589	1.05063	up
Ta.23804.1.S1_at	0.000263794	0.000160969	0.000951189	0.0150782	0.016383	0.00247687	1.57534	2.18487	1.632	2.16204	1.11239	2.16204	up	1.09067	0.125217	1.09067	up	1.01221	0.0175155	1.01221	up
TaAffx.128617.1.S1_x_at	0.754545	9.77439e-05	8.03106e-10	0.903379	0.0126734	8.48709e-09	0.0406654	10.4238	37.2476	-3.00876	-1.58917	3.00876	down	1.62555	0.700932	1.62555	up	1.60946	0.686581	1.60946	up
Ta.27101.5.S1_x_at	0.0312473	0.350064	1.02472e-15	0.190041	0.658627	7.26618e-14	3.13173	1.33339	165.266	-2.18132	-1.1252	2.18132	down	-1.17831	-0.236714	1.17831	down	-1.32662	-0.407754	1.32662	down
Ta.10860.1.S1_x_at	0.258158	0.482867	0.00944197	0.557743	0.751206	0.0188861	0.0983472	0.110439	0.809606	-1.198	-0.260627	1.198	down	-1.0267	-0.0380143	1.0267	down	-1.01042	-0.0149622	1.01042	down
Ta.1385.2.A1_x_at	5.8939e-05	0.875067	8.72623e-15	0.00645548	0.951194	4.11119e-13	6.58786	0.0809595	69.3507	-1.69058	-0.757516	1.69058	down	-1.77192	-0.825314	1.77192	down	-1.97774	-0.983853	1.97774	down
Ta.7378.8.S1_at	0.728306	0.0449201	4.12593e-15	0.890262	0.263984	2.22708e-13	0.0280764	1.57433	55.4792	-1.06419	-0.0897608	1.06419	down	-1.29039	-0.367813	1.29039	down	1.54235	0.625134	1.54235	up
Ta.7378.8.S1_x_at	0.179949	0.212848	2.41328e-17	0.468265	0.532122	4.38408e-15	0.499921	0.864492	94.0314	-1.36538	-0.449308	1.36538	down	-1.37584	-0.460316	1.37584	down	1.15075	0.202573	1.15075	up
Ta.721.1.S1_x_at	0.00586397	0.0453734	4.25093e-11	0.0784775	0.265415	6.33175e-10	0.989945	0.772814	13.2095	-1.65923	-0.730511	1.65923	down	-1.17253	-0.229625	1.17253	down	-1.02443	-0.0348244	1.02443	down
Ta.27389.2.S1_x_at	0.812279	0.49793	5.17631e-15	0.930329	0.760485	2.67816e-13	0.182452	4.53732	759.199	1.40959	0.495278	1.40959	up	-2.1931	-1.13297	2.1931	down	1.15713	0.21055	1.15713	up
Ta.10329.9.S1_a_at	0.0330868	0.429276	5.56789e-22	0.195303	0.717253	2.09252e-18	2.11828	0.738481	319.844	-1.70619	-0.770776	1.70619	down	-1.5064	-0.591106	1.5064	down	-1.06699	-0.0935488	1.06699	down
Ta.24976.1.S1_x_at	0.526941	0.0250793	3.17342e-14	0.776073	0.198036	1.21708e-12	0.106591	2.17356	54.1679	-1.41625	-0.50208	1.41625	down	1.09225	0.127308	1.09225	up	1.62592	0.701256	1.62592	up
Ta.4118.1.S1_at	0.00172429	0.00239878	2.43442e-08	0.0402186	0.06337	1.78256e-07	0.845202	1.05992	4.74822	-1.72875	-0.789732	1.72875	down	-1.07422	-0.103291	1.07422	down	-1.01841	-0.026325	1.01841	down
Ta.5587.1.S1_at	0.335289	0.380032	0.000681077	0.632106	0.681879	0.00183847	0.158959	0.331332	3.11312	-1.22423	-0.291877	1.22423	down	-1.18415	-0.243848	1.18415	down	1.09964	0.137028	1.09964	up
Ta.5587.1.S1_x_at	0.149525	0.00271738	1.2843e-09	0.427658	0.0678175	1.28678e-08	0.279505	1.85001	11.1727	-1.76182	-0.817065	1.76182	down	1.11913	0.162378	1.11913	up	1.09127	0.126004	1.09127	up
Ta.21267.1.S1_s_at	0.662951	0.800673	2.55961e-11	0.857252	0.91826	4.07822e-10	0.377214	0.871955	238.452	1.07574	0.105327	1.07574	up	-1.06374	-0.0891479	1.06374	down	-1.54795	-0.630356	1.54795	down
TaAffx.128896.1.S1_s_at	0.314469	0.00128781	2.38456e-05	0.612965	0.0472177	8.96988e-05	0.21359	3.41869	6.32543	-2.00513	-1.0037	2.00513	down	1.07354	0.102373	1.07354	up	1.35582	0.439167	1.35582	up
Ta.13765.1.S1_s_at	0.0116859	0.00303247	5.53833e-05	0.113427	0.0710532	0.000191548	1.65618	3.25122	6.35282	2.42337	1.27702	2.42337	up	1.03876	0.0548576	1.03876	up	-1.03165	-0.044947	1.03165	down
Ta.24826.1.S1_at	0.00286476	0.13032	7.39984e-12	0.053041	0.42807	1.36282e-10	0.955403	0.395471	12.2884	1.53107	0.614543	1.53107	up	1.08918	0.123237	1.08918	up	1.18072	0.239667	1.18072	up
Ta.2809.1.S1_s_at	0.713952	0.00597335	5.79394e-14	0.882802	0.0991093	2.0392e-12	0.0876743	7.81531	127.334	-2.65668	-1.40962	2.65668	down	1.3565	0.439893	1.3565	up	1.59508	0.673632	1.59508	up
Ta.28376.1.S1_at	0.943496	0.418158	5.00524e-14	0.979887	0.709588	1.80654e-12	0.000265117	0.0931845	10.4378	1.08627	0.119385	1.08627	up	-1.00403	-0.00580756	1.00403	down	-1.09419	-0.129859	1.09419	down
Ta.6082.1.S1_at	0.00274245	0.213878	6.92009e-16	0.0517922	0.533424	5.41505e-14	1.90348	0.580364	49.5632	1.76341	0.818368	1.76341	up	1.23051	0.299262	1.23051	up	1.19917	0.262035	1.19917	up
Ta.6082.1.S1_x_at	0.00481633	0.0837644	1.04921e-16	0.0706572	0.352769	1.30986e-14	1.67784	0.976153	57.678	1.86236	0.897133	1.86236	up	1.16114	0.215548	1.16114	up	1.13495	0.182633	1.13495	up
Ta.1364.1.S1_at	0.048956	0.02714	4.9697e-07	0.240206	0.205743	2.72533e-06	1.4768	2.85924	17.1641	-2.2997	-1.20145	2.2997	down	-1.02577	-0.0367121	1.02577	down	1.01601	0.0229208	1.01601	up
Ta.2360.1.S1_at	0.0355037	0.156857	0.0044914	0.20278	0.464286	0.00982903	0.584084	0.475069	1.56809	-1.49191	-0.577163	1.49191	down	-1.09309	-0.128418	1.09309	down	-1.04151	-0.0586722	1.04151	down
Ta.9826.1.S1_at	0.151395	0.0314641	0.00464342	0.430449	0.220844	0.0101164	0.233454	0.838115	1.39181	1.48355	0.569057	1.48355	up	-1.12097	-0.164753	1.12097	down	1.05619	0.0788675	1.05619	up
Ta.14598.1.S1_at	0.295368	0.436842	0.000275452	0.594463	0.722542	0.000814918	0.26524	0.398228	5.10124	-1.08801	-0.121686	1.08801	down	1.2844	0.361099	1.2844	up	1.2105	0.275601	1.2105	up
Ta.14459.1.S1_x_at	0.169574	0.125466	0.000910949	0.454924	0.421147	0.00238334	0.554056	1.24534	4.9908	-1.56809	-0.64901	1.56809	down	-1.26809	-0.342661	1.26809	down	1.187	0.247322	1.187	up
Ta.28162.1.S1_at	0.48652	0.521659	7.25262e-08	0.750334	0.775128	4.7866e-07	0.129078	0.34587	15.5395	1.01153	0.0165447	1.01153	up	-1.31675	-0.396981	1.31675	down	1.01478	0.0211626	1.01478	up
Ta.13478.1.S1_at	0.347545	0.407457	1.64939e-05	0.643061	0.70214	6.43938e-05	0.104621	0.212572	3.73486	1.25279	0.325147	1.25279	up	1.00089	0.00128636	1.00089	up	-1.00207	-0.00298128	1.00207	down
Ta.20434.2.S1_x_at	0.127228	0.267673	3.62257e-12	0.393092	0.587706	7.25128e-11	3.06552	3.4327	179.059	2.68897	1.42705	2.68897	up	-1.02422	-0.0345261	1.02422	down	1.28195	0.358337	1.28195	up
Ta.14480.1.S1_x_at	0.0797608	0.88636	5.8779e-11	0.311091	0.956305	8.42536e-10	0.991233	0.0730048	34.4381	-1.16919	-0.225516	1.16919	down	-1.2521	-0.324348	1.2521	down	-1.36202	-0.445743	1.36202	down
Ta.1361.1.S1_s_at	0.576729	0.912303	0.00107976	0.807454	0.966825	0.00277277	0.0322905	0.0186699	1.75457	-1.05595	-0.0785435	1.05595	down	-1.07473	-0.10397	1.07473	down	1.00196	0.00281802	1.00196	up
Ta.5686.1.S1_at	0.119381	0.0680223	1.08148e-16	0.38074	0.322068	1.33969e-14	5.26948	12.0715	651.904	5.26698	2.39698	5.26698	up	-1.12704	-0.172535	1.12704	down	1.05051	0.0710934	1.05051	up
Ta.5686.1.S1_x_at	0.0611671	0.0261015	5.25732e-17	0.271222	0.201689	7.74823e-15	7.17513	15.6508	635.384	6.74315	2.75342	6.74315	up	-1.10809	-0.14807	1.10809	down	1.05211	0.0732913	1.05211	up
Ta.14431.1.S1_at	0.000385595	0.000159028	2.18132e-13	0.0185638	0.0163461	6.34261e-12	0.950582	1.41337	10.684	1.72974	0.790554	1.72974	up	1.28556	0.362399	1.28556	up	-1.13129	-0.177975	1.13129	down
TaAffx.9252.1.S1_x_at	0.548783	0.94006	1.82435e-07	0.790286	0.978229	1.10373e-06	0.134918	0.0454449	19.9594	-1.01646	-0.0235565	1.01646	down	-1.11446	-0.156351	1.11446	down	-1.13871	-0.187404	1.13871	down
Ta.769.1.S1_at	0.0750945	0.0116618	0.00129208	0.301899	0.137309	0.00325311	0.456046	1.39026	2.24556	-1.71571	-0.77881	1.71571	down	1.00676	0.00971508	1.00676	up	1.06716	0.0937831	1.06716	up
Ta.2736.1.S1_s_at	0.131923	0.737486	4.96945e-06	0.400373	0.890118	2.1756e-05	0.812324	0.208353	12.7731	-1.42259	-0.50852	1.42259	down	-1.18412	-0.243812	1.18412	down	-1.10877	-0.148958	1.10877	down
Ta.21957.1.S1_at	0.197522	0.00332958	2.14849e-11	0.490894	0.0743388	3.50016e-10	0.401893	3.21251	28.7586	-2.05392	-1.03838	2.05392	down	1.03711	0.0525667	1.03711	up	1.27621	0.351862	1.27621	up
Ta.2968.1.S1_at	0.039553	0.157943	7.67654e-11	0.214055	0.465635	1.06457e-09	0.385808	0.327158	9.30604	1.03005	0.0427183	1.03005	up	-1.33784	-0.419905	1.33784	down	-1.18423	-0.243948	1.18423	down
Ta.7589.1.S1_at	0.0412259	0.0276976	4.1275e-06	0.218997	0.207965	1.83573e-05	0.335402	0.59737	2.8428	-1.43685	-0.522906	1.43685	down	1.07615	0.105883	1.07615	up	-1.11893	-0.162115	1.11893	down
Ta.451.1.S1_at	0.00118188	0.000139742	9.53988e-11	0.033052	0.0153434	1.28995e-09	2.519	4.74927	21.5148	2.88085	1.52649	2.88085	up	1.18371	0.243321	1.18371	up	-1.13499	-0.182678	1.13499	down
Ta.24114.11.S1_x_at	0.0103937	0.00179578	7.22308e-08	0.106546	0.0552056	4.76972e-07	32.692	68.7806	261.47	56.0318	5.80817	56.0318	up	-1.19058	-0.251669	1.19058	down	1.11821	0.161187	1.11821	up
Ta.28020.2.S1_x_at	0.789153	0.215318	0.0234184	0.920831	0.534919	0.041793	0.000860639	0.0382335	0.100864	1.04074	0.0576032	1.04074	up	-1.07024	-0.09794	1.07024	down	1.00765	0.0110001	1.00765	up
Ta.7317.1.S1_at	6.08917e-05	0.0222461	1.5311e-10	0.00658539	0.187087	1.96011e-09	0.767928	0.306487	3.72679	1.4347	0.520753	1.4347	up	1.04886	0.0688252	1.04886	up	1.21988	0.286737	1.21988	up
Ta.23957.1.S1_at	0.419455	0.229332	0.00106991	0.702883	0.549222	0.00275169	0.0199953	0.0923332	0.517168	-1.13521	-0.182954	1.13521	down	1.04261	0.060193	1.04261	up	-1.01301	-0.0186441	1.01301	down
Ta.13400.2.A1_at	0.00425803	0.00106184	1.82697e-16	0.0657893	0.0429096	1.95476e-14	11.9804	21.7342	383.169	10.1977	3.35018	10.1977	up	1.08687	0.120179	1.08687	up	-1.00631	-0.00907707	1.00631	down
Ta.13749.1.S1_x_at	0.933014	0.420364	2.98739e-07	0.976317	0.711284	1.72279e-06	0.000199077	0.0494418	1.43193	1.07574	0.105326	1.07574	up	-1.05047	-0.071037	1.05047	down	-1.01409	-0.0201793	1.01409	down
Ta.891.1.S1_x_at	0.0428165	0.0178385	3.78783e-05	0.223846	0.167732	0.000136061	1.59643	3.29561	10.3972	-2.41736	-1.27343	2.41736	down	-1.044	-0.0621181	1.044	down	1.05121	0.0720499	1.05121	up
Ta.28399.1.S1_x_at	0.0554094	0.791955	2.3875e-06	0.256709	0.914387	1.12281e-05	1.85725	0.219799	19.2189	-1.18825	-0.248843	1.18825	down	-1.54496	-0.627574	1.54496	down	-1.40094	-0.486391	1.40094	down
Ta.2328.1.S1_at	0.197643	0.215057	1.14451e-06	0.491041	0.534718	5.77598e-06	0.0970186	0.180905	2.49735	-1.03039	-0.0431938	1.03039	down	1.22723	0.295403	1.22723	up	1.04194	0.0592694	1.04194	up
Ta.13722.1.S1_at	0.00205311	0.0136466	8.46983e-05	0.0440756	0.147598	0.000281272	1.30018	1.13494	2.97342	1.82485	0.867775	1.82485	up	1.18103	0.240046	1.18103	up	1.02274	0.0324356	1.02274	up
Ta.30750.1.S1_at	0.10117	0.5878	0.00193734	0.35033	0.81324	0.0046648	0.171239	0.0647695	0.927796	1.19438	0.256266	1.19438	up	1.04365	0.0616395	1.04365	up	1.06873	0.0959042	1.06873	up
Ta.22672.1.S1_at	0.0268866	0.577322	0.00124379	0.175923	0.807819	0.00314588	7.43034	1.53521	23.1299	-1.29811	-0.376417	1.29811	down	-2.60836	-1.38314	2.60836	down	-1.95383	-0.966308	1.95383	down
Ta.13983.1.S1_at	0.223361	0.411563	5.76367e-06	0.520537	0.704917	2.48852e-05	0.80705	0.954896	19.3421	1.41648	0.502312	1.41648	up	1.47038	0.556194	1.47038	up	-1.1174	-0.160146	1.1174	down
Ta.13138.1.S1_at	0.27175	0.000358748	8.85688e-06	0.571334	0.0246677	3.6714e-05	0.0525941	0.877261	1.47504	1.43139	0.517417	1.43139	up	-1.0904	-0.124863	1.0904	down	-1.11978	-0.16322	1.11978	down
Ta.885.1.S1_at	0.0789519	0.0487784	5.03069e-07	0.309301	0.275507	2.75526e-06	11.3693	23.0023	168.04	10.237	3.35573	10.237	up	-1.23553	-0.305132	1.23553	down	1.24941	0.321249	1.24941	up
Ta.1411.1.S1_s_at	0.234719	0.0213495	8.90252e-07	0.533325	0.183447	4.60567e-06	6.74646	40.2336	210.77	14.2532	3.83321	14.2532	up	-1.91374	-0.936394	1.91374	down	-1.23066	-0.299426	1.23066	down
Ta.27657.3.S1_at	0.371996	0.00584773	2.22383e-07	0.663929	0.0977558	1.31797e-06	0.0454178	0.67822	2.94719	1.34769	0.43049	1.34769	up	1.01278	0.0183257	1.01278	up	-1.17748	-0.235701	1.17748	down
Ta.3152.1.S1_at	0.749839	0.603226	2.44198e-08	0.901426	0.821644	1.78701e-07	0.00823406	0.0817544	5.28917	1.07153	0.0996655	1.07153	up	1.06851	0.0955959	1.06851	up	-1.07514	-0.10452	1.07514	down
Ta.8759.1.S1_at	0.144355	0.300976	3.83396e-10	0.420105	0.618649	4.40298e-09	0.711293	0.791565	30.81	1.6197	0.69573	1.6197	up	1.01325	0.018997	1.01325	up	1.09327	0.128655	1.09327	up
Ta.1519.2.S1_at	0.694799	0.0597333	2.56724e-09	0.873581	0.303522	2.38668e-08	0.0163809	0.647146	8.57555	-1.30368	-0.382591	1.30368	down	-1.01275	-0.01828	1.01275	down	1.20822	0.272884	1.20822	up
Ta.1519.2.S1_x_at	0.550124	0.177591	7.44165e-09	0.791273	0.49118	6.15005e-08	0.0380189	0.381291	7.75108	-1.25707	-0.330069	1.25707	down	-1.02571	-0.0366213	1.02571	down	1.12639	0.171706	1.12639	up
Ta.1329.1.S1_at	0.271629	0.58307	0.000168355	0.571236	0.810991	0.000522441	0.0787252	0.0689514	1.47775	1.13272	0.179796	1.13272	up	1.09222	0.12727	1.09222	up	-1.01853	-0.0264853	1.01853	down
Ta.3214.1.S1_at	0.495223	0.305178	0.0279356	0.756356	0.622091	0.0487279	0.092995	0.481867	1.57645	1.33827	0.420373	1.33827	up	1.00452	0.00650015	1.00452	up	-1.08818	-0.121922	1.08818	down
Ta.3214.1.S1_x_at	0.196201	0.219832	0.0243855	0.489437	0.539828	0.0433081	0.341336	0.622767	1.64632	1.46658	0.552458	1.46658	up	-1.05159	-0.0725752	1.05159	down	1.07501	0.104356	1.07501	up
Ta.13192.1.S1_x_at	0.00106744	4.45707e-05	7.93187e-09	0.0313105	0.00870156	6.51483e-08	2.52544	5.48821	14.2541	-3.0506	-1.60909	3.0506	down	-1.14259	-0.192314	1.14259	down	1.15849	0.212244	1.15849	up
Ta.7592.1.S1_at	0.841338	0.794198	3.91528e-11	0.942171	0.915478	5.9079e-10	0.0113485	0.129256	32.9068	-1.1524	-0.204645	1.1524	down	1.04133	0.0584246	1.04133	up	1.02789	0.039691	1.02789	up
Ta.27331.1.S1_at	0.00247953	0.00974836	1.20272e-06	0.048884	0.126114	6.04285e-06	2.07628	2.06484	8.45628	2.22218	1.15198	2.22218	up	1.16518	0.220551	1.16518	up	1.04855	0.0684013	1.04855	up
Ta.3170.2.S1_at	0.00146863	0.750197	2.7391e-09	0.0369726	0.895098	2.52538e-08	0.583218	0.0275988	3.88377	1.13051	0.176979	1.13051	up	1.21766	0.284114	1.21766	up	1.23336	0.302594	1.23336	up
Ta.3256.1.S1_at	0.0112392	0.125672	2.13533e-06	0.110977	0.421398	1.01542e-05	1.23967	0.755561	7.07222	-1.71376	-0.777168	1.71376	down	-1.08701	-0.120371	1.08701	down	-1.1614	-0.215867	1.1614	down
Ta.30527.1.S1_at	0.00168287	0.0226209	2.78021e-09	0.039668	0.18837	2.56053e-08	6.35471	4.60073	43.5281	-3.56782	-1.83504	3.56782	down	-1.41407	-0.49985	1.41407	down	-1.13758	-0.185962	1.13758	down
Ta.30527.1.S1_x_at	0.000207148	0.00136785	1.12134e-09	0.013093	0.0483653	1.14129e-08	6.79472	6.31598	33.7544	-4.04682	-2.01679	4.04682	down	-1.46279	-0.548726	1.46279	down	-1.02894	-0.0411527	1.02894	down
Ta.5652.1.S1_at	0.0372971	0.00745158	6.43592e-05	0.207948	0.110324	0.000219238	0.0884925	0.215928	0.504743	1.08651	0.119707	1.08651	up	-1.14931	-0.200769	1.14931	down	-1.16184	-0.216415	1.16184	down
TaAffx.130841.2.S1_x_at	0.0757673	0.562305	3.75609e-09	0.303186	0.799413	3.33911e-08	3.4622	1.2011	81.192	-1.31922	-0.399688	1.31922	down	-2.19635	-1.13511	2.19635	down	-1.25345	-0.325902	1.25345	down
Ta.23112.1.S1_x_at	0.0960754	0.141407	8.14571e-07	0.340471	0.443417	4.25441e-06	1.24317	1.75977	19.5375	1.61024	0.687279	1.61024	up	-1.19224	-0.25368	1.19224	down	1.60367	0.681375	1.60367	up
Ta.28354.3.S1_x_at	0.0498274	0.503983	4.59453e-16	0.242959	0.764584	3.93603e-14	1.87207	0.628359	128.147	-1.77734	-0.82972	1.77734	down	-1.20139	-0.264702	1.20139	down	-1.209	-0.273813	1.209	down
Ta.6865.1.S1_at	0.548071	0.0622952	0.000269776	0.789688	0.309065	0.000799503	0.0279884	0.462463	1.65966	-1.20139	-0.264704	1.20139	down	1.16729	0.223169	1.16729	up	1.15575	0.208833	1.15575	up
Ta.1738.1.S1_at	0.000298803	0.507532	5.34239e-05	0.0161432	0.766633	0.000185432	0.850771	0.0706012	1.41462	1.28404	0.360692	1.28404	up	1.30047	0.379031	1.30047	up	1.13497	0.182649	1.13497	up
Ta.28739.1.S1_x_at	0.350628	0.259543	4.81758e-05	0.645232	0.579504	0.000168884	0.0367774	0.115474	1.1537	-1.03167	-0.0449785	1.03167	down	1.0116	0.0166375	1.0116	up	1.16483	0.220115	1.16483	up
Ta.154.4.S1_at	0.445167	0.269349	4.62739e-19	0.720916	0.589106	2.42578e-16	0.828538	3.79475	651.275	2.33055	1.22067	2.33055	up	-1.14322	-0.1931	1.14322	down	-1.08473	-0.117332	1.08473	down
Ta.154.4.S1_x_at	0.305941	0.114745	3.29223e-18	0.604523	0.405051	1.04171e-15	1.55177	6.66316	585.271	3.09597	1.63039	3.09597	up	-1.18735	-0.247743	1.18735	down	-1.09958	-0.136949	1.09958	down
Ta.7754.1.S1_at	0.0460061	0.384693	4.8938e-05	0.232503	0.685533	0.000171256	0.405797	0.184745	2.63528	-1.31236	-0.392164	1.31236	down	-1.02923	-0.0415681	1.02923	down	-1.15132	-0.20329	1.15132	down
Ta.3286.1.S1_at	0.590941	0.236942	0.000242117	0.816139	0.557979	0.00072518	0.0307219	0.314603	2.31708	1.23274	0.301871	1.23274	up	-1.11161	-0.152654	1.11161	down	1.01823	0.026059	1.01823	up
Ta.6822.1.S1_at	0.906472	0.488018	2.74553e-17	0.966506	0.754565	4.8414e-15	0.00886163	0.927681	221.717	1.33728	0.419305	1.33728	up	-1.15589	-0.209002	1.15589	down	-1.23494	-0.304439	1.23494	down
Ta.6210.1.S1_at	0.0363611	0.0548463	0.000336896	0.205059	0.290595	0.000976143	23.0904	30.8169	101.611	1.22739	0.295594	1.22739	up	1.22348	0.290996	1.22348	up	18.6184	4.21866	18.6184	up
Ta.28022.2.A1_at	0.152157	0.00724497	6.50739e-10	0.431614	0.108749	7.03696e-09	0.532123	2.87553	22.8986	-1.96209	-0.972393	1.96209	down	-1.11892	-0.162112	1.11892	down	1.32412	0.405037	1.32412	up
Ta.28316.3.S1_at	0.611996	0.0841653	7.32341e-09	0.828386	0.353541	6.06145e-08	0.132924	2.72267	37.7338	1.25323	0.325646	1.25323	up	-1.86129	-0.8963	1.86129	down	1.15354	0.206067	1.15354	up
Ta.27101.7.S1_at	0.0377442	0.0988146	8.97915e-17	0.209257	0.38025	1.18146e-14	2.08572	2.20929	142.259	-2.04154	-1.02965	2.04154	down	-1.50018	-0.585135	1.50018	down	1.12552	0.170586	1.12552	up
Ta.27101.7.S1_x_at	0.0475066	0.0958175	4.47805e-17	0.23624	0.374689	6.95787e-15	1.74808	2.07831	138.775	-1.94384	-0.95891	1.94384	down	-1.47672	-0.562399	1.47672	down	1.14803	0.199158	1.14803	up
Ta.27751.5.S1_at	0.0214947	0.24909	3.49043e-10	0.156034	0.570323	4.04945e-09	5.16089	2.55433	86.0409	-1.64744	-0.720229	1.64744	down	-1.08981	-0.124079	1.08981	down	-2.68971	-1.42745	2.68971	down
Ta.5598.1.S1_at	0.043478	0.117893	2.11075e-05	0.225704	0.409588	8.03861e-05	1.04109	1.07654	7.37724	-1.29842	-0.376753	1.29842	down	-1.67503	-0.744187	1.67503	down	1.07222	0.100603	1.07222	up
Ta.7462.1.S1_at	0.317772	0.0897133	5.34584e-12	0.616345	0.363934	1.01983e-10	0.132883	0.673504	17.9301	1.10003	0.137537	1.10003	up	-1.00152	-0.0021944	1.00152	down	-1.41409	-0.499874	1.41409	down
Ta.27751.6.S1_at	0.00581566	0.0243235	8.73088e-11	0.0782128	0.195325	1.19209e-09	3.35598	3.20952	42.0536	-2.73992	-1.45413	2.73992	down	-1.11161	-0.152648	1.11161	down	-1.1689	-0.225152	1.1689	down
Ta.313.1.S1_at	0.0163758	0.12991	0.000350759	0.135172	0.427417	0.00101149	0.643851	0.435249	2.08901	1.48732	0.572716	1.48732	up	1.12226	0.166408	1.12226	up	1.04484	0.0632784	1.04484	up
Ta.27457.7.S1_x_at	0.0571418	0.750156	5.6166e-08	0.261352	0.895098	3.80371e-07	5.28448	0.783817	82.7765	-1.3199	-0.400425	1.3199	down	-1.71148	-0.775244	1.71148	down	-2.17819	-1.12313	2.17819	down
Ta.5317.1.S1_at	0.0610555	0.549818	0.0258591	0.271006	0.791736	0.0455872	0.929752	0.299607	2.03201	-1.22892	-0.297386	1.22892	down	-1.07993	-0.110936	1.07993	down	-1.4701	-0.555914	1.4701	down
Ta.5393.1.S1_at	0.0537931	0.67899	3.16419e-05	0.252923	0.86162	0.000115586	0.76979	0.149846	5.70352	-1.38981	-0.474885	1.38981	down	-1.15277	-0.205102	1.15277	down	-1.14662	-0.19739	1.14662	down
Ta.2680.2.S1_a_at	0.28161	0.00262197	0.00187487	0.581129	0.0666365	0.00453217	0.196675	2.38649	2.55143	1.15692	0.210287	1.15692	up	1.16656	0.222265	1.16656	up	-1.83532	-0.876033	1.83532	down
Ta.2680.1.S1_s_at	8.17814e-05	0.115353	8.508e-09	0.00779334	0.405934	6.92654e-08	3.21887	0.721046	11.4142	-1.5976	-0.675909	1.5976	down	-1.16398	-0.219067	1.16398	down	-1.86496	-0.899146	1.86496	down
Ta.20592.1.S1_at	0.0562398	0.205139	0.000172531	0.259039	0.523244	0.000533967	0.309332	0.262067	1.83963	-1.33856	-0.420682	1.33856	down	-1.08237	-0.114189	1.08237	down	-1.01488	-0.021305	1.01488	down
Ta.25138.1.S1_x_at	0.0339608	0.707188	0.00623893	0.19818	0.875977	0.0131104	0.722998	0.102636	1.76927	-1.30741	-0.386713	1.30741	down	-1.25459	-0.327213	1.25459	down	-1.09913	-0.136366	1.09913	down
Ta.27369.2.S1_at	0.190935	0.0163798	1.77718e-05	0.483094	0.161989	6.89442e-05	0.534257	2.82319	9.6093	-2.05008	-1.03568	2.05008	down	1.11604	0.158388	1.11604	up	1.10678	0.146366	1.10678	up
Ta.905.2.S1_at	0.00586976	0.00221842	0.0175289	0.0785027	0.0606663	0.0324677	33.4224	57.3182	35.2675	45.1165	5.49558	45.1165	up	1.14144	0.190858	1.14144	up	1.06789	0.0947679	1.06789	up
Ta.9617.1.S1_at	0.0278137	0.057823	1.65756e-05	0.179192	0.298656	6.46752e-05	0.432931	0.508423	2.63119	1.46777	0.553626	1.46777	up	1.05885	0.082494	1.05885	up	1.01526	0.0218549	1.01526	up
Ta.22317.1.S1_at	0.0102818	0.0531877	1.68506e-13	0.106205	0.286897	5.10964e-12	0.882052	0.762258	21.5406	-1.6497	-0.722206	1.6497	down	-1.10735	-0.14711	1.10735	down	-1.04961	-0.06986	1.04961	down
Ta.22317.1.S1_s_at	0.915673	0.740653	4.61186e-08	0.969987	0.891348	3.1795e-07	0.0035087	0.186631	19.2361	1.07583	0.10545	1.07583	up	1.04013	0.0567617	1.04013	up	-1.1659	-0.221446	1.1659	down
Ta.28738.1.S1_at	0.0265835	0.10714	8.17319e-09	0.174874	0.393325	6.68656e-08	0.938446	0.831005	12.7357	-1.67262	-0.74211	1.67262	down	-1.14488	-0.195199	1.14488	down	-1.02202	-0.0314258	1.02202	down
Ta.3002.1.S1_at	0.014388	0.00428636	1.17904e-17	0.126857	0.0842079	2.71637e-15	0.467304	0.91029	25.8446	1.56992	0.650687	1.56992	up	1.10899	0.14924	1.10899	up	-1.08397	-0.11633	1.08397	down
Ta.1252.1.S1_at	0.430029	0.134502	0.00155016	0.710174	0.43324	0.00382834	0.0391849	0.26288	0.990606	1.23202	0.301031	1.23202	up	-1.00193	-0.00277536	1.00193	down	-1.072	-0.100304	1.072	down
Ta.9184.1.S1_at	0.613558	0.132735	2.43135e-14	0.829276	0.43113	9.65797e-13	0.0168771	0.280167	13.7716	1.18967	0.250557	1.18967	up	1.04247	0.0600065	1.04247	up	-1.1334	-0.180652	1.1334	down
Ta.1549.1.S1_at	0.037917	0.0280293	0.00698174	0.209616	0.209162	0.0144815	22.5774	38.646	56.3424	22.834	4.51311	22.834	up	1.03122	0.0443535	1.03122	up	1.14401	0.194105	1.14401	up
Ta.28270.1.S1_x_at	0.0117425	0.0698523	0.00105678	0.113702	0.325742	0.00272236	1.01664	0.822264	2.45262	1.04165	0.0588757	1.04165	up	-1.59677	-0.675152	1.59677	down	-1.31222	-0.392007	1.31222	down
Ta.14491.1.S1_at	0.000852703	0.822178	0.00377398	0.0277007	0.927976	0.00842709	23.7788	0.682746	23.4149	-3.46384	-1.79237	3.46384	down	-2.35742	-1.23721	2.35742	down	-3.59696	-1.84678	3.59696	down
Ta.22563.1.S1_at	0.857809	0.0768046	3.4192e-05	0.948481	0.33954	0.000123982	0.00659172	1.13	5.96403	1.32102	0.401652	1.32102	up	1.0928	0.128033	1.0928	up	-1.36462	-0.448496	1.36462	down
Ta.22563.1.S1_x_at	0.834857	0.0844203	3.28069e-05	0.939686	0.353863	0.000119428	0.00895529	1.08832	6.01633	1.33497	0.416812	1.33497	up	1.07445	0.103603	1.07445	up	-1.3433	-0.425783	1.3433	down
TaAffx.128795.21.S1_at	0.0952135	0.0125748	0.0100192	0.338891	0.141605	0.0198865	1.96685	6.73419	7.14036	-1.67411	-0.743391	1.67411	down	1.89504	0.922228	1.89504	up	2.3353	1.22361	2.3353	up
TaAffx.128795.21.S1_s_at	0.0598007	0.000215677	0.00172096	0.267647	0.0189174	0.00419962	4.90744	29.066	20.3336	-3.48675	-1.80188	3.48675	down	3.84178	1.94178	3.84178	up	4.21456	2.07538	4.21456	up
Ta.23142.7.S1_x_at	0.00531279	0.000716516	1.1351e-09	0.074363	0.0356183	1.15393e-08	31.0054	63.8861	303.476	49.3128	5.62389	49.3128	up	-1.03401	-0.0482485	1.03401	down	-1.00514	-0.00739241	1.00514	down
Ta.911.1.S1_at	0.0612881	0.0143084	2.89115e-07	0.271598	0.150917	1.67225e-06	0.358487	0.931059	4.91747	1.48927	0.574604	1.48927	up	1.1769	0.234988	1.1769	up	-1.15737	-0.210854	1.15737	down
Ta.28321.2.S1_x_at	0.000518796	0.000333629	0.00776617	0.0215143	0.0238905	0.0159164	0.720066	1.00772	0.54651	1.65823	0.729646	1.65823	up	1.14433	0.194506	1.14433	up	-1.05379	-0.0755849	1.05379	down
Ta.2604.1.S1_at	0.446361	0.00933815	1.84177e-07	0.721645	0.123193	1.1136e-06	0.0413179	0.761031	3.77168	1.36332	0.447122	1.36332	up	1.01084	0.0155487	1.01084	up	-1.19698	-0.259403	1.19698	down
Ta.912.1.S1_at	0.0159511	6.17991e-05	1.8663e-09	0.132847	0.0102707	1.79241e-08	0.361613	1.50973	4.68641	1.63981	0.713529	1.63981	up	1.13028	0.176677	1.13028	up	-1.22168	-0.288864	1.22168	down
Ta.912.1.S1_x_at	0.00532345	0.000302833	2.74061e-08	0.074391	0.0227584	1.98406e-07	0.573818	1.36554	4.18006	1.71258	0.776172	1.71258	up	1.10092	0.138714	1.10092	up	-1.11526	-0.157378	1.11526	down
Ta.28354.4.S1_at	0.0109011	0.17597	0.00104611	0.109431	0.489403	0.00269731	5.44966	2.72506	12.8734	-2.29708	-1.1998	2.29708	down	-1.00063	-0.000902453	1.00063	down	-2.19428	-1.13375	2.19428	down
Ta.6483.1.S1_at	0.882213	0.172849	1.01882e-07	0.957621	0.485632	6.51176e-07	0.0024329	0.405775	6.29202	-1.1421	-0.191692	1.1421	down	-1.1019	-0.139991	1.1019	down	1.21618	0.282358	1.21618	up
Ta.13739.1.S1_at	0.82999	0.877506	2.10827e-13	0.937965	0.952108	6.16897e-12	0.157605	0.881815	604.666	1.12384	0.168433	1.12384	up	-1.47837	-0.564005	1.47837	down	-1.00099	-0.00142241	1.00099	down
Ta.22683.1.S1_at	0.910706	0.984973	7.69657e-15	0.968221	0.994609	3.73228e-13	0.0027702	0.00656125	50.209	-1.03783	-0.053564	1.03783	down	-1.00731	-0.0105104	1.00731	down	1.00796	0.0114417	1.00796	up
Ta.27780.3.S1_x_at	0.000482778	3.26938e-05	4.17747e-08	0.0207163	0.00764946	2.90735e-07	38.8533	75.3715	160.058	71.9888	6.1697	71.9888	up	-1.0212	-0.0302593	1.0212	down	1.06718	0.0937989	1.06718	up
Ta.5673.1.S1_at	0.0196799	0.00161328	2.76384e-10	0.149541	0.0523804	3.30717e-09	1.567	4.14285	25.8363	2.59167	1.37388	2.59167	up	1.00227	0.00327802	1.00227	up	-1.09078	-0.125364	1.09078	down
Ta.2585.1.S1_at	0.301138	0.879078	1.67049e-09	0.599519	0.952807	1.62406e-08	0.106629	0.0249357	8.22752	-1.12849	-0.174396	1.12849	down	-1.03206	-0.0455207	1.03206	down	-1.07671	-0.106624	1.07671	down
Ta.4274.1.S1_at	0.00602816	0.00282609	4.2376e-09	0.0794737	0.0686608	3.71553e-08	6.7895	11.1666	60.9985	5.37481	2.42621	5.37481	up	-1.08199	-0.113685	1.08199	down	1.2253	0.293137	1.2253	up
Ta.9463.1.S1_at	0.000637631	0.00892985	0.0481825	0.0238539	0.120805	0.0781818	1.82947	1.39583	0.846116	2.00016	1.00011	2.00016	up	1.19425	0.256108	1.19425	up	1.06907	0.0963592	1.06907	up
Ta.1042.1.S1_x_at	0.444436	0.114716	1.87858e-13	0.720391	0.404976	5.61715e-12	0.376406	2.91999	113.827	1.51555	0.599845	1.51555	up	-1.56318	-0.644481	1.56318	down	-1.48337	-0.568883	1.48337	down
Ta.7296.1.S1_at	0.02141	0.00439678	9.6881e-10	0.155653	0.0851749	1.00423e-08	0.229975	0.510296	3.49971	1.40746	0.493096	1.40746	up	1.02469	0.0351937	1.02469	up	-1.03436	-0.0487327	1.03436	down
Ta.5108.1.S1_at	0.031189	0.0148316	1.86502e-08	0.18984	0.153912	1.40322e-07	0.895951	1.70444	11.9672	1.90635	0.930817	1.90635	up	1.01333	0.0191014	1.01333	up	-1.00234	-0.00337106	1.00234	down
Ta.1282.4.S1_at	0.00200104	0.233839	7.15887e-06	0.0436432	0.55404	3.02892e-05	22.1515	5.89967	69.77	1.40846	0.494118	1.40846	up	3.39677	1.76416	3.39677	up	5.45757	2.44826	5.45757	up
Ta.755.1.A1_at	0.187438	0.475163	0.000390087	0.478591	0.746437	0.00111278	0.124987	0.104792	1.41669	-1.20618	-0.270442	1.20618	down	-1.02986	-0.0424427	1.02986	down	-1.02858	-0.0406492	1.02858	down
Ta.14517.1.S1_at	0.507332	0.0155992	6.68258e-16	0.764092	0.157567	5.28029e-14	0.0715265	1.52327	44.1863	1.59135	0.67025	1.59135	up	-1.16981	-0.226273	1.16981	down	-1.13016	-0.176533	1.13016	down
Ta.3674.1.S1_at	0.000768647	0.000861813	1.2488e-15	0.026098	0.038273	8.44678e-14	0.45312	0.582661	8.58733	1.39319	0.478394	1.39319	up	1.24668	0.318096	1.24668	up	-1.08926	-0.123348	1.08926	down
Ta.14515.1.S1_at	0.00798724	0.134059	4.86123e-07	0.0928946	0.432771	2.67243e-06	0.83932	0.44691	5.09915	1.52441	0.608254	1.52441	up	1.05595	0.0785371	1.05595	up	1.17231	0.229353	1.17231	up
Ta.9300.1.S1_at	0.6388	0.858567	0.0110617	0.844455	0.944094	0.0216761	0.0296984	0.0404873	1.3878	-1.02311	-0.0329566	1.02311	down	1.09241	0.127517	1.09241	up	1.05539	0.0777715	1.05539	up
Ta.7482.1.S1_at	0.0210341	0.00413628	3.72786e-13	0.154322	0.0832801	1.01848e-11	0.867598	1.93866	25.1838	1.93378	0.951424	1.93378	up	1.08111	0.112509	1.08111	up	-1.09618	-0.132484	1.09618	down
Ta.1053.2.S1_x_at	0.42994	0.625477	2.76692e-11	0.71012	0.833454	4.36688e-10	0.0711976	0.106025	13.5352	-1.07168	-0.0998707	1.07168	down	1.03463	0.049115	1.03463	up	-1.16157	-0.216073	1.16157	down
Ta.4656.1.S1_at	0.12063	0.803889	2.08637e-10	0.382739	0.919851	2.57609e-09	0.260309	0.0448568	10.4635	-1.18268	-0.242062	1.18268	down	-1.05275	-0.0741646	1.05275	down	-1.14391	-0.193979	1.14391	down
Ta.1487.1.S1_at	0.935665	0.449818	0.000594001	0.977107	0.731324	0.00162546	0.00121403	0.300701	3.52288	1.0596	0.0835218	1.0596	up	1.10878	0.148973	1.10878	up	-1.20358	-0.267338	1.20358	down
Ta.9623.1.S1_at	0.578595	0.159999	0.0268392	0.808541	0.468536	0.047086	0.0912348	1.12793	2.36755	-1.51707	-0.60129	1.51707	down	1.11364	0.155288	1.11364	up	1.10493	0.143951	1.10493	up
Ta.1880.2.S1_x_at	0.0724009	0.153535	0.00432373	0.296038	0.45939	0.00950534	0.117598	0.135373	0.445111	1.03055	0.0434106	1.03055	up	-1.0948	-0.130672	1.0948	down	-1.19388	-0.255664	1.19388	down
Ta.1055.2.S1_at	0.081032	0.121019	0.00310514	0.313407	0.414792	0.00709593	0.347851	0.483933	1.50316	1.42304	0.508978	1.42304	up	1.09189	0.126827	1.09189	up	-1.03241	-0.0460165	1.03241	down
Ta.1055.2.S1_x_at	0.0893712	0.165338	5.92665e-05	0.327902	0.475578	0.000203655	0.282521	0.350573	2.51198	1.37198	0.456257	1.37198	up	1.02911	0.0413955	1.02911	up	1.02376	0.0338744	1.02376	up
Ta.9416.1.S1_at	0.0453133	0.129961	2.53746e-08	0.230499	0.427453	1.85075e-07	0.876527	0.878264	13.3138	-1.68629	-0.753857	1.68629	down	-1.06503	-0.0908992	1.06503	down	-1.06546	-0.0914739	1.06546	down
Ta.12687.1.S1_at	0.0379075	0.60872	0.000306134	0.209611	0.824314	0.000895076	0.437539	0.0936368	1.98989	-1.17028	-0.226849	1.17028	down	-1.06622	-0.092506	1.06622	down	-1.26761	-0.342112	1.26761	down
Ta.28686.1.S1_at	0.449229	0.270283	8.99183e-07	0.724004	0.59003	4.64868e-06	0.10302	0.47911	8.04203	-1.15375	-0.206325	1.15375	down	1.26801	0.342561	1.26801	up	1.13661	0.184731	1.13661	up
Ta.696.1.S1_at	0.867691	0.126369	7.52178e-11	0.952166	0.422165	1.04554e-09	0.00795833	1.25042	31.5475	-1.2269	-0.295014	1.2269	down	1.46582	0.551703	1.46582	up	-1.1231	-0.16748	1.1231	down
Ta.9883.1.S1_at	0.104026	0.619333	9.23271e-09	0.35545	0.829893	7.45298e-08	5.189	1.79755	134.736	2.13963	1.09736	2.13963	up	2.07449	1.05276	2.07449	up	1.09264	0.127812	1.09264	up
Ta.9883.1.S1_x_at	0.0944394	0.625489	1.90985e-08	0.337478	0.833454	1.43309e-07	6.13576	1.96095	140.11	2.40889	1.26837	2.40889	up	2.03979	1.02842	2.03979	up	1.13308	0.180256	1.13308	up
Ta.24128.2.S1_a_at	0.0597828	0.176559	3.15365e-12	0.26759	0.490085	6.41949e-11	0.158302	0.152061	6.01086	-1.01872	-0.0267563	1.01872	down	1.22403	0.291636	1.22403	up	1.09657	0.132993	1.09657	up
Ta.24128.2.S1_x_at	0.0318763	0.0983869	2.36294e-11	0.191784	0.379774	3.80674e-10	0.15114	0.149614	3.67834	-1.03492	-0.0495251	1.03492	down	1.14043	0.189578	1.14043	up	1.18815	0.248714	1.18815	up
Ta.4275.1.S1_at	0.0431218	0.258717	0.000185655	0.224907	0.578862	0.000570241	3.52101	2.23363	18.3096	-1.73676	-0.796401	1.73676	down	-2.19152	-1.13193	2.19152	down	1.03663	0.0518951	1.03663	up
Ta.1740.1.S1_at	0.0119009	0.00109227	0.0948958	0.11465	0.0434961	0.140132	0.965742	2.32553	0.686811	1.95664	0.968378	1.95664	up	1.22208	0.289334	1.22208	up	-1.20999	-0.27499	1.20999	down
Ta.27778.6.S1_x_at	0.0093767	0.00682751	1.1184e-05	0.101463	0.10627	4.53324e-05	13.6125	20.8928	60.3087	10.1655	3.34561	10.1655	up	-1.13388	-0.18127	1.13388	down	1.43911	0.525177	1.43911	up
Ta.6749.1.S1_at	0.00895476	0.973491	5.72399e-08	0.098995	0.990884	3.86947e-07	1.29807	0.00893449	10.1649	1.339	0.421151	1.339	up	1.26994	0.344765	1.26994	up	1.29541	0.373414	1.29541	up
Ta.12753.1.S1_at	3.63146e-06	0.0263448	1.46016e-14	0.0011141	0.202823	6.3498e-13	15.6536	4.02342	107.986	-4.71232	-2.23644	4.71232	down	-2.08153	-1.05765	2.08153	down	-1.5827	-0.662385	1.5827	down
Ta.9256.1.S1_at	0.643106	0.723747	1.50229e-08	0.846749	0.88357	1.15399e-07	0.0604751	0.180413	19.2363	-1.05272	-0.0741174	1.05272	down	1.03628	0.0514088	1.03628	up	1.20466	0.268625	1.20466	up
Ta.23896.1.S1_at	0.00236754	0.00729307	2.36694e-07	0.0478208	0.109035	1.39413e-06	38.1134	40.2578	183.023	33.0905	5.04834	33.0905	up	1.42733	0.513314	1.42733	up	1.52832	0.611945	1.52832	up
Ta.24114.12.S1_x_at	0.185945	0.267595	6.02652e-06	0.476397	0.58766	2.58991e-05	12.2517	18.4254	246.388	1.43264	0.518676	1.43264	up	-7.88552	-2.97921	7.88552	down	-2.05582	-1.03972	2.05582	down
Ta.4569.1.S1_at	0.00526676	0.0311194	6.05629e-10	0.0740289	0.219784	6.61287e-09	8.42812	7.26746	87.0181	-4.56758	-2.19143	4.56758	down	-1.57211	-0.652698	1.57211	down	-1.04174	-0.0589949	1.04174	down
Ta.10329.11.A1_at	0.0168257	0.0717378	0.000323693	0.137204	0.329816	0.000941426	9.12223	8.19879	30.2585	-4.94882	-2.30709	4.94882	down	-1.5913	-0.67021	1.5913	down	-1.03026	-0.0430074	1.03026	down
Ta.5678.1.S1_at	0.98672	0.449217	9.68122e-09	0.995907	0.730979	7.77952e-08	3.01565e-05	0.17598	7.77779	1.12127	0.165137	1.12127	up	1.01169	0.0167608	1.01169	up	-1.13007	-0.176406	1.13007	down
Ta.7387.1.A1_at	0.437255	0.779543	8.98402e-13	0.715416	0.908452	2.17742e-11	0.122868	0.0995463	31.8397	-1.00388	-0.00558138	1.00388	down	-1.06215	-0.0869914	1.06215	down	-1.19578	-0.257952	1.19578	down
Ta.23052.1.S1_at	0.000372701	0.0383591	0.0171445	0.0182054	0.244963	0.0318429	6.35548	2.88087	3.69414	-3.11654	-1.63995	3.11654	down	-1.33399	-0.415745	1.33399	down	-1.38062	-0.465318	1.38062	down
Ta.3446.1.A1_at	0.0845289	0.0357442	2.06014e-07	0.319513	0.235889	1.23115e-06	0.495028	1.1603	8.35576	-1.35107	-0.434108	1.35107	down	-1.45307	-0.5391	1.45307	down	1.20549	0.269626	1.20549	up
Ta.1327.1.S1_x_at	0.450212	0.0971658	5.58123e-05	0.724694	0.377412	0.000192843	0.474713	4.09128	22.4114	-2.0859	-1.06067	2.0859	down	-1.16398	-0.219066	1.16398	down	1.50602	0.590745	1.50602	up
Ta.1700.1.S1_at	0.0968086	0.146165	3.28652e-05	0.341931	0.450279	0.000119618	3.59937	5.02638	36.3853	1.33067	0.412153	1.33067	up	-2.0214	-1.01535	2.0214	down	-2.45207	-1.294	2.45207	down
Ta.23142.8.S1_x_at	0.00327457	0.000406649	0.000143919	0.0569999	0.0262364	0.000453708	28.1258	56.4198	66.389	39.6184	5.3081	39.6184	up	-1.04015	-0.0567956	1.04015	down	1.03675	0.0520692	1.03675	up
Ta.23219.1.A1_x_at	0.95304	0.0799777	0.0107177	0.983565	0.345692	0.0210872	0.000102674	0.160202	0.308411	-1.13639	-0.184455	1.13639	down	1.08131	0.112775	1.08131	up	1.05835	0.0818123	1.05835	up
Ta.659.2.S1_x_at	0.126698	0.208509	3.71306e-09	0.392417	0.526979	3.30575e-08	0.222698	0.298287	7.16832	1.32236	0.403114	1.32236	up	1.0723	0.100709	1.0723	up	-1.02237	-0.0319142	1.02237	down
Ta.23807.8.S1_x_at	0.257286	0.00829796	3.04956e-12	0.556916	0.11593	6.22447e-11	0.111382	0.943043	12.1713	1.48339	0.568893	1.48339	up	-1.07768	-0.107931	1.07768	down	-1.09219	-0.127224	1.09219	down
Ta.659.3.S1_x_at	0.559525	0.531717	5.19057e-09	0.797069	0.781298	4.45445e-08	0.0249769	0.0925393	5.52353	1.14503	0.195389	1.14503	up	-1.02163	-0.0308771	1.02163	down	-1.0045	-0.00647099	1.0045	down
Ta.22817.2.S1_a_at	0.339778	0.442958	4.15016e-11	0.635872	0.726821	6.19547e-10	0.890647	1.58403	111.361	-1.49093	-0.576213	1.49093	down	-1.56365	-0.644921	1.56365	down	1.212	0.277393	1.212	up
Ta.22817.2.S1_s_at	0.0829031	0.165033	2.00488e-07	0.316652	0.475381	1.20267e-06	1.8487	2.19922	30.9491	-2.06213	-1.04414	2.06213	down	-1.39597	-0.481267	1.39597	down	1.12174	0.165734	1.12174	up
Ta.28365.1.S1_s_at	0.313151	0.671686	7.89177e-11	0.611553	0.858084	1.09e-09	0.075179	0.0576175	7.96227	-1.07013	-0.0977797	1.07013	down	1.0067	0.00963432	1.0067	up	-1.13764	-0.186042	1.13764	down
Ta.1532.1.S1_a_at	0.000621357	0.384144	6.66332e-09	0.0235525	0.685084	5.56721e-08	0.409236	0.0553541	2.1081	1.23936	0.309599	1.23936	up	1.15879	0.212615	1.15879	up	1.08485	0.117502	1.08485	up
Ta.24981.2.S1_a_at	0.103139	0.158847	1.06829e-10	0.353865	0.466776	1.42149e-09	0.141196	0.195603	5.42799	1.17626	0.23421	1.17626	up	1.16854	0.224713	1.16854	up	-1.05934	-0.0831626	1.05934	down
Ta.5057.3.A1_at	0.00480649	0.518737	2.4055e-14	0.0705785	0.773481	9.57282e-13	0.297355	0.0430221	6.81895	-1.20318	-0.266852	1.20318	down	-1.13363	-0.180949	1.13363	down	-1.06992	-0.0975019	1.06992	down
Ta.1548.1.S1_s_at	0.000127473	0.00043065	1.46776e-09	0.00995467	0.0271156	1.4497e-08	1.72685	1.81371	7.72325	2.08935	1.06305	2.08935	up	1.1663	0.221943	1.1663	up	1.02038	0.0290998	1.02038	up
Ta.27657.4.S1_x_at	0.0143306	0.0558903	1.80705e-23	0.126513	0.293576	2.17319e-19	1.5622	1.47003	220.652	-1.72334	-0.78521	1.72334	down	-1.52693	-0.610638	1.52693	down	1.10647	0.14597	1.10647	up
Ta.28707.1.S1_x_at	0.00522925	0.00931979	2.80822e-07	0.0738591	0.123144	1.62866e-06	0.612036	0.740239	3.50903	1.54428	0.626935	1.54428	up	1.17182	0.228755	1.17182	up	-1.05217	-0.0733627	1.05217	down
Ta.24114.13.S1_at	0.243985	0.889083	2.06993e-08	0.543395	0.957414	1.54101e-07	0.0886676	0.0148191	4.24302	1.10308	0.141541	1.10308	up	1.08051	0.111714	1.08051	up	1.03134	0.0445158	1.03134	up
Ta.2739.2.A1_x_at	0.00144846	0.00480176	0.00037398	0.0366881	0.0886703	0.00107136	0.649571	0.67722	1.09672	1.54932	0.631632	1.54932	up	1.15326	0.205716	1.15326	up	-1.022	-0.0313886	1.022	down
Ta.28677.1.S1_at	0.000169185	0.0120445	1.14942e-06	0.011761	0.139198	5.79781e-06	2.62356	1.46234	6.35416	2.14882	1.10354	2.14882	up	1.25878	0.332028	1.25878	up	1.13616	0.184171	1.13616	up
Ta.28677.1.S1_x_at	0.00236319	0.0193899	1.12576e-06	0.0477651	0.174646	5.68991e-06	1.53486	1.25486	6.22779	1.91264	0.935569	1.91264	up	1.16254	0.217284	1.16254	up	1.06145	0.0860403	1.06145	up
Ta.28052.1.S1_at	0.19651	0.287302	3.22135e-07	0.489797	0.605707	1.84286e-06	1.45032	2.162	42.6134	-1.05442	-0.0764494	1.05442	down	1.15314	0.205566	1.15314	up	2.10698	1.07518	2.10698	up
Ta.24826.3.S1_at	0.00661142	0.22709	1.59328e-14	0.0833564	0.547504	6.79954e-13	0.335759	0.122853	8.65108	-1.2649	-0.339018	1.2649	down	-1.03742	-0.0530044	1.03742	down	-1.13873	-0.187425	1.13873	down
Ta.24826.3.S1_x_at	0.0262758	0.541143	7.44255e-15	0.17374	0.787063	3.63548e-13	0.196969	0.045192	8.37871	-1.17252	-0.229617	1.17252	down	-1.04017	-0.0568153	1.04017	down	-1.11526	-0.157379	1.11526	down
Ta.24826.2.S1_x_at	0.468943	0.0116455	1.6009e-12	0.738651	0.137309	3.5793e-11	0.0298287	0.574839	8.50683	1.31405	0.394022	1.31405	up	-1.00432	-0.00622287	1.00432	down	-1.16078	-0.21509	1.16078	down
Ta.11141.2.S1_a_at	0.811462	0.713439	0.00182804	0.929994	0.878752	0.00443037	0.00304484	0.0359078	0.823995	-1.07681	-0.106761	1.07681	down	1.01008	0.0144763	1.01008	up	1.02605	0.0371046	1.02605	up
Ta.11141.2.S1_s_at	0.74264	0.0306842	5.89402e-05	0.897422	0.218481	0.00020273	0.00311062	0.222148	0.776699	-1.17306	-0.230276	1.17306	down	1.02016	0.0287986	1.02016	up	1.10627	0.145704	1.10627	up
Ta.24248.2.S1_x_at	0.583081	0.21491	1.0214e-07	0.811189	0.534648	6.52619e-07	0.0191724	0.201632	3.59498	1.1131	0.15458	1.1131	up	1.1091	0.149385	1.1091	up	-1.12156	-0.165501	1.12156	down
Ta.27789.1.S1_at	6.06326e-05	0.00212852	0.000724047	0.00657029	0.0599938	0.00194217	6.27771	4.3962	5.3701	3.5099	1.81143	3.5099	up	1.39555	0.480832	1.39555	up	1.15931	0.213272	1.15931	up
Ta.27789.1.S1_x_at	5.44624e-05	0.00329199	0.00508466	0.00615	0.0738071	0.0109594	5.39873	3.40276	3.096	3.09562	1.63023	3.09562	up	1.39528	0.480558	1.39528	up	1.15888	0.212732	1.15888	up
Ta.659.4.S1_a_at	0.673759	0.474422	8.56524e-17	0.863392	0.745933	1.14707e-14	0.00754698	0.0638397	13.5029	-1.05714	-0.0801629	1.05714	down	1.02966	0.0421724	1.02966	up	1.0904	0.124864	1.0904	up
Ta.23807.6.A1_at	0.464422	0.0812747	7.55489e-08	0.735422	0.348061	4.9681e-07	0.0319912	0.318319	3.46716	1.25302	0.325409	1.25302	up	-1.04599	-0.0648728	1.04599	down	-1.05825	-0.081675	1.05825	down
Ta.23807.6.A1_x_at	0.461447	0.0896666	7.44172e-09	0.733182	0.363934	6.15005e-08	0.0455685	0.428411	6.09736	1.30018	0.378711	1.30018	up	-1.07479	-0.10405	1.07479	down	-1.04333	-0.0611928	1.04333	down
Ta.2218.1.S1_at	0.333609	0.303719	2.50347e-05	0.630726	0.620828	9.36868e-05	0.173154	0.44476	5.52197	-1.09886	-0.13601	1.09886	down	1.10472	0.14368	1.10472	up	1.32726	0.408446	1.32726	up
Ta.28350.1.S1_a_at	0.0299294	0.0961876	3.68148e-13	0.185852	0.375575	1.00715e-11	0.369434	0.360394	12.254	-1.3985	-0.483877	1.3985	down	-1.02452	-0.0349517	1.02452	down	-1.06362	-0.0889824	1.06362	down
Ta.9535.1.S1_at	0.00100252	0.000515978	3.08282e-07	0.0301564	0.0297757	1.7717e-06	0.833432	1.23521	3.23095	1.65796	0.729407	1.65796	up	1.28073	0.356969	1.28073	up	-1.12775	-0.173452	1.12775	down
Ta.807.1.S1_a_at	0.00510107	0.000653672	1.94094e-05	0.0730141	0.0336981	7.46328e-05	1.37476	2.84742	4.7931	2.2667	1.18059	2.2667	up	1.05577	0.0782997	1.05577	up	-1.06171	-0.0863914	1.06171	down
Ta.30787.1.S1_at	0.000874154	0.315166	1.24076e-07	0.0280062	0.630531	7.77248e-07	0.939707	0.16514	3.89403	1.42551	0.511475	1.42551	up	1.19685	0.259244	1.19685	up	1.14764	0.198666	1.14764	up
Ta.20582.3.S1_a_at	0.0242936	0.00963161	7.03687e-08	0.166597	0.125413	4.65956e-07	0.536049	1.03667	5.70988	1.55091	0.633116	1.55091	up	1.22513	0.292931	1.22513	up	-1.14385	-0.193893	1.14385	down
Ta.30768.2.S1_x_at	0.524209	0.0818809	1.02972e-05	0.774268	0.34932	4.20554e-05	0.0918862	1.20522	7.63551	-1.29154	-0.369092	1.29154	down	1.10862	0.14876	1.10862	up	1.4374	0.523459	1.4374	up
Ta.2592.3.S1_x_at	0.00535092	0.0784493	2.41703e-05	0.0746533	0.342747	9.07978e-05	1.23179	0.757869	4.22646	1.69964	0.765233	1.69964	up	1.20401	0.267848	1.20401	up	1.05466	0.0767783	1.05466	up
Ta.27713.3.A1_x_at	0.0504404	0.207209	8.61989e-06	0.244589	0.525503	3.58329e-05	0.451721	0.360949	3.83619	1.41525	0.501059	1.41525	up	1.09925	0.136525	1.09925	up	1.02422	0.0345189	1.02422	up
Ta.2739.3.S1_x_at	0.293411	0.606144	5.40787e-08	0.59271	0.823071	3.67395e-07	0.0258792	0.0230398	1.39244	-1.00901	-0.0129436	1.00901	down	-1.09046	-0.124942	1.09046	down	-1.01606	-0.0229847	1.01606	down
Ta.14635.2.S1_a_at	0.386138	0.328229	7.48582e-11	0.675985	0.641136	1.04148e-09	0.069657	0.208297	10.0831	-1.08978	-0.124038	1.08978	down	1.11907	0.162297	1.11907	up	1.16932	0.225667	1.16932	up
Ta.1335.2.S1_at	0.648351	0.61469	2.3206e-11	0.84959	0.827518	3.74973e-10	0.0173886	0.0810525	10.1181	1.03785	0.0535974	1.03785	up	1.11347	0.155061	1.11347	up	-1.05467	-0.0767926	1.05467	down
Ta.1335.2.S1_x_at	0.0113876	0.0114811	6.01739e-05	0.111765	0.136409	0.000206419	1.08023	1.54642	4.06331	1.89559	0.92265	1.89559	up	1.11094	0.151777	1.11094	up	-1.02462	-0.0350865	1.02462	down
Ta.28338.1.S1_at	0.0486933	0.87919	7.40507e-11	0.239488	0.952865	1.0323e-09	0.162657	0.0099626	4.31703	1.09796	0.134826	1.09796	up	1.06695	0.0934936	1.06695	up	1.12895	0.174988	1.12895	up
Ta.20466.1.S1_at	0.791896	0.881355	1.37557e-09	0.921908	0.954009	1.36698e-08	0.0110068	0.0393955	13.4996	-1.08664	-0.119867	1.08664	down	-1.0186	-0.0265872	1.0186	down	1.02921	0.0415413	1.02921	up
Ta.30768.3.S1_x_at	0.885032	0.137734	0.000167264	0.958431	0.437506	0.000519459	0.00427526	0.85215	4.73774	-1.32733	-0.408529	1.32733	down	1.1336	0.180915	1.1336	up	1.22518	0.292999	1.22518	up
Ta.2227.1.S1_a_at	4.41934e-06	0.0267055	0.000165059	0.00129629	0.204045	0.000513192	2.15134	0.564457	1.62636	1.76816	0.822249	1.76816	up	1.3434	0.425892	1.3434	up	1.16361	0.218603	1.16361	up
Ta.28073.1.S1_at	0.482767	0.685513	1.97077e-11	0.748023	0.865093	3.24613e-10	0.0290894	0.0440458	7.20916	1.10092	0.138709	1.10092	up	1.04539	0.064043	1.04539	up	-1.02257	-0.0321962	1.02257	down
Ta.3277.1.S1_a_at	0.00885177	0.018904	5.13632e-07	0.0982266	0.172674	2.80673e-06	0.686744	0.795824	4.27261	1.5732	0.653703	1.5732	up	1.1876	0.248043	1.1876	up	-1.05194	-0.0730465	1.05194	down
Ta.23073.1.S1_at	0.204072	0.493106	1.48892e-07	0.498583	0.757911	9.16566e-07	0.182015	0.156347	5.99926	1.25572	0.328514	1.25572	up	1.03092	0.0439324	1.03092	up	1.03827	0.0541855	1.03827	up
Ta.659.5.S1_at	0.613562	0.483903	5.53087e-06	0.829276	0.752002	2.39868e-05	0.0594436	0.339517	8.49931	-1.0398	-0.0563129	1.0398	down	1.27983	0.355948	1.27983	up	-1.03945	-0.0558249	1.03945	down
Ta.10329.12.S1_x_at	0.157186	0.488699	1.70188e-06	0.438307	0.755092	8.25624e-06	1.37311	0.956729	27.8732	-1.46067	-0.546629	1.46067	down	1.04476	0.063176	1.04476	up	-1.61143	-0.688345	1.61143	down
Ta.24735.1.S1_at	0.00382864	0.0144836	2.62559e-06	0.0622552	0.151859	1.22321e-05	0.927373	0.92349	3.83704	1.70984	0.773864	1.70984	up	1.07523	0.104642	1.07523	up	1.06032	0.0844963	1.06032	up
Ta.14.1.S1_at	0.000137611	0.000124543	1.9929e-13	0.0105545	0.0144017	5.8945e-12	4.17096	5.38384	39.5152	3.39848	1.76489	3.39848	up	1.20116	0.264429	1.20116	up	1.00903	0.0129722	1.00903	up
Ta.22849.1.S1_x_at	6.93981e-05	0.853471	2.00653e-11	0.00703367	0.94224	3.30018e-10	0.900143	0.0134777	5.28778	1.23554	0.305145	1.23554	up	1.29075	0.368215	1.29075	up	1.21033	0.275398	1.21033	up
Ta.896.3.S1_a_at	0.135547	0.126955	1.93811e-11	0.406106	0.423109	3.19815e-10	0.631216	1.18729	33.6294	-1.03823	-0.0541238	1.03823	down	1.05381	0.0756191	1.05381	up	1.70881	0.772996	1.70881	up
Ta.896.1.S1_x_at	0.168206	0.432437	2.27411e-13	0.453141	0.719742	6.59011e-12	0.306278	0.264855	27.4826	1.00043	0.000613213	1.00043	up	1.1014	0.139334	1.1014	up	1.33189	0.413477	1.33189	up
Ta.21941.1.S1_s_at	0.269536	0.273674	6.77829e-09	0.569262	0.593475	5.65384e-08	0.0558279	0.119416	3.31428	-1.05886	-0.0825148	1.05886	down	1.13232	0.179287	1.13232	up	1.10153	0.139507	1.10153	up
Ta.2605.1.S1_a_at	0.00125959	0.00612328	0.000198102	0.034218	0.100218	0.000604336	2.87808	2.75641	5.21604	2.53437	1.34163	2.53437	up	1.20139	0.264708	1.20139	up	1.06449	0.0901559	1.06449	up
Ta.7180.1.S1_at	0.000737224	0.00107052	1.41625e-06	0.0256059	0.0430963	7.00446e-06	3.25945	3.99797	10.0642	2.89403	1.53308	2.89403	up	1.19924	0.262123	1.19924	up	1.00709	0.0101936	1.00709	up
Ta.7180.1.S1_x_at	0.00109329	0.00122301	1.95668e-06	0.0316669	0.0459057	9.37133e-06	2.87138	3.72084	9.2529	2.75752	1.46337	2.75752	up	1.17812	0.236483	1.17812	up	-1.00371	-0.00533929	1.00371	down
Ta.659.6.S1_x_at	0.997686	0.286915	9.18736e-11	0.999165	0.605361	1.24762e-09	4.41841e-07	0.134537	5.6851	-1.12412	-0.1688	1.12412	down	1.03582	0.0507666	1.03582	up	1.08475	0.117368	1.08475	up
Ta.28388.1.S1_at	0.00106965	0.0657952	0.00537187	0.0313581	0.317344	0.0115006	1.05526	0.480301	1.00655	1.57091	0.651602	1.57091	up	1.21355	0.279234	1.21355	up	1.06912	0.0964231	1.06912	up
Ta.9472.1.S1_at	0.0272949	0.242958	2.19064e-10	0.177303	0.564262	2.69543e-09	0.149824	0.0825617	2.84216	1.0914	0.126177	1.0914	up	1.18733	0.247725	1.18733	up	1.00917	0.0131685	1.00917	up
Ta.28668.1.S1_at	0.000160581	7.7675e-06	2.02826e-15	0.0114455	0.0035654	1.25088e-13	1.35247	2.59797	18.6271	2.20537	1.14102	2.20537	up	1.06921	0.0965459	1.06921	up	-1.05307	-0.0746081	1.05307	down
Ta.71.1.S1_at	0.132098	0.142314	1.92949e-11	0.400658	0.444591	3.18479e-10	1.07683	1.87118	56.3439	-1.98181	-0.986817	1.98181	down	-1.06212	-0.0869482	1.06212	down	1.02531	0.0360613	1.02531	up
Ta.20429.2.S1_at	0.0440559	0.00168624	1.18543e-12	0.227288	0.0536168	2.77465e-11	4.23182	15.2472	150.519	-3.64325	-1.86523	3.64325	down	-2.49629	-1.31979	2.49629	down	2.18536	1.12787	2.18536	up
Ta.24977.2.S1_at	0.181666	0.132071	0.0004349	0.470709	0.430274	0.00122533	0.0894082	0.207284	0.968849	1.24189	0.312537	1.24189	up	1.01183	0.0169702	1.01183	up	-1.02136	-0.0304955	1.02136	down
Ta.30803.1.S1_at	0.0164796	0.152006	1.38913e-08	0.135651	0.4578	1.07628e-07	0.289901	0.18031	3.15375	1.21359	0.279283	1.21359	up	1.21406	0.279838	1.21406	up	-1.01445	-0.020697	1.01445	down
Ta.30803.1.S1_x_at	0.00130228	0.00677304	0.00034501	0.0347278	0.105834	0.000997203	1.5571	1.46686	2.60391	1.91454	0.936996	1.91454	up	1.28125	0.357551	1.28125	up	-1.03291	-0.0467086	1.03291	down
Ta.28549.2.S1_a_at	0.00135529	0.00918846	4.13921e-07	0.0354634	0.12259	2.311e-06	3.19157	2.81666	12.7694	2.58745	1.37153	2.58745	up	1.26647	0.340809	1.26647	up	1.05275	0.0741577	1.05275	up
Ta.28199.1.S1_at	0.629064	0.292703	1.44749e-08	0.838998	0.611533	1.1166e-07	0.0301582	0.324211	8.85558	-1.24591	-0.317199	1.24591	down	1.00817	0.0117432	1.00817	up	1.09566	0.131795	1.09566	up
Ta.14369.1.S1_at	0.000871698	0.0828984	2.07957e-07	0.028	0.351139	1.24153e-06	1.37151	0.543637	5.38606	1.62018	0.69615	1.62018	up	1.30188	0.380595	1.30188	up	1.0676	0.0943708	1.0676	up
Ta.14369.1.A1_at	0.968645	0.751667	0.00659213	0.989517	0.895511	0.0137655	0.000121013	0.0443967	0.918873	1.059	0.0827055	1.059	up	-1.00304	-0.00437589	1.00304	down	-1.06388	-0.0893302	1.06388	down
Ta.30803.2.S1_at	0.0111243	0.0126384	3.11862e-07	0.110364	0.141867	1.79034e-06	1.29721	1.79804	9.11393	1.94836	0.96226	1.94836	up	1.23175	0.300707	1.23175	up	-1.08977	-0.124017	1.08977	down
Ta.30803.2.S1_x_at	0.0129898	0.0109446	1.58101e-06	0.119952	0.133518	7.72533e-06	1.12484	1.69882	6.9478	1.87837	0.90948	1.87837	up	1.23294	0.3021	1.23294	up	-1.11034	-0.150996	1.11034	down
Ta.10329.13.S1_a_at	0.133648	0.788942	3.13742e-19	0.402882	0.912899	1.814e-16	1.72003	0.345866	350.047	-1.61774	-0.693982	1.61774	down	-1.16338	-0.218322	1.16338	down	-1.31877	-0.399195	1.31877	down
Ta.2502.2.A1_x_at	0.293669	0.138468	8.28574e-06	0.592776	0.438704	3.45825e-05	0.0927544	0.34317	2.87812	-1.29033	-0.367737	1.29033	down	1.06818	0.0951589	1.06818	up	-1.02241	-0.031978	1.02241	down
Ta.21941.2.S1_at	0.721723	0.750552	1.12507e-11	0.88697	0.895217	1.96834e-10	0.010607	0.0475477	10.7566	1.00596	0.00857341	1.00596	up	1.01756	0.0251138	1.01756	up	-1.09937	-0.136677	1.09937	down
Ta.27657.5.S1_at	0.0567873	0.220551	8.18178e-24	0.260364	0.540445	1.22995e-19	1.37718	1.11591	353.686	-1.6074	-0.684733	1.6074	down	-1.50813	-0.592758	1.50813	down	1.07472	0.103959	1.07472	up
Ta.27657.5.S1_x_at	0.02815	0.355093	5.58829e-23	0.180399	0.662956	4.04582e-19	1.95397	0.787227	324.361	-1.68111	-0.74941	1.68111	down	-1.50584	-0.590566	1.50584	down	-1.04093	-0.057869	1.04093	down
Ta.23050.2.A1_at	0.96079	0.896714	1.25242e-08	0.986649	0.960274	9.79921e-08	0.000242306	0.021575	6.99126	1.05254	0.0738769	1.05254	up	-1.01508	-0.0215866	1.01508	down	-1.02578	-0.0367241	1.02578	down
Ta.23050.2.A1_x_at	0.0426525	0.602105	1.55353e-07	0.223409	0.821138	9.5341e-07	0.422652	0.0973137	5.21614	1.28627	0.363194	1.28627	up	1.11314	0.154634	1.11314	up	1.09603	0.132288	1.09603	up
Ta.23050.1.S1_x_at	0.00368417	0.880711	1.34352e-07	0.060844	0.95358	8.35786e-07	0.695922	0.0178956	3.93829	1.26672	0.341094	1.26672	up	1.18475	0.244582	1.18475	up	1.18801	0.248544	1.18801	up
Ta.1258.2.S1_x_at	0.000313057	0.272827	2.36984e-10	0.0165562	0.592636	2.88814e-09	4.39546	0.719301	26.8949	-2.11862	-1.08312	2.11862	down	-1.51809	-0.602261	1.51809	down	-1.32975	-0.411151	1.32975	down
Ta.19269.1.S1_at	0.00737053	0.411873	1.22916e-13	0.0886718	0.705121	3.87778e-12	0.420025	0.0929006	9.54012	-1.15708	-0.210494	1.15708	down	-1.06767	-0.0944599	1.06767	down	-1.26851	-0.34314	1.26851	down
Ta.19269.1.S1_x_at	0.0278777	0.244526	2.58684e-14	0.179381	0.565704	1.016e-12	0.246172	0.136113	9.74802	-1.15456	-0.207347	1.15456	down	1.00122	0.00176224	1.00122	up	-1.22313	-0.290573	1.22313	down
Ta.28713.2.S1_at	0.590119	0.00794953	7.20329e-11	0.815697	0.113966	1.00942e-09	0.0258177	0.993518	9.7813	-1.41926	-0.50514	1.41926	down	1.21813	0.28467	1.21813	up	1.04232	0.0597914	1.04232	up
Ta.28696.1.S1_x_at	0.00160419	0.00103297	4.19706e-06	0.0385537	0.0424274	1.86446e-05	1.43453	2.0797	4.58815	2.06889	1.04886	2.06889	up	1.18754	0.247973	1.18754	up	-1.07111	-0.0991092	1.07111	down
Ta.1449.1.S1_x_at	0.538909	0.457536	2.74721e-09	0.783773	0.735938	2.53246e-08	0.00838758	0.0348485	1.77253	-1.03915	-0.0554096	1.03915	down	1.0643	0.0899021	1.0643	up	1.04037	0.0570912	1.04037	up
Ta.1192.2.S1_s_at	0.576518	0.423268	1.51095e-10	0.807251	0.713775	1.93679e-09	0.0144163	0.0800239	4.76908	-1.06261	-0.0876098	1.06261	down	1.04999	0.0703753	1.04999	up	1.09985	0.137302	1.09985	up
Ta.14419.1.S1_at	0.0433186	0.647968	3.29122e-11	0.225451	0.845522	5.07838e-10	0.387126	0.0765718	10.4318	1.25991	0.333315	1.25991	up	1.12814	0.173946	1.12814	up	1.08293	0.114933	1.08293	up
Ta.28341.1.S1_at	0.205328	0.644995	1.00188e-07	0.499928	0.844198	6.41715e-07	0.109254	0.0580136	3.77089	1.11331	0.15486	1.11331	up	1.1315	0.178235	1.1315	up	-1.00178	-0.00255903	1.00178	down
Ta.28341.1.S1_x_at	0.19687	0.770587	4.7075e-08	0.490133	0.904145	3.23912e-07	0.107152	0.0323401	3.83739	1.09933	0.136628	1.09933	up	1.12101	0.164799	1.12101	up	1.01812	0.0259142	1.01812	up
Ta.28704.1.S1_at	0.000136439	0.002707	3.31289e-08	0.0105048	0.0677369	2.36056e-07	2.37922	1.80452	8.04031	2.16145	1.112	2.16145	up	1.3159	0.396045	1.3159	up	1.02415	0.0344269	1.02415	up
Ta.28695.2.S1_s_at	0.797889	0.518069	0.00100124	0.924416	0.772916	0.00259412	0.00374118	0.075356	0.983197	-1.005	-0.00719945	1.005	down	1.10472	0.143674	1.10472	up	-1.05359	-0.0753097	1.05359	down
Ta.2739.4.S1_x_at	0.855621	0.95553	3.87931e-10	0.947558	0.983853	4.44996e-09	0.000900385	0.00243576	2.59878	-1.02044	-0.0291947	1.02044	down	1.00764	0.0109825	1.00764	up	-1.00821	-0.0117943	1.00821	down
Ta.28710.1.S1_x_at	0.00797956	0.398277	2.79301e-07	0.0928946	0.695919	1.62064e-06	0.509622	0.119783	3.28299	1.26434	0.338383	1.26434	up	1.23038	0.299103	1.23038	up	1.05438	0.0763917	1.05438	up
Ta.28291.2.S1_x_at	0.00448974	0.00389074	5.8902e-07	0.0680375	0.0807873	3.1754e-06	1.26051	1.79341	6.41843	1.9323	0.950322	1.9323	up	1.23954	0.309811	1.23954	up	-1.09993	-0.137406	1.09993	down
Ta.14110.1.S1_at	0.0215132	0.0448568	1.30007e-08	0.156101	0.263867	1.01341e-07	0.521466	0.611386	6.26302	1.47404	0.559779	1.47404	up	1.18181	0.240996	1.18181	up	-1.05603	-0.0786487	1.05603	down
Ta.1548.2.S1_x_at	2.06727e-05	9.30448e-05	9.97143e-05	0.00337791	0.0122887	0.00032583	4.29039	4.33723	4.29395	3.16853	1.66381	3.16853	up	1.24365	0.314577	1.24365	up	1.06654	0.092934	1.06654	up
Ta.23807.7.S1_at	0.554078	0.415582	8.86644e-05	0.793842	0.708297	0.000293116	0.0264294	0.133496	1.91042	-1.05325	-0.0748451	1.05325	down	1.01389	0.0199068	1.01389	up	1.16272	0.217509	1.16272	up
Ta.23807.7.S1_x_at	0.564363	0.476469	7.89597e-06	0.800049	0.747397	3.31004e-05	0.0207916	0.0930322	2.18258	-1.03302	-0.0468721	1.03302	down	1.0014	0.00201416	1.0014	up	1.14001	0.189051	1.14001	up
Ta.28253.1.S1_at	0.655458	0.185226	1.01733e-11	0.853518	0.500698	1.80345e-10	0.00866401	0.152246	5.63756	1.16039	0.214613	1.16039	up	-1.05014	-0.0705806	1.05014	down	-1.03595	-0.0509521	1.03595	down
Ta.9535.2.S1_x_at	0.395649	0.574927	2.14634e-12	0.684221	0.806435	4.58477e-11	0.0634403	0.0963331	12.8042	1.17264	0.229758	1.17264	up	1.00032	0.000462681	1.00032	up	1.01512	0.0216528	1.01512	up
Ta.23960.1.S1_at	0.822446	0.581691	6.23866e-15	0.934744	0.810328	3.13922e-13	0.00863826	0.186004	39.7029	-1.00359	-0.00517023	1.00359	down	-1.16355	-0.218532	1.16355	down	1.09487	0.13076	1.09487	up
Ta.13509.2.S1_a_at	0.830921	0.050436	3.31595e-10	0.93836	0.28006	3.87544e-09	0.0023636	0.336789	5.02104	-1.19409	-0.255909	1.19409	down	1.09265	0.127833	1.09265	up	1.13029	0.176692	1.13029	up
Ta.13509.2.S1_x_at	0.649435	0.298148	2.32187e-12	0.850343	0.615974	4.90053e-11	0.0114057	0.136371	8.05845	-1.14784	-0.19892	1.14784	down	1.07047	0.0982459	1.07047	up	-1.00425	-0.00612354	1.00425	down
Ta.22962.1.S1_at	0.855387	0.191978	8.88447e-21	0.947558	0.508514	1.36983e-17	0.0112622	1.16287	207.116	1.45609	0.542095	1.45609	up	-1.13508	-0.182797	1.13508	down	-1.19183	-0.253175	1.19183	down
Ta.22962.1.S1_x_at	0.873515	0.248113	6.2323e-21	0.954307	0.569036	1.10222e-17	0.00764	0.865762	188.786	1.38279	0.467578	1.38279	up	-1.13221	-0.179146	1.13221	down	-1.14951	-0.201025	1.14951	down
Ta.3502.1.S1_at	0.00352583	0.594246	4.54389e-11	0.0593609	0.816653	6.71159e-10	1.60366	0.169356	18.6699	1.53247	0.615854	1.53247	up	1.26048	0.333971	1.26048	up	1.24533	0.316532	1.24533	up
Ta.1198.1.S1_at	0.0917899	0.00530283	2.73822e-09	0.332645	0.0931808	2.52514e-08	0.129974	0.537325	3.49906	1.34726	0.430024	1.34726	up	-1.12289	-0.167223	1.12289	down	1.07008	0.0977178	1.07008	up
Ta.25124.2.S1_a_at	0.109295	0.603426	4.71739e-09	0.364162	0.821644	4.08498e-08	0.346101	0.130556	9.87276	1.26264	0.336441	1.26264	up	1.02978	0.0423382	1.02978	up	1.15631	0.209524	1.15631	up
Ta.25124.2.S1_x_at	0.804102	0.311323	1.90811e-10	0.926778	0.627224	2.37698e-09	0.00346231	0.134185	5.71546	-1.01167	-0.0167433	1.01167	down	-1.07803	-0.108402	1.07803	down	1.13602	0.183986	1.13602	up
Ta.1043.1.S1_at	0.0203676	0.147873	0.000176851	0.152146	0.452487	0.000545681	0.262194	0.178182	1.02127	1.29203	0.369637	1.29203	up	1.05291	0.0743764	1.05291	up	1.04829	0.0680354	1.04829	up
Ta.28304.2.S1_x_at	0.109114	0.0390772	7.14433e-07	0.363918	0.247446	3.77666e-06	1.66073	4.40872	28.6654	2.66913	1.41637	2.66913	up	1.00197	0.00284386	1.00197	up	-1.09469	-0.130522	1.09469	down
Ta.28313.1.S1_at	0.0231938	0.0053936	4.65697e-06	0.162381	0.0938162	2.05119e-05	1.33703	2.91814	8.87793	2.27279	1.18446	2.27279	up	1.05164	0.0726439	1.05164	up	-1.07237	-0.100805	1.07237	down
Ta.812.2.A1_x_at	0.782914	0.279491	1.11373e-15	0.917724	0.598377	7.74217e-14	0.00718205	0.24728	24.8905	-1.09748	-0.13419	1.09748	down	-1.11448	-0.156374	1.11448	down	1.15334	0.205817	1.15334	up
Ta.30782.9.S1_x_at	0.00285857	1.1148e-05	2.59761e-06	0.053003	0.00439492	1.21153e-05	21.7592	70.4581	83.9528	44.3803	5.47185	44.3803	up	1.05872	0.0823232	1.05872	up	-1.85252	-0.889492	1.85252	down
Ta.304.2.S1_x_at	0.00919424	0.0245146	0.0164028	0.100392	0.196036	0.0306385	2.65355	2.87968	3.23662	2.47443	1.30709	2.47443	up	1.28879	0.366013	1.28879	up	-1.03107	-0.0441355	1.03107	down
Ta.1551.1.S1_s_at	0.349678	0.040261	1.37582e-10	0.644646	0.251004	1.78489e-09	0.0241569	0.19175	2.84545	-1.19308	-0.254686	1.19308	down	1.0116	0.0166351	1.0116	up	1.05894	0.0826267	1.05894	up
Ta.1139.1.S1_at	0.0485359	0.0883588	0.00125245	0.239154	0.361765	0.00316499	3.17267	3.95187	12.6336	-2.82177	-1.4966	2.82177	down	-1.28316	-0.359705	1.28316	down	1.05344	0.0751087	1.05344	up
Ta.1139.1.S1_x_at	0.0991442	0.236211	0.00669785	0.346325	0.557005	0.0139615	1.77195	1.85361	7.27205	-2.11505	-1.08069	2.11505	down	-1.14335	-0.193273	1.14335	down	-1.04043	-0.0571801	1.04043	down
Ta.12661.1.S1_at	0.0510058	0.0665966	1.32201e-09	0.245864	0.318831	1.32049e-08	0.203898	0.293015	4.3042	-1.07288	-0.101491	1.07288	down	1.18248	0.241812	1.18248	up	1.24076	0.31123	1.24076	up
Ta.28308.1.S1_at	0.00764974	0.963553	4.6249e-10	0.0906913	0.987227	5.2147e-09	0.557394	0.00506827	6.52603	1.21621	0.282387	1.21621	up	1.17563	0.233437	1.17563	up	1.17346	0.230764	1.17346	up
Ta.3522.2.S1_a_at	0.0227742	0.267545	1.02803e-06	0.160719	0.587616	5.24667e-06	0.614481	0.293892	4.82139	1.42756	0.513552	1.42756	up	1.07156	0.0997124	1.07156	up	1.12555	0.170624	1.12555	up
Ta.3277.2.S1_x_at	0.0433867	0.219818	6.51809e-10	0.225564	0.539828	7.04673e-09	0.182671	0.130919	3.81437	1.23828	0.308339	1.23828	up	1.06729	0.0939493	1.06729	up	1.01756	0.0251118	1.01756	up
Ta.14528.1.S1_at	0.0989215	0.00519407	5.12255e-07	0.345889	0.0922097	2.80073e-06	0.698542	3.03533	11.7532	2.13641	1.09519	2.13641	up	-1.03795	-0.0537349	1.03795	down	-1.15322	-0.205666	1.15322	down
Ta.14528.1.S1_s_at	0.760004	0.0134008	1.01467e-11	0.906347	0.146241	1.79926e-10	0.00773074	0.812876	10.7537	1.36915	0.453279	1.36915	up	-1.15547	-0.208478	1.15547	down	-1.11487	-0.156876	1.11487	down
Ta.19112.1.S1_at	0.253084	0.0833802	6.51108e-06	0.552883	0.352261	2.78027e-05	0.316605	1.25995	8.51228	-1.62979	-0.704686	1.62979	down	-1.01825	-0.0260848	1.01825	down	1.12357	0.168094	1.12357	up
Ta.1698.1.S1_at	0.0153306	0.0348828	4.52469e-15	0.130751	0.232801	2.41414e-13	0.712673	0.810735	26.0071	1.62114	0.69701	1.62114	up	1.10823	0.148253	1.10823	up	-1.00074	-0.00106287	1.00074	down
Ta.28649.1.S1_x_at	0.0979676	0.288481	1.07162e-08	0.344151	0.606993	8.51332e-08	0.30086	0.267337	7.42192	1.32986	0.411276	1.32986	up	1.1036	0.14222	1.1036	up	-1.00346	-0.00498819	1.00346	down
Ta.1023.1.S1_at	0.00175488	0.000362187	5.46009e-08	0.0405701	0.0246924	3.70774e-07	2.17884	3.85561	11.3533	2.62153	1.39041	2.62153	up	1.17768	0.235951	1.17768	up	-1.10978	-0.150267	1.10978	down
Ta.2538.1.S1_at	0.561534	0.998534	0.00040179	0.798393	0.999275	0.00114199	0.0414269	0.000352577	2.46712	-1.05273	-0.0741415	1.05273	down	-1.04978	-0.0700854	1.04978	down	-1.04197	-0.0593092	1.04197	down
Ta.28306.2.S1_at	0.0230573	0.42503	6.25635e-11	0.161879	0.714822	8.91893e-10	0.447575	0.137381	8.86807	1.07251	0.100986	1.07251	up	1.3125	0.39232	1.3125	up	1.12952	0.175704	1.12952	up
Ta.21959.1.S1_at	0.108827	0.228561	0.00180647	0.363407	0.548677	0.00438268	0.0861053	0.0977914	0.495219	-1.03037	-0.0431631	1.03037	down	1.09504	0.130977	1.09504	up	1.15318	0.205623	1.15318	up
Ta.3563.1.S1_at	2.44565e-05	0.021595	4.18359e-20	0.00370426	0.18445	4.10342e-17	4.0177	1.41437	90.2167	2.28437	1.1918	2.28437	up	1.49454	0.5797	1.49454	up	1.17521	0.23292	1.17521	up
Ta.807.2.S1_at	0.0125958	0.799161	9.74803e-08	0.11792	0.917713	6.26305e-07	1.30449	0.0836541	10.7419	1.42751	0.5135	1.42751	up	1.22054	0.287521	1.22054	up	1.26674	0.34112	1.26674	up
Ta.912.2.S1_at	0.748163	0.126444	9.44723e-11	0.900729	0.422243	1.27915e-09	0.00615379	0.259909	6.43397	-1.1589	-0.212753	1.1589	down	1.14735	0.198311	1.14735	up	-1.04536	-0.0640039	1.04536	down
Ta.912.2.S1_x_at	0.922293	0.154273	1.07447e-10	0.972161	0.460446	1.42909e-09	0.000530584	0.218281	5.95378	-1.12774	-0.17344	1.12774	down	1.14933	0.200791	1.14933	up	-1.03554	-0.0503858	1.03554	down
Ta.14393.1.S1_at	0.00511594	0.703708	0.0182726	0.0731226	0.874359	0.0336628	0.790246	0.061583	0.794539	1.28223	0.35865	1.28223	up	1.13243	0.179422	1.13243	up	1.27534	0.350886	1.27534	up
Ta.27657.6.S1_x_at	0.0543307	0.87805	6.91967e-16	0.254218	0.952398	5.41505e-14	3.06333	0.199544	211.934	-1.70884	-0.773015	1.70884	down	-1.32801	-0.409267	1.32801	down	-1.48242	-0.567954	1.48242	down
Ta.10329.15.S1_at	0.0326426	0.326862	8.76664e-19	0.194244	0.640115	3.90479e-16	0.959748	0.444073	85.9989	-1.44789	-0.533949	1.44789	down	-1.34462	-0.427195	1.34462	down	-1.01292	-0.0185232	1.01292	down
Ta.2619.1.S1_at	0.000490787	0.00104994	0.0175284	0.0209005	0.0427737	0.0324677	2.55685	2.91113	1.55378	2.50907	1.32715	2.50907	up	1.18618	0.246321	1.18618	up	1.01786	0.0255429	1.01786	up
Ta.2619.1.S1_x_at	0.000720876	0.00125911	0.0194406	0.0252311	0.0465872	0.0355261	2.11333	2.50496	1.34209	2.32368	1.21641	2.32368	up	1.18459	0.244392	1.18459	up	-1.00491	-0.00707149	1.00491	down
Ta.2300.1.S1_a_at	0.00536497	0.39817	6.38067e-05	0.0747108	0.695879	0.000217602	0.79684	0.167967	2.39829	1.40334	0.488863	1.40334	up	1.16897	0.225237	1.16897	up	1.13175	0.178558	1.13175	up
Ta.28257.1.S1_x_at	0.127647	0.354948	2.47087e-10	0.393841	0.662838	2.99488e-09	0.0582469	0.0508884	2.39874	-1.12778	-0.173487	1.12778	down	1.00743	0.0106726	1.00743	up	-1.05594	-0.07853	1.05594	down
Ta.23479.1.S1_a_at	0.93097	0.894849	5.16351e-10	0.975536	0.959489	5.74231e-09	0.000260438	0.00761183	3.23594	1.02468	0.0351772	1.02468	up	-1.02213	-0.0315746	1.02213	down	-1.01378	-0.0197407	1.01378	down
Ta.18720.3.S1_x_at	0.979731	0.904436	1.02317e-15	0.993443	0.963737	7.26376e-14	0.00135479	0.416048	556.368	1.00743	0.0106854	1.00743	up	-1.18942	-0.250263	1.18942	down	1.21116	0.276385	1.21116	up
Ta.5100.2.S1_at	0.0424255	0.034712	1.01617e-10	0.222666	0.232464	1.36209e-09	0.329557	0.552632	8.00279	-1.45018	-0.536234	1.45018	down	-1.05174	-0.0727736	1.05174	down	1.02451	0.0349367	1.02451	up
Ta.28733.2.S1_x_at	0.0108836	0.16942	4.57298e-09	0.109347	0.481021	3.98057e-08	0.739939	0.378381	7.82188	-1.48964	-0.57496	1.48964	down	-1.12516	-0.170134	1.12516	down	-1.08305	-0.115103	1.08305	down
Ta.28735.1.S1_a_at	0.523842	0.427629	3.43043e-08	0.774	0.716288	2.43623e-07	0.184528	0.775388	28.5465	-1.4457	-0.53177	1.4457	down	-1.0536	-0.0753296	1.0536	down	1.13095	0.177532	1.13095	up
Ta.28553.5.S1_x_at	0.779985	0.231218	3.24335e-10	0.916399	0.551363	3.80019e-09	0.00485602	0.188048	6.03549	-1.11081	-0.151607	1.11081	down	1.01319	0.0189088	1.01319	up	1.1506	0.202384	1.1506	up
Ta.28553.6.S1_x_at	0.4682	0.714098	9.34249e-08	0.737926	0.879185	6.02179e-07	0.0236666	0.0298584	2.55402	-1.08013	-0.111209	1.08013	down	1.01851	0.0264632	1.01851	up	-1.04906	-0.0690939	1.04906	down
Ta.3169.1.S1_x_at	0.775419	0.210163	2.97299e-08	0.913967	0.529135	2.13659e-07	0.00403452	0.160054	3.17699	-1.08562	-0.118523	1.08562	down	1.14929	0.200745	1.14929	up	-1.01305	-0.0187046	1.01305	down
Ta.23008.1.S1_at	0.660743	0.105622	0.0133028	0.856091	0.391035	0.0255028	0.0251808	0.62153	1.28303	-1.33983	-0.422048	1.33983	down	1.06769	0.0944929	1.06769	up	1.12418	0.16887	1.12418	up
Ta.25025.2.S1_at	0.5267	0.916919	1.38765e-10	0.775922	0.96856	1.79713e-09	2.4864	1.05438	643.868	1.23073	0.299511	1.23073	up	2.01296	1.00932	2.01296	up	1.20414	0.268001	1.20414	up
Ta.10329.16.S1_x_at	0.0377669	0.103463	0.0202011	0.209324	0.387292	0.0367482	8.18938	8.49109	15.4512	-5.01427	-2.32604	5.01427	down	-1.25147	-0.323622	1.25147	down	-1.15833	-0.212048	1.15833	down
Ta.2840.1.S1_at	0.300577	0.0313201	0.00228025	0.598926	0.220475	0.00538651	0.512084	3.59599	6.92455	-2.01871	-1.01344	2.01871	down	-1.17859	-0.237058	1.17859	down	1.44883	0.534893	1.44883	up
Ta.1962.1.A1_at	0.933381	0.473476	4.19402e-07	0.976531	0.745217	2.33813e-06	0.000739264	0.15951	5.18636	-1.04855	-0.0684024	1.04855	down	1.14584	0.196404	1.14584	up	-1.07238	-0.100812	1.07238	down
Ta.3625.1.S1_at	0.136866	0.508439	0.000322559	0.407944	0.767096	0.000938536	0.201705	0.119469	1.83653	1.24106	0.311577	1.24106	up	1.03717	0.0526536	1.03717	up	1.0606	0.0848853	1.0606	up
Ta.28433.1.S1_at	0.0102259	0.0267224	0.0140868	0.106052	0.204122	0.0268216	0.892053	0.973066	1.17086	1.63292	0.707456	1.63292	up	1.26076	0.334294	1.26076	up	-1.06974	-0.097264	1.06974	down
Ta.27117.1.S1_at	0.0236751	0.0153755	3.32247e-07	0.164332	0.156694	1.8962e-06	0.624369	1.05805	5.61574	-1.62893	-0.703924	1.62893	down	-1.1636	-0.218592	1.1636	down	1.09607	0.132346	1.09607	up
Ta.27117.1.S1_x_at	0.115781	0.062233	7.7607e-05	0.375138	0.308874	0.000259699	0.338674	0.787701	3.40594	-1.47261	-0.558372	1.47261	down	-1.14064	-0.189838	1.14064	down	1.12214	0.166253	1.12214	up
Ta.7378.12.S1_at	0.00447835	0.76441	2.59574e-13	0.0679334	0.901516	7.41846e-12	4.6298	0.265743	86.8074	-1.88622	-0.915499	1.88622	down	-1.66993	-0.73979	1.66993	down	-1.4107	-0.49641	1.4107	down
Ta.7378.12.S1_x_at	0.00465145	0.831194	3.03129e-14	0.0694035	0.932385	1.17143e-12	3.56993	0.142007	79.757	-1.58346	-0.663081	1.58346	down	-1.69854	-0.764294	1.69854	down	-1.3775	-0.462051	1.3775	down
Ta.28426.1.S1_a_at	0.0949828	0.0363495	7.44422e-10	0.338487	0.238178	7.93246e-09	0.0813857	0.203119	2.51359	-1.08449	-0.117019	1.08449	down	1.15797	0.211603	1.15797	up	1.14132	0.190698	1.14132	up
Ta.7378.13.S1_at	0.118785	0.0543813	1.22808e-13	0.380029	0.28956	3.87643e-12	0.296615	0.739268	21.5888	-1.48111	-0.566676	1.48111	down	-1.07055	-0.0983583	1.07055	down	1.08704	0.12041	1.08704	up
Ta.28553.7.S1_at	0.0857433	0.0793868	0.000160311	0.321596	0.34459	0.000499968	0.254087	0.444255	1.90893	-1.10479	-0.143769	1.10479	down	1.22288	0.290282	1.22288	up	1.28125	0.357557	1.28125	up
Ta.28553.7.S1_x_at	0.60297	0.431011	0.000160533	0.823649	0.718656	0.000500571	0.0215701	0.13514	1.85094	-1.04982	-0.0701366	1.04982	down	-1.00036	-0.000521481	1.00036	down	1.16274	0.217526	1.16274	up
Ta.2262.1.S1_at	0.806004	0.0338643	2.37632e-08	0.927763	0.229472	1.74576e-07	0.00560362	0.693356	6.08788	1.14817	0.199331	1.14817	up	1.18289	0.242317	1.18289	up	-1.28948	-0.366791	1.28948	down
Ta.7131.1.S1_s_at	0.905233	0.364427	4.65171e-05	0.965987	0.670297	0.000163584	0.00106716	0.154599	2.09781	1.12601	0.171225	1.12601	up	-1.05123	-0.072072	1.05123	down	-1.09568	-0.13182	1.09568	down
Ta.2505.1.A1_at	0.107397	0.00014322	0.000731978	0.360993	0.0154336	0.00196096	0.376439	3.29676	2.53452	1.99098	0.993477	1.99098	up	1.06989	0.0974614	1.06989	up	-1.39223	-0.477392	1.39223	down
Ta.2505.1.A1_x_at	0.0433535	8.91449e-05	0.000129299	0.22547	0.012155	0.000411435	0.486965	2.83007	2.68039	1.97164	0.979395	1.97164	up	1.06461	0.090327	1.06461	up	-1.29405	-0.371893	1.29405	down
Ta.23679.1.S1_at	0.0956182	0.000742248	9.46693e-17	0.339631	0.0360564	1.21896e-14	1.94961	12.1834	211.422	4.27337	2.09537	4.27337	up	-1.11308	-0.154562	1.11308	down	-1.45855	-0.54453	1.45855	down
Ta.10329.17.S1_at	0.136906	0.349184	1.48384e-20	0.407988	0.65793	1.71586e-17	0.915336	0.854232	234.946	1.06715	0.0937663	1.06715	up	-1.56511	-0.646266	1.56511	down	-1.32338	-0.404232	1.32338	down
Ta.10329.17.S1_x_at	0.090016	0.331704	1.00175e-20	0.329483	0.644178	1.40084e-17	1.20347	0.898082	241.655	1.02865	0.0407467	1.02865	up	-1.65806	-0.729498	1.65806	down	-1.3271	-0.408275	1.3271	down
Ta.304.3.S1_at	0.00820491	0.103889	3.53469e-05	0.0940827	0.387928	0.000127769	0.525526	0.320546	1.92877	1.41128	0.497008	1.41128	up	1.03294	0.0467577	1.03294	up	1.1338	0.181167	1.1338	up
Ta.304.3.S1_x_at	0.0166524	0.0623729	6.68539e-06	0.136439	0.30923	2.84581e-05	0.404549	0.383403	2.28895	1.40791	0.49356	1.40791	up	1.00315	0.00453742	1.00315	up	1.10034	0.137944	1.10034	up
Ta.28728.2.S1_x_at	0.201061	0.0123464	0.00250708	0.494904	0.140537	0.00585836	0.211141	1.2617	1.81883	-1.45366	-0.539686	1.45366	down	-1.2086	-0.273332	1.2086	down	1.27767	0.353517	1.27767	up
Ta.5436.1.A1_at	0.228182	0.702105	4.46509e-06	0.525966	0.873849	1.97289e-05	0.317122	0.149981	8.00507	-1.10211	-0.140275	1.10211	down	-1.04157	-0.0587572	1.04157	down	-1.28708	-0.364103	1.28708	down
Ta.11837.1.S1_at	0.00327417	0.00195555	8.21877e-10	0.0569999	0.0575843	8.66111e-09	1.67272	2.53339	14.9052	-2.22382	-1.15304	2.22382	down	-1.1869	-0.247193	1.1869	down	1.07691	0.106897	1.07691	up
Ta.1117.1.S1_at	0.241823	0.119791	1.00689e-08	0.541303	0.412731	8.05337e-08	0.275104	0.87968	13.9683	1.50383	0.588641	1.50383	up	1.07385	0.10279	1.07385	up	-1.12266	-0.166927	1.12266	down
Ta.23142.9.S1_at	0.981211	0.88498	2.60618e-15	0.993864	0.95569	1.53582e-13	0.00017005	0.073989	75.8171	1.08939	0.12352	1.08939	up	-1.00993	-0.0142547	1.00993	down	-1.06897	-0.096225	1.06897	down
Ta.28341.2.S1_at	0.258108	0.0190199	1.21194e-12	0.557683	0.17305	2.82631e-11	0.0746604	0.509567	8.81385	-1.34299	-0.425446	1.34299	down	1.03045	0.0432774	1.03045	up	1.07843	0.108928	1.07843	up
Ta.28341.2.S1_x_at	0.688095	0.241236	7.57433e-11	0.870704	0.562434	1.05161e-09	0.00921823	0.167362	6.27514	-1.16855	-0.224726	1.16855	down	1.05006	0.0704706	1.05006	up	1.0412	0.0582433	1.0412	up
Ta.28743.1.S1_at	0.000118937	0.0118542	0.000255463	0.00963609	0.138187	0.000761362	3.35109	1.76999	3.78585	2.33496	1.2234	2.33496	up	1.33567	0.417569	1.33567	up	1.14047	0.189632	1.14047	up
Ta.7378.14.S1_at	0.0170893	0.871701	2.70301e-12	0.138195	0.94957	5.60078e-11	4.41466	0.191021	101.886	-1.87236	-0.904859	1.87236	down	-1.53679	-0.619921	1.53679	down	-1.49105	-0.57633	1.49105	down
Ta.10329.19.S1_x_at	0.00467663	0.0713341	2.38154e-15	0.0696289	0.328919	1.43061e-13	1.63903	1.0132	44.4191	-1.51461	-0.598949	1.51461	down	1.02973	0.0422703	1.02973	up	-1.65126	-0.723566	1.65126	down
[truncated: 33,474 more rows]
