# Supplementary material for: Genome-wide transcriptome study in wheat identified candidate genes related to processing quality, majority of them showing interaction (quality x development) and having temporal and spatial distributions
Source: BMC Genomics. 2014 Jan 16;15:29. doi: 10.1186/1471-2164-15-29 (PMC3897974; doi:10.1186/1471-2164-15-29)
Supplement: Additional file 2 — Details of the probe sets identified for quality, seed development, and interaction (quality and seed development) through gene specific two-way ANOVA. Sheet 1: Detail of 3,126 probe sets whose expression changed due to quality. Sheet 2: Detail of 34,604 probe sets whose expression changed due to seed development. Sheet 3: Detail of 1,732 probe sets whose expression changed due to interaction (quality x development). [file 1471-2164-15-29-S2.xlsx]

## Sheet: Sheet 1
Additional file 2: Detail of 3,126 probe sets whose expression changed due to quality
Probe Set ID	Corrected p-value (Quality)	Corrected p-value (Quality-developmental stage)	Corrected p-value (developmental stage)	p-value (Quality)	p-value (Quality-developmental stage)	p-value (developmental stage)	Fold change ([Good-7DAA] vs [Poor-7DAA])	Log Fold change ([Good-7DAA] vs [Poor-7DAA])	Absolute Fold change ([Good-7DAA] vs [Poor-7DAA])	Regulation ([Good-7DAA] vs [Poor-7DAA])	Fold change ([Good-14DAA] vs [Poor-14DAA])	Log Fold change ([Good-14DAA] vs [Poor-14DAA])	Absolute Fold change ([Good-14DAA] vs [Poor-14DAA])	Regulation ([Good-14DAA] vs [Poor-14DAA])	Fold change ([Good-28DAA] vs [Poor-28DAA])	Log Fold change ([Good-28DAA] vs [Poor-28DAA])	Absolute Fold change ([Good-28DAA] vs [Poor-28DAA])	Regulation ([Good-28DAA] vs [Poor-28DAA])
TaAffx.118782.1.A1_at	1.26949e-11	9.75703e-06	1.56171e-08	2.11121e-16	8.11314e-10	1.59649e-09	-2.81484	-1.49305	2.81484	down	-1.71677	-0.779694	1.71677	down	-10.7212	-3.42239	10.7212	down
Ta.21557.1.A1_at	2.85345e-09	0.131671	0.000444805	9.49078e-14	0.0106227	0.000140866	4.58259	2.19616	4.58259	up	2.21529	1.1475	2.21529	up	3.80596	1.92826	3.80596	up
TaAffx.93161.1.A1_at	7.31311e-09	9.75703e-06	1.28746e-09	3.64859e-13	6.61046e-10	9.51714e-11	-4.36329	-2.12542	4.36329	down	-1.33008	-0.411509	1.33008	down	-1.39211	-0.477269	1.39211	down
Ta.10729.1.S1_a_at	6.0819e-08	0.287303	3.73539e-08	4.04577e-12	0.0534709	4.26149e-09	4.92032	2.29875	4.92032	up	2.43965	1.28667	2.43965	up	3.51327	1.81281	3.51327	up
Ta.25839.1.A1_a_at	8.77874e-08	0.131671	0.01543	1.0217e-11	0.0106279	0.00750008	26.5752	4.73201	26.5752	up	4.55457	2.18731	4.55457	up	24.8855	4.63723	24.8855	up
TaAffx.80118.1.S1_at	8.77874e-08	0.204698	0.00754207	7.75639e-12	0.0268693	0.00332595	-20.0581	-4.32611	20.0581	down	-5.78195	-2.53156	5.78195	down	-32.6331	-5.02826	32.6331	down
TaAffx.86271.1.S1_at	8.77874e-08	0.0100308	0.0640735	1.02196e-11	5.91529e-05	0.0382474	-4.00381	-2.00137	4.00381	down	-1.75975	-0.815375	1.75975	down	-1.65692	-0.728504	1.65692	down
Ta.16067.1.S1_at	1.26697e-07	0.428727	0.0775424	1.68561e-11	0.130648	0.0477085	-6.84878	-2.77585	6.84878	down	-3.20468	-1.68018	3.20468	down	-4.76312	-2.25191	4.76312	down
Ta.9546.1.S1_a_at	4.14382e-07	0.318133	3.86908e-05	6.20219e-11	0.0662056	9.38267e-06	-2.31358	-1.21013	2.31358	down	-2.06879	-1.04878	2.06879	down	-1.56052	-0.642027	1.56052	down
TaAffx.5511.1.A1_at	5.96154e-07	0.0126734	3.04905e-06	9.91426e-11	9.77943e-05	5.63223e-07	6.77703	2.76065	6.77703	up	1.45369	0.539718	1.45369	up	3.96085	1.98581	3.96085	up
Ta.1055.1.S1_x_at	7.75894e-07	0.382781	0.000820611	1.54841e-10	0.100616	0.000277622	-2.28933	-1.19492	2.28933	down	-1.63238	-0.706979	1.63238	down	-2.40146	-1.26391	2.40146	down
Ta.10848.1.S1_at	7.75894e-07	0.291022	0.138805	1.44922e-10	0.0549801	0.0938306	8.33176	3.05862	8.33176	up	2.94322	1.5574	2.94322	up	4.91363	2.29679	4.91363	up
Ta.5022.1.A1_at	9.76864e-07	0.728701	7.5225e-08	2.11193e-10	0.446086	9.33134e-09	-4.68472	-2.22796	4.68472	down	-3.0341	-1.60127	3.0341	down	-4.33339	-2.1155	4.33339	down
Ta.4940.1.A1_at	1.38405e-06	0.0910552	9.33663e-05	3.43887e-10	0.00508394	2.49351e-05	7.6188	2.92956	7.6188	up	2.04093	1.02923	2.04093	up	7.45306	2.89783	7.45306	up
Ta.17485.1.S1_at	1.38405e-06	1.48447e-07	2.60199e-11	3.68277e-10	2.46873e-12	1.1043e-12	-1.12974	-0.175996	1.12974	down	1.03386	0.0480402	1.03386	up	-8.88364	-3.15115	8.88364	down
Ta.6060.2.S1_at	1.38405e-06	0.0636981	7.38056e-10	3.56796e-10	0.00242479	5.04712e-11	1.79642	0.845121	1.79642	up	2.04381	1.03126	2.04381	up	4.33669	2.11659	4.33669	up
Ta.6618.2.S1_a_at	2.01843e-06	0.000156211	1.6004e-17	5.70643e-10	2.59785e-08	1.25091e-20	3.07432	1.62027	3.07432	up	1.48244	0.567976	1.48244	up	1.00877	0.0125955	1.00877	up
Ta.13165.3.S1_x_at	2.2289e-06	0.325742	2.25574e-10	7.04724e-10	0.0698197	1.31448e-11	2.29175	1.19645	2.29175	up	3.28198	1.71457	3.28198	up	5.16105	2.36767	5.16105	up
Ta.4078.1.S1_at	2.2289e-06	0.000395736	6.0792e-12	7.3736e-10	1.71112e-07	2.0695e-13	1.62401	0.699558	1.62401	up	1.20887	0.273659	1.20887	up	5.73969	2.52097	5.73969	up
Ta.10729.2.S1_x_at	2.2289e-06	0.137091	2.46474e-05	7.41349e-10	0.0115958	5.70124e-06	1.93194	0.950047	1.93194	up	1.73499	0.794924	1.73499	up	3.40458	1.76748	3.40458	up
Ta.6984.1.A1_at	2.42837e-06	0.276499	0.024451	8.48077e-10	0.049104	0.0126884	-57.963	-5.85706	57.963	down	-7.02405	-2.8123	7.02405	down	-16.8525	-4.07489	16.8525	down
TaAffx.21341.1.A1_at	2.5364e-06	0.100496	0.11555	9.27987e-10	0.00617204	0.0758452	-5.69655	-2.51009	5.69655	down	-2.38964	-1.2568	2.38964	down	-2.09308	-1.06563	2.09308	down
Ta.10848.2.S1_a_at	3.21205e-06	0.0154336	0.000253846	1.2286e-09	0.000143209	7.56754e-05	3.09012	1.62766	3.09012	up	1.90438	0.929319	1.90438	up	1.23236	0.301419	1.23236	up
Ta.5022.1.A1_x_at	4.07853e-06	0.732822	3.37196e-09	1.62786e-09	0.452129	2.82908e-10	-2.88732	-1.52973	2.88732	down	-2.09002	-1.06351	2.09002	down	-2.37485	-1.24784	2.37485	down
Ta.4957.1.S1_at	5.06518e-06	0.151155	0.0399636	2.10589e-09	0.0143605	0.0222392	-26.6072	-4.73374	26.6072	down	-3.61552	-1.8542	3.61552	down	-7.87014	-2.97639	7.87014	down
Ta.9546.2.S1_x_at	5.19974e-06	0.383961	0.000327898	2.24831e-09	0.10119	0.000100429	-2.09271	-1.06537	2.09271	down	-2.15749	-1.10936	2.15749	down	-1.48861	-0.573968	1.48861	down
Ta.5033.1.S1_x_at	5.33307e-06	0.320944	4.29822e-11	2.39465e-09	0.0674916	1.98503e-12	-2.0185	-1.01328	2.0185	down	-1.44287	-0.528938	1.44287	down	-1.54116	-0.624015	1.54116	down
Ta.25480.1.S1_at	6.07754e-06	0.85522	9.24967e-05	2.83001e-09	0.666881	2.46843e-05	2.36922	1.24441	2.36922	up	1.9801	0.98557	1.9801	up	2.40263	1.26462	2.40263	up
Ta.13165.3.S1_a_at	6.17797e-06	0.1477	1.8956e-10	2.97951e-09	0.0136867	1.07877e-11	1.97907	0.98482	1.97907	up	2.65107	1.40657	2.65107	up	5.43927	2.44341	5.43927	up
TaAffx.83169.1.S1_at	6.6472e-06	0.305313	6.33054e-08	3.31636e-09	0.0606172	7.68011e-09	2.21612	1.14804	2.21612	up	1.80247	0.849974	1.80247	up	1.44136	0.527427	1.44136	up
Ta.10750.1.S1_at	7.97302e-06	0.00139898	0.000409429	4.18694e-09	1.23308e-06	0.000128601	-1.24338	-0.314263	1.24338	down	-1.61328	-0.689999	1.61328	down	-5.63885	-2.4954	5.63885	down
TaAffx.50853.1.S1_at	7.97302e-06	0.113914	1.75116e-05	4.24302e-09	0.00794142	3.92133e-06	-4.42715	-2.14638	4.42715	down	-1.69772	-0.763603	1.69772	down	-5.61448	-2.48915	5.61448	down
TaAffx.8005.1.S1_at	1.01253e-05	0.963531	0.154876	5.55677e-09	0.903926	0.10658	-2.15422	-1.10716	2.15422	down	-2.14121	-1.09843	2.14121	down	-1.9685	-0.9771	1.9685	down
Ta.4236.1.S1_at	1.05374e-05	0.63731	0.0254498	5.95817e-09	0.323557	0.0132711	-3.57309	-1.83717	3.57309	down	-2.22423	-1.1533	2.22423	down	-3.31862	-1.73059	3.31862	down
Ta.27445.1.S1_at	1.09308e-05	0.693634	0.452891	6.53138e-09	0.395133	0.381771	-9.19861	-3.20142	9.19861	down	-13.4108	-3.74532	13.4108	down	-28.6249	-4.8392	28.6249	down
Ta.8456.1.A1_at	1.09308e-05	0.0917551	1.00756e-06	6.54421e-09	0.00515151	1.65065e-07	-2.70162	-1.43382	2.70162	down	-1.53266	-0.616041	1.53266	down	-4.39398	-2.13553	4.39398	down
Ta.1055.1.S1_at	1.117e-05	0.357561	0.00825635	6.91525e-09	0.0861976	0.00368777	-3.10661	-1.63534	3.10661	down	-2.79003	-1.48028	2.79003	down	-6.74151	-2.75307	6.74151	down
Ta.5769.1.A1_at	1.117e-05	0.654838	0.951792	7.05893e-09	0.345284	0.941693	-2.90815	-1.5401	2.90815	down	-2.26974	-1.18253	2.26974	down	-3.69252	-1.88461	3.69252	down
Ta.4862.3.A1_at	1.23647e-05	0.786089	7.12761e-07	8.01957e-09	0.539312	1.12549e-07	-2.14507	-1.10102	2.14507	down	-2.36653	-1.24277	2.36653	down	-2.9128	-1.54241	2.9128	down
Ta.1735.2.S1_a_at	1.3613e-05	0.0262303	0.0598842	9.15586e-09	0.000404811	0.0354071	3.02917	1.59892	3.02917	up	2.08106	1.05732	2.08106	up	1.18363	0.243216	1.18363	up
TaAffx.65793.1.A1_x_at	1.3613e-05	0.073743	0.367233	9.28192e-09	0.00328235	0.296945	-5.63074	-2.49333	5.63074	down	-2.21655	-1.14832	2.21655	down	-1.81063	-0.856489	1.81063	down
TaAffx.113607.2.S1_at	1.40306e-05	0.150677	9.86839e-05	9.80001e-09	0.0142531	2.65538e-05	1.55578	0.637641	1.55578	up	1.24499	0.316135	1.24499	up	1.90909	0.932888	1.90909	up
Ta.5785.1.S1_at	1.68507e-05	9.75703e-06	9.86886e-12	1.205e-08	5.22503e-10	3.59593e-13	1.09382	0.12937	1.09382	up	1.13308	0.180248	1.13308	up	14.2932	3.83726	14.2932	up
Ta.16787.1.A1_at	1.94576e-05	0.310278	0.00140716	1.42378e-08	0.0627874	0.000506295	-3.18458	-1.6711	3.18458	down	-2.17421	-1.12049	2.17421	down	-5.64373	-2.49665	5.64373	down
TaAffx.98869.1.S1_at	2.00244e-05	0.252074	7.96527e-05	1.49856e-08	0.040638	2.08818e-05	2.10352	1.07281	2.10352	up	1.40838	0.49404	1.40838	up	1.51503	0.599344	1.51503	up
Ta.23997.1.A1_at	2.07958e-05	0.715776	1.43033e-08	1.59087e-08	0.426754	1.44672e-09	-2.16568	-1.11482	2.16568	down	-1.65396	-0.725925	1.65396	down	-2.01995	-1.01432	2.01995	down
TaAffx.118573.1.A1_at	2.66172e-05	0.138082	0.0116554	2.08047e-08	0.0118245	0.00545273	-1.92999	-0.948594	1.92999	down	-1.79601	-0.844795	1.79601	down	-4.14629	-2.05182	4.14629	down
TaAffx.78552.1.S1_at	2.68894e-05	0.0352988	0.0293121	2.14646e-08	0.000703264	0.0155856	14.6965	3.8774	14.6965	up	1.85764	0.893471	1.85764	up	3.41787	1.7731	3.41787	up
Ta.13241.2.S1_at	2.79623e-05	0.159825	2.78927e-06	2.27861e-08	0.0160009	5.09881e-07	1.46406	0.549971	1.46406	up	1.76678	0.821125	1.76678	up	2.79024	1.48039	2.79024	up
Ta.9546.1.S1_x_at	3.07468e-05	0.52256	0.00997506	2.55665e-08	0.204606	0.00456907	-2.07882	-1.05577	2.07882	down	-2.28721	-1.19359	2.28721	down	-1.55678	-0.638562	1.55678	down
Ta.22858.1.A1_at	3.10827e-05	0.786449	0.000714896	2.63627e-08	0.540068	0.000238398	-3.50956	-1.81129	3.50956	down	-2.37071	-1.24532	2.37071	down	-3.03956	-1.60386	3.03956	down
Ta.1659.3.S1_a_at	3.12931e-05	0.947883	0.0044525	2.70616e-08	0.867899	0.00183828	2.66952	1.41658	2.66952	up	2.29241	1.19687	2.29241	up	2.3925	1.25852	2.3925	up
Ta.5909.1.S1_at	3.38097e-05	0.00892192	1.78438e-10	2.98002e-08	4.62322e-05	1.00568e-11	-3.38955	-1.76109	3.38955	down	-1.398	-0.483365	1.398	down	-1.29966	-0.378131	1.29966	down
Ta.15874.1.A1_at	4.17821e-05	0.0327326	6.26515e-05	3.75219e-08	0.000622197	1.60018e-05	-5.43158	-2.44137	5.43158	down	-2.17909	-1.12372	2.17909	down	-1.41557	-0.501386	1.41557	down
Ta.608.2.S1_a_at	4.59388e-05	0.343815	0.00244986	4.20189e-08	0.0788857	0.000939676	1.64726	0.720065	1.64726	up	1.5968	0.675181	1.5968	up	2.49012	1.31621	2.49012	up
Ta.4388.1.A1_at	4.79034e-05	0.727793	0.000270826	4.46125e-08	0.444674	8.12375e-05	2.24028	1.16368	2.24028	up	1.8737	0.905888	1.8737	up	1.69109	0.757956	1.69109	up
Ta.16556.1.S1_at	4.92244e-05	0.398375	3.16923e-05	4.66613e-08	0.11058	7.52424e-06	2.55364	1.35255	2.55364	up	1.52817	0.611808	1.52817	up	2.19474	1.13405	2.19474	up
TaAffx.51087.1.A1_at	4.93811e-05	0.1477	7.11783e-06	4.84523e-08	0.013689	1.44225e-06	-3.67216	-1.87663	3.67216	down	-1.59314	-0.671871	1.59314	down	-1.96176	-0.972152	1.96176	down
Ta.10697.1.A1_at	4.93811e-05	0.285236	0.644286	4.77953e-08	0.0524692	0.584337	-1.60628	-0.683722	1.60628	down	-1.41575	-0.501566	1.41575	down	-2.22719	-1.15522	2.22719	down
Ta.18716.1.S1_at	5.18791e-05	0.383961	0.000499968	5.17661e-08	0.101167	0.000160315	6.1735	2.62609	6.1735	up	2.80004	1.48545	2.80004	up	2.59544	1.37598	2.59544	up
Ta.2942.2.S1_a_at	5.29216e-05	0.789807	2.32868e-09	5.36864e-08	0.54663	1.86392e-10	1.44136	0.527433	1.44136	up	1.32498	0.405969	1.32498	up	1.29292	0.37063	1.29292	up
Ta.26984.1.S1_at	5.83381e-05	0.0522399	2.04709e-08	6.11215e-08	0.00159354	2.1577e-09	1.80979	0.855826	1.80979	up	1.19208	0.253481	1.19208	up	1.25263	0.324963	1.25263	up
Ta.4542.2.S1_at	5.83381e-05	0.0511377	0.00117307	6.11058e-08	0.00152314	0.000414048	1.26012	0.333557	1.26012	up	1.41237	0.498114	1.41237	up	2.33537	1.22365	2.33537	up
TaAffx.92210.1.A1_at	6.05109e-05	0.268999	0.0438806	6.63743e-08	0.0465736	0.0247524	1.51425	0.598605	1.51425	up	1.23133	0.300213	1.23133	up	1.21739	0.283787	1.21739	up
TaAffx.65793.1.A1_at	6.05109e-05	0.114755	0.419851	6.6417e-08	0.00807438	0.348297	-5.4723	-2.45215	5.4723	down	-2.29546	-1.19879	2.29546	down	-1.7414	-0.80025	1.7414	down
Ta.4542.2.S1_x_at	6.05109e-05	0.038193	0.000393757	6.59432e-08	0.000854075	0.000123095	1.31017	0.389759	1.31017	up	1.21326	0.278889	1.21326	up	2.08091	1.05721	2.08091	up
Ta.7158.1.S1_at	6.40605e-05	0.0778788	0.00912399	7.24437e-08	0.00364067	0.00412872	108.068	6.7558	108.068	up	6.82414	2.77065	6.82414	up	4.50757	2.17235	4.50757	up
Ta.6765.2.S1_a_at	6.40605e-05	0.801111	8.20504e-08	7.16358e-08	0.565724	1.02817e-08	5.6859	2.50739	5.6859	up	4.14814	2.05246	4.14814	up	3.31594	1.72942	3.31594	up
Ta.26227.1.A1_at	7.08947e-05	0.106571	8.59175e-08	8.13513e-08	0.00688567	1.08306e-08	-1.26835	-0.342951	1.26835	down	-1.76476	-0.819472	1.76476	down	-2.53457	-1.34174	2.53457	down
TaAffx.29201.1.S1_at	7.73523e-05	0.319618	0.004297	9.00477e-08	0.0668992	0.00176615	4.27941	2.09741	4.27941	up	9.22939	3.20624	9.22939	up	2.51578	1.331	2.51578	up
Ta.18399.1.S1_s_at	7.7751e-05	0.102702	7.91554e-05	9.18049e-08	0.00637554	2.07343e-05	5.22424	2.38522	5.22424	up	1.43015	0.516169	1.43015	up	4.83795	2.2744	4.83795	up
Ta.608.2.S1_x_at	8.39922e-05	0.669894	0.00454194	1.00571e-07	0.363736	0.00187921	1.77746	0.82982	1.77746	up	1.44571	0.531775	1.44571	up	1.47849	0.56412	1.47849	up
TaAffx.9241.1.S1_at	9.98267e-05	0.664241	3.58611e-06	1.21191e-07	0.356521	6.7451e-07	-1.49666	-0.581743	1.49666	down	-1.27668	-0.3524	1.27668	down	-1.34014	-0.422383	1.34014	down
Ta.11276.1.A1_at	0.0001074	0.204198	0.0189991	1.32171e-07	0.0267416	0.00950573	-8.72687	-3.12546	8.72687	down	-2.01319	-1.00948	2.01319	down	-4.19909	-2.07008	4.19909	down
Ta.22346.2.A1_at	0.000107627	0.0474525	4.795e-06	1.34241e-07	0.00131607	9.30117e-07	-2.89986	-1.53599	2.89986	down	-1.28064	-0.356861	1.28064	down	-1.55494	-0.636861	1.55494	down
TaAffx.38579.1.S1_at	0.000112582	1.38434e-05	6.87268e-09	1.42293e-07	1.38132e-09	6.32624e-10	-9.44324	-3.23928	9.44324	down	-1.15115	-0.203071	1.15115	down	1.0858	0.118762	1.0858	up
Ta.24959.2.S1_at	0.000114407	4.47439e-05	1.75476e-12	1.46502e-07	5.95285e-09	4.84134e-14	3.93771	1.97736	3.93771	up	1.11816	0.161131	1.11816	up	-1.0156	-0.0223325	1.0156	down
Ta.23366.2.S1_x_at	0.000116441	0.0916047	0.000639236	1.5298e-07	0.00513849	0.000210754	2.38195	1.25214	2.38195	up	5.55743	2.47442	5.55743	up	28.8824	4.85212	28.8824	up
TaAffx.124207.2.S1_x_at	0.000116441	0.148025	3.1357e-05	1.52504e-07	0.0137944	7.43743e-06	-2.39729	-1.2614	2.39729	down	-1.59002	-0.669041	1.59002	down	-1.31976	-0.40028	1.31976	down
Ta.5033.2.S1_x_at	0.000128847	0.352769	5.20909e-10	1.71422e-07	0.0837626	3.39413e-11	-1.73448	-0.794507	1.73448	down	-1.3437	-0.426214	1.3437	down	-1.30625	-0.385428	1.30625	down
Ta.20002.1.A1_at	0.000129843	0.0451409	5.22071e-09	1.74906e-07	0.00118489	4.63135e-10	-6.24964	-2.64377	6.24964	down	-1.20962	-0.274551	1.20962	down	-3.95321	-1.98302	3.95321	down
TaAffx.103216.1.S1_at	0.000131119	0.903497	0.231822	1.78806e-07	0.768718	0.171581	1.9008	0.926607	1.9008	up	1.7075	0.771884	1.7075	up	1.64926	0.721815	1.64926	up
TaAffx.98869.2.S1_at	0.000135911	0.387787	0.6816	1.87601e-07	0.103767	0.625057	1.71215	0.775812	1.71215	up	1.24964	0.321512	1.24964	up	1.55005	0.632311	1.55005	up
TaAffx.78552.1.S1_x_at	0.000135945	0.053705	0.0608744	1.89908e-07	0.00169434	0.0360796	11.6815	3.54615	11.6815	up	1.74166	0.80046	1.74166	up	2.88021	1.52617	2.88021	up
Ta.21106.1.A1_at	0.000137531	0.548367	0.00282079	1.94412e-07	0.228286	0.001101	4.86096	2.28124	4.86096	up	5.67561	2.50478	5.67561	up	16.1709	4.01532	16.1709	up
Ta.1900.1.S1_at	0.000149046	0.0942667	1.88338e-05	2.13167e-07	0.00543376	4.2454e-06	1.97835	0.9843	1.97835	up	1.2513	0.323433	1.2513	up	1.3051	0.384162	1.3051	up
Ta.6968.1.S1_at	0.000158168	0.08398	0.072408	2.30936e-07	0.00422756	0.0440173	-1.7764	-0.828955	1.7764	down	-1.36843	-0.452526	1.36843	down	-1.13284	-0.179941	1.13284	down
Ta.23366.2.S1_at	0.000158168	0.0983205	0.00204947	2.31474e-07	0.0059011	0.000769161	2.58043	1.36761	2.58043	up	10.0025	3.32228	10.0025	up	59.9647	5.90604	59.9647	up
TaAffx.12160.1.A1_at	0.000161123	0.604454	0.00407964	2.40213e-07	0.285624	0.00166555	-2.32648	-1.21815	2.32648	down	-1.95673	-0.968445	1.95673	down	-3.32454	-1.73315	3.32454	down
Ta.17060.1.S1_at	0.000161123	0.366808	0.00334253	2.41157e-07	0.0912571	0.00133204	-1.93217	-0.950225	1.93217	down	-1.33489	-0.416726	1.33489	down	-1.49614	-0.581249	1.49614	down
TaAffx.78237.1.S1_at	0.000177402	0.541072	0.0351017	2.68474e-07	0.221098	0.0191635	4.17997	2.06349	4.17997	up	2.93042	1.55111	2.93042	up	2.05211	1.03711	2.05211	up
TaAffx.110056.1.S1_at	0.000195785	0.0863073	0.00307671	2.9955e-07	0.00452897	0.00121281	-1.122	-0.166073	1.122	down	-1.22603	-0.293991	1.22603	down	-1.56416	-0.645387	1.56416	down
Ta.16111.1.A1_at	0.000210007	0.135848	0.00741457	3.24896e-07	0.01137	0.00326209	2.14371	1.10011	2.14371	up	2.0954	1.06722	2.0954	up	7.13162	2.83423	7.13162	up
TaAffx.130361.1.S1_at	0.000210007	0.388	0.00545816	3.28295e-07	0.103919	0.0023143	1.63149	0.706186	1.63149	up	1.3998	0.485218	1.3998	up	1.22695	0.295076	1.22695	up
Ta.5682.1.S1_at	0.000214326	0.17526	0.707644	3.3861e-07	0.0195045	0.654533	9.38356	3.23014	9.38356	up	2.71747	1.44226	2.71747	up	2.30856	1.20699	2.30856	up
Ta.16831.1.S1_x_at	0.00021702	0.282648	6.408e-06	3.46476e-07	0.051452	1.28382e-06	-1.93723	-0.953996	1.93723	down	-1.24923	-0.321044	1.24923	down	-1.63488	-0.709185	1.63488	down
Ta.24736.1.S1_at	0.000222765	0.196181	0.0266299	3.61642e-07	0.0245834	0.0139741	550.209	9.10384	550.209	up	31.2026	4.96359	31.2026	up	8.00898	3.00162	8.00898	up
Ta.7623.1.S1_at	0.000222765	0.482967	1.56514e-08	3.63058e-07	0.170981	1.60077e-09	2.72911	1.44843	2.72911	up	2.12244	1.08573	2.12244	up	1.58922	0.668316	1.58922	up
Ta.1659.2.A1_a_at	0.000224561	0.620062	0.0143736	3.71951e-07	0.302731	0.00692185	2.7217	1.44451	2.7217	up	2.66111	1.41203	2.66111	up	4.99057	2.3192	4.99057	up
Ta.5025.1.A1_at	0.000224561	0.225076	1.96168e-09	3.73453e-07	0.0326361	1.53265e-10	-1.50757	-0.592226	1.50757	down	-1.33758	-0.419623	1.33758	down	-2.2043	-1.14032	2.2043	down
Ta.26112.1.A1_at	0.000226334	0.372268	8.70642e-06	3.80165e-07	0.0942881	1.80395e-06	-1.90369	-0.9288	1.90369	down	-1.285	-0.361767	1.285	down	-1.77368	-0.826744	1.77368	down
TaAffx.22501.1.S1_at	0.000232056	0.00995197	1.19647e-09	3.93635e-07	5.76269e-05	8.76697e-11	1.88421	0.91396	1.88421	up	1.18385	0.243487	1.18385	up	1.09055	0.125055	1.09055	up
Ta.1834.1.S1_x_at	0.00027356	0.0364203	9.54082e-06	4.68589e-07	0.000761948	1.99508e-06	-1.13696	-0.185187	1.13696	down	-1.53761	-0.620689	1.53761	down	-2.56495	-1.35893	2.56495	down
Ta.6789.1.S1_a_at	0.000284579	0.332835	0.00349099	4.96928e-07	0.0731632	0.00139922	2.27485	1.18577	2.27485	up	1.41724	0.503088	1.41724	up	1.57268	0.653222	1.57268	up
Ta.23681.1.S1_a_at	0.000284579	0.879226	0.00201139	4.92854e-07	0.71416	0.000753263	13.8778	3.7947	13.8778	up	8.5631	3.09813	8.5631	up	19.3119	4.27141	19.3119	up
Ta.5129.2.A1_a_at	0.000292826	0.53038	0.00450525	5.16198e-07	0.211187	0.00186216	-7.53356	-2.91333	7.53356	down	-5.42862	-2.44059	5.42862	down	-25.0902	-4.64905	25.0902	down
Ta.7301.1.S1_at	0.000317072	0.313973	4.37922e-17	5.64213e-07	0.064454	4.80665e-20	2.08933	1.06304	2.08933	up	1.87495	0.906854	1.87495	up	1.28378	0.360402	1.28378	up
Ta.2025.1.S1_at	0.000323095	0.0322631	0.00310178	5.80305e-07	0.000604835	0.00122444	-1.59836	-0.676595	1.59836	down	-86.327	-6.43174	86.327	down	-1727.45	-10.7544	1727.45	down
Ta.5047.1.S1_a_at	0.000325294	0.71739	0.00191828	5.89664e-07	0.42943	0.00071397	2.20652	1.14177	2.20652	up	1.69177	0.758535	1.69177	up	1.67458	0.743801	1.67458	up
Ta.14433.1.S1_at	0.000329609	0.00135821	2.55392e-05	6.02966e-07	1.17455e-06	5.93342e-06	2.53104	1.33973	2.53104	up	1.2475	0.319036	1.2475	up	-1.01475	-0.0211264	1.01475	down
Ta.19222.1.S1_x_at	0.000331899	0.329935	0.056273	6.12676e-07	0.0717911	0.0329603	14.0524	3.81275	14.0524	up	3.92694	1.97341	3.92694	up	3.1784	1.6683	3.1784	up
Ta.6716.1.S1_at	0.000345259	0.0591128	3.104e-06	6.66046e-07	0.00205953	5.74227e-07	-1.11274	-0.154119	1.11274	down	-1.4772	-0.562869	1.4772	down	-2.08174	-1.05779	2.08174	down
Ta.30724.1.S1_at	0.000345259	0.126074	5.78228e-11	6.60314e-07	0.00972868	2.79926e-12	1.96394	0.973751	1.96394	up	1.41056	0.496265	1.41056	up	1.18781	0.2483	1.18781	up
Ta.15109.1.S1_at	0.000345259	0.0433313	1.13138e-08	6.55037e-07	0.00108164	1.1101e-09	1.84014	0.879813	1.84014	up	1.23984	0.310151	1.23984	up	1.13444	0.181977	1.13444	up
Ta.26156.1.S1_at	0.000345259	0.0675838	0.00222345	6.58778e-07	0.00269521	0.000842884	6.61523	2.72579	6.61523	up	1.54954	0.631843	1.54954	up	2.12074	1.08457	2.12074	up
TaAffx.91902.1.A1_at	0.000345259	0.277422	0.0820425	6.5694e-07	0.049458	0.0509711	4.2019	2.07104	4.2019	up	5.50914	2.46183	5.50914	up	32.6262	5.02796	32.6262	up
Ta.11958.1.A1_at	0.000346095	0.226742	9.25667e-06	6.73571e-07	0.0331343	1.93043e-06	-1.85345	-0.890213	1.85345	down	-1.48061	-0.566193	1.48061	down	-3.16136	-1.66054	3.16136	down
TaAffx.63950.1.A1_x_at	0.000346095	0.0557919	0.0274684	6.7917e-07	0.00182642	0.014474	1.33917	0.42134	1.33917	up	1.98527	0.989338	1.98527	up	4.86556	2.28261	4.86556	up
Ta.7318.1.S1_a_at	0.000346161	0.0812084	0.000107367	6.90814e-07	0.00393073	2.91686e-05	-9.42287	-3.23617	9.42287	down	-2.76741	-1.46853	2.76741	down	-1.63915	-0.71295	1.63915	down
Ta.9730.1.S1_at	0.000346161	0.00578599	3.27573e-06	6.86777e-07	1.98845e-05	6.09484e-07	3.86773	1.95149	3.86773	up	1.40928	0.494959	1.40928	up	1.11098	0.151832	1.11098	up
TaAffx.65285.1.A1_at	0.000350915	0.0618508	0.0634226	7.06136e-07	0.00229789	0.0377987	3.02006	1.59458	3.02006	up	1.34503	0.427633	1.34503	up	1.44462	0.530689	1.44462	up
Ta.22853.1.S1_at	0.000356768	0.00663269	1.58355e-14	7.28313e-07	2.45978e-05	1.36152e-16	-10.0871	-3.33443	10.0871	down	-2.81925	-1.49531	2.81925	down	1.07397	0.102957	1.07397	up
Ta.21376.2.A1_a_at	0.000356768	0.487105	0.00262808	7.29781e-07	0.174057	0.00101551	1.62674	0.701983	1.62674	up	1.49621	0.581313	1.49621	up	2.24492	1.16666	2.24492	up
Ta.26072.1.A1_at	0.000394875	0.478307	0.0961317	8.14297e-07	0.167365	0.061176	-1.68411	-0.751988	1.68411	down	-1.89866	-0.924978	1.89866	down	-2.90369	-1.53789	2.90369	down
Ta.2845.1.S1_at	0.000395825	0.274516	4.90368e-11	8.32239e-07	0.0484167	2.32499e-12	-2.35031	-1.23285	2.35031	down	-1.2959	-0.373955	1.2959	down	-1.9448	-0.95962	1.9448	down
Ta.21518.3.S1_a_at	0.000395825	0.00515534	4.11119e-13	8.36004e-07	1.57895e-05	8.74459e-15	3.31126	1.72738	3.31126	up	1.3827	0.46749	1.3827	up	1.05943	0.0832816	1.05943	up
TaAffx.91914.1.S1_at	0.000395825	0.00163186	0.00109977	8.23955e-07	1.46548e-06	0.00038494	1.09669	0.133162	1.09669	up	-1.50674	-0.591428	1.50674	down	-3.61352	-1.85341	3.61352	down
Ta.6247.1.A1_x_at	0.000408514	0.112702	5.74066e-06	8.83185e-07	0.00778581	1.13637e-06	-6.50157	-2.70079	6.50157	down	-2.26875	-1.1819	2.26875	down	-1.65461	-0.726489	1.65461	down
TaAffx.2372.2.S1_s_at	0.000408514	0.0232839	0.00075656	8.76972e-07	0.000319456	0.000253625	1.91768	0.939359	1.91768	up	1.3696	0.453759	1.3696	up	1.03918	0.0554439	1.03918	up
TaAffx.104444.1.S1_at	0.000408514	0.207989	0.00635435	8.71519e-07	0.0277096	0.00274523	-47.4598	-5.56864	47.4598	down	-5.3692	-2.42471	5.3692	down	-4.3705	-2.1278	4.3705	down
Ta.3745.3.A1_a_at	0.000413004	0.906587	0.305661	9.13497e-07	0.775367	0.238628	1.73943	0.798612	1.73943	up	1.59002	0.669047	1.59002	up	1.85641	0.892513	1.85641	up
Ta.12194.1.A1_x_at	0.000413004	0.650458	0.0357853	9.02946e-07	0.339616	0.0196039	1.57439	0.654791	1.57439	up	1.38568	0.470589	1.38568	up	1.28584	0.362714	1.28584	up
TaAffx.113607.2.S1_x_at	0.000413004	0.399066	0.00162208	9.08506e-07	0.110957	0.000592656	1.42097	0.50688	1.42097	up	1.16821	0.224305	1.16821	up	1.50119	0.586106	1.50119	up
TaAffx.124207.1.S1_at	0.000415392	0.0515902	6.25328e-06	9.25688e-07	0.00155978	1.2497e-06	-3.08017	-1.62301	3.08017	down	-1.7027	-0.767827	1.7027	down	-1.17598	-0.233863	1.17598	down
Ta.12298.1.A1_at	0.000421187	0.66547	0.213796	9.45605e-07	0.35814	0.155916	-3.3125	-1.72792	3.3125	down	-4.82157	-2.2695	4.82157	down	-8.53342	-3.09312	8.53342	down
Ta.8742.1.A1_at	0.000431243	0.561005	0.397628	9.75356e-07	0.239624	0.326383	-2.09955	-1.07008	2.09955	down	-1.45673	-0.542733	1.45673	down	-2.13945	-1.09724	2.13945	down
Ta.6060.1.A1_at	0.000440817	0.615453	1.24762e-09	1.00434e-06	0.297509	9.18723e-11	1.99581	0.996973	1.99581	up	2.0095	1.00684	2.0095	up	3.2002	1.67816	3.2002	up
Ta.633.1.S1_at	0.000447452	0.746785	0.00226146	1.0269e-06	0.475635	0.000859137	2.03017	1.0216	2.03017	up	1.56808	0.649002	1.56808	up	1.64991	0.722389	1.64991	up
Ta.14050.1.S1_at	0.000453716	0.0863436	0.298234	1.04882e-06	0.00454183	0.231689	2.75599	1.46257	2.75599	up	3.65514	1.86993	3.65514	up	37.2691	5.21991	37.2691	up
TaAffx.11787.1.S1_at	0.000455002	0.0779939	0.00956019	1.05936e-06	0.00365916	0.00435202	4.81505	2.26755	4.81505	up	1.48286	0.568387	1.48286	up	1.80373	0.85098	1.80373	up
TaAffx.81489.1.S1_at	0.000459973	0.419272	0.0002079	1.07858e-06	0.124183	6.06542e-05	1.11967	0.163077	1.11967	up	1.26974	0.344528	1.26974	up	1.33612	0.418052	1.33612	up
Ta.519.1.A1_at	0.000460628	0.088747	0.0172499	1.08778e-06	0.00480846	0.00850805	-1.79513	-0.84409	1.79513	down	-1.58701	-0.666307	1.58701	down	-5.1166	-2.35518	5.1166	down
Ta.30399.1.A1_at	0.000465169	0.734397	0.000379838	1.10624e-06	0.454818	0.000118213	-3.95902	-1.98514	3.95902	down	-2.25456	-1.17285	2.25456	down	-3.40432	-1.76737	3.40432	down
Ta.6285.1.A1_at	0.000489514	0.0160767	1.22497e-06	1.17227e-06	0.000153456	2.04695e-07	-1.22087	-0.287915	1.22087	down	-1.10655	-0.146063	1.10655	down	-2.08347	-1.05899	2.08347	down
TaAffx.24933.1.S1_at	0.000518238	0.0511694	2.20485e-05	1.24968e-06	0.00153208	5.04508e-06	1.27242	0.347577	1.27242	up	1.28223	0.35865	1.28223	up	2.45881	1.29796	2.45881	up
Ta.19222.1.S1_at	0.000521018	0.474195	0.0380667	1.26505e-06	0.164198	0.0210284	29.8467	4.8995	29.8467	up	6.9031	2.78724	6.9031	up	5.3395	2.4167	5.3395	up
Ta.5457.1.S1_at	0.000524537	0.193898	4.72107e-06	1.29104e-06	0.0240458	9.14599e-07	1.50207	0.586955	1.50207	up	1.41572	0.501537	1.41572	up	1.09712	0.133723	1.09712	up
TaAffx.52775.1.S1_at	0.000524537	0.021247	0.00515135	1.28479e-06	0.000267836	0.00216708	2.38646	1.25487	2.38646	up	1.29884	0.377228	1.29884	up	1.13044	0.17688	1.13044	up
TaAffx.128827.2.S1_at	0.000524993	0.692844	0.00956703	1.30089e-06	0.394058	0.00435545	-1.50773	-0.592377	1.50773	down	-2.04629	-1.03301	2.04629	down	-2.00995	-1.00716	2.00995	down
Ta.6765.1.S1_at	0.000526679	0.878742	0.000334257	1.31383e-06	0.713176	0.000102555	2.51985	1.33334	2.51985	up	3.66546	1.87399	3.66546	up	3.0657	1.61622	3.0657	up
Ta.6817.1.A1_s_at	0.000532734	0.337159	1.21004e-06	1.33779e-06	0.0755722	2.01962e-07	-1.41317	-0.498938	1.41317	down	-1.41203	-0.49777	1.41203	down	-2.10994	-1.0772	2.10994	down
TaAffx.5496.1.S1_at	0.000557607	0.4117	0.00463375	1.40953e-06	0.119222	0.00192252	16.674	4.05953	16.674	up	10.5664	3.40142	10.5664	up	2.89854	1.53533	2.89854	up
TaAffx.83708.1.S1_at	0.000560993	0.189149	7.86673e-14	1.42742e-06	0.022802	1.13819e-15	2.64391	1.40267	2.64391	up	1.54886	0.631209	1.54886	up	1.38202	0.466783	1.38202	up
Ta.7239.1.A1_at	0.000581362	0.743233	0.399069	1.48891e-06	0.470237	0.327818	-1.99707	-0.997886	1.99707	down	-1.52642	-0.610151	1.52642	down	-1.98018	-0.985633	1.98018	down
Ta.15908.1.S1_at	0.000599957	0.454572	0.100594	1.54651e-06	0.149206	0.0645277	9.86481	3.30229	9.86481	up	3.54415	1.82544	3.54415	up	3.01813	1.59365	3.01813	up
Ta.7249.1.S1_at	0.000614429	0.384358	8.84391e-06	1.59403e-06	0.101539	1.83626e-06	6.0953	2.6077	6.0953	up	1.91106	0.934373	1.91106	up	4.1023	2.03643	4.1023	up
Ta.11490.1.A1_at	0.000644763	0.285169	0.0161837	1.68345e-06	0.0524374	0.00791422	3.39541	1.76358	3.39541	up	1.86145	0.896431	1.86145	up	1.57596	0.656229	1.57596	up
Ta.2021.1.S1_at	0.000654307	0.446205	0.0012519	1.71925e-06	0.143343	0.000445248	-1.53899	-0.621981	1.53899	down	-2.43707	-1.28515	2.43707	down	-2.98	-1.57531	2.98	down
TaAffx.92919.1.A1_at	0.000692011	0.162537	5.49915e-05	1.831e-06	0.0164963	1.38478e-05	3.719	1.89491	3.719	up	1.75043	0.807712	1.75043	up	1.50397	0.588774	1.50397	up
Ta.22252.1.S1_at	0.000692011	0.884257	0.516926	1.84134e-06	0.725155	0.448102	-8.32609	-3.05764	8.32609	down	-4.53927	-2.18246	4.53927	down	-6.87056	-2.78043	6.87056	down
TaAffx.124207.2.S1_at	0.000704524	0.160156	0.0014108	1.89303e-06	0.0160535	0.000507788	-2.60664	-1.38219	2.60664	down	-1.70931	-0.773413	1.70931	down	-1.25311	-0.325516	1.25311	down
TaAffx.52215.1.S1_at	0.000704524	0.786189	0.0456576	1.89807e-06	0.539589	0.0259059	-2.00655	-1.00472	2.00655	down	-1.54379	-0.62648	1.54379	down	-1.89178	-0.919747	1.89178	down
Ta.11890.1.A1_at	0.000745257	0.505493	0.224439	2.0202e-06	0.189197	0.165107	-1.42061	-0.506511	1.42061	down	-1.37224	-0.456528	1.37224	down	-1.86712	-0.900814	1.86712	down
Ta.13642.1.S1_a_at	0.000761229	0.0915054	0.034654	2.07616e-06	0.00512874	0.0188839	2.04759	1.03393	2.04759	up	1.0726	0.10111	1.0726	up	1.9951	0.996464	1.9951	up
TaAffx.22142.2.A1_at	0.000763015	0.765838	1.43325e-08	2.09372e-06	0.506134	1.45015e-09	1.75181	0.808843	1.75181	up	1.45813	0.544116	1.45813	up	1.44932	0.535381	1.44932	up
Ta.10223.1.A1_at	0.000765737	0.130993	0.0149369	2.13521e-06	0.0104956	0.0072316	2.18701	1.12896	2.18701	up	1.65858	0.729949	1.65858	up	1.14547	0.195934	1.14547	up
Ta.24410.1.S1_at	0.000765737	0.0181253	2.36003e-07	2.13939e-06	0.000194723	3.31176e-08	5.56545	2.4765	5.56545	up	1.56546	0.646591	1.56546	up	1.25932	0.332645	1.25932	up
TaAffx.9241.1.S1_x_at	0.000765737	0.203664	3.18499e-05	2.11798e-06	0.0265903	7.56693e-06	-1.57588	-0.656161	1.57588	down	-1.16993	-0.226425	1.16993	down	-1.21772	-0.284177	1.21772	down
Ta.28759.1.A1_at	0.00077154	0.376626	0.184014	2.17891e-06	0.0968497	0.13061	5.6642	2.50187	5.6642	up	2.69711	1.43141	2.69711	up	14.7243	3.88013	14.7243	up
Ta.30399.1.A1_s_at	0.00077154	0.787263	0.234833	2.18723e-06	0.541478	0.174249	-5.02576	-2.32934	5.02576	down	-4.54722	-2.18498	4.54722	down	-9.91841	-3.31011	9.91841	down
Ta.4785.1.A1_at	0.00077154	0.602371	0.000219286	2.1941e-06	0.283612	6.43771e-05	-1.43347	-0.519507	1.43347	down	-1.19564	-0.257777	1.19564	down	-1.4071	-0.492727	1.4071	down
TaAffx.56296.1.S1_at	0.000799198	0.820478	0.0441437	2.28604e-06	0.600933	0.0249192	-1.25548	-0.32824	1.25548	down	-1.28686	-0.363859	1.28686	down	-1.17741	-0.235618	1.17741	down
Ta.425.1.S1_s_at	0.000801677	0.0721115	0.000509205	2.30647e-06	0.00311905	0.00016359	-3.5364	-1.82228	3.5364	down	-1.69381	-0.760271	1.69381	down	-1.25917	-0.33247	1.25917	down
Ta.3731.1.A1_at	0.000804559	0.003298	3.74403e-09	2.32814e-06	6.41709e-06	3.18981e-10	2.09267	1.06535	2.09267	up	1.38118	0.465901	1.38118	up	-1.09188	-0.12682	1.09188	down
TaAffx.91632.1.A1_at	0.000813767	0.387292	0.000127798	2.36832e-06	0.103269	3.5357e-05	-1.54911	-0.631438	1.54911	down	-1.16519	-0.22056	1.16519	down	-1.47684	-0.562515	1.47684	down
TaAffx.129340.1.S1_at	0.000825435	0.0580744	0.00198211	2.416e-06	0.00198767	0.000740584	-3.5831	-1.84121	3.5831	down	-1.28915	-0.366421	1.28915	down	-1.55372	-0.635729	1.55372	down
Ta.25205.1.A1_at	0.000828144	0.698998	0.00915983	2.45147e-06	0.40278	0.00414767	2.09997	1.07037	2.09997	up	1.64493	0.718027	1.64493	up	2.48376	1.31253	2.48376	up
Ta.25984.1.S1_at	0.000828144	0.00799434	8.78366e-07	2.43908e-06	3.65672e-05	1.42102e-07	-4.17287	-2.06104	4.17287	down	-1.54436	-0.627007	1.54436	down	-1.02873	-0.0408587	1.02873	down
TaAffx.64499.1.S1_at	0.000829273	0.0155633	2.88135e-15	2.46861e-06	0.00014523	1.30522e-17	1.46333	0.549257	1.46333	up	1.12326	0.167694	1.12326	up	3.66382	1.87335	3.66382	up
Ta.1345.2.S1_x_at	0.000840834	0.000277756	2.68622e-10	2.51701e-06	6.00493e-08	1.59392e-11	-12.0786	-3.59438	12.0786	down	-1.09895	-0.136123	1.09895	down	1.01294	0.0185488	1.01294	up
TaAffx.52189.1.S1_at	0.000859184	0.617435	2.43308e-09	2.58623e-06	0.299603	1.95921e-10	-1.9674	-0.976287	1.9674	down	-1.6036	-0.681312	1.6036	down	-1.41237	-0.498118	1.41237	down
Ta.1683.1.S1_x_at	0.000887564	0.156542	6.53345e-11	2.68943e-06	0.0153326	3.21999e-12	-1.13879	-0.187498	1.13879	down	-1.41554	-0.50135	1.41554	down	-1.83201	-0.873424	1.83201	down
Ta.3527.1.S1_at	0.000887564	0.620063	0.00692667	2.70117e-06	0.30288	0.00302094	6.189	2.62971	6.189	up	8.11713	3.02097	8.11713	up	28.3023	4.82285	28.3023	up
TaAffx.23129.1.S1_at	0.000897778	0.00439492	9.09541e-06	2.74719e-06	1.13109e-05	1.89423e-06	1.00239	0.00343763	1.00239	up	1.53384	0.617152	1.53384	up	5.4253	2.4397	5.4253	up
TaAffx.64837.1.A1_at	0.000956295	0.531949	1.50234e-13	2.94215e-06	0.212741	2.53092e-15	-1.95502	-0.967185	1.95502	down	-1.82617	-0.868822	1.82617	down	-3.25144	-1.70108	3.25144	down
TaAffx.57132.1.S1_at	0.000973274	0.0137511	6.31729e-07	3.01058e-06	0.000114475	9.84822e-08	-2.17166	-1.1188	2.17166	down	-1.18095	-0.239949	1.18095	down	-1.10736	-0.147122	1.10736	down
Ta.19003.1.S1_s_at	0.00098796	0.256527	8.91354e-09	3.0768e-06	0.0422007	8.49834e-10	1.99847	0.998897	1.99847	up	1.59774	0.676034	1.59774	up	1.20175	0.265141	1.20175	up
TaAffx.13785.2.S1_s_at	0.00098796	0.00515534	5.25458e-15	3.08886e-06	1.6113e-05	3.04101e-17	2.08835	1.06236	2.08835	up	1.29368	0.37148	1.29368	up	-1.03759	-0.05323	1.03759	down
Ta.1450.3.S1_at	0.000993112	0.120057	1.11021e-11	3.12149e-06	0.00882691	4.12653e-13	1.38235	0.467124	1.38235	up	1.81681	0.861408	1.81681	up	3.9767	1.99157	3.9767	up
TaAffx.98919.1.A1_at	0.00102019	0.172073	2.84128e-12	3.22355e-06	0.0187036	8.59032e-14	-1.0707	-0.0985552	1.0707	down	-1.40963	-0.495312	1.40963	down	-1.47117	-0.556964	1.47117	down
Ta.13258.2.S1_x_at	0.00102556	0.361541	0.00417424	3.2576e-06	0.0881503	0.00170937	2.07554	1.05349	2.07554	up	1.33164	0.4132	1.33164	up	1.48025	0.565839	1.48025	up
Ta.6764.1.S1_at	0.00102813	0.288381	0.125461	3.28285e-06	0.053896	0.0834394	-1.82025	-0.86414	1.82025	down	-1.81911	-0.863233	1.81911	down	-4.16123	-2.05701	4.16123	down
Ta.1385.4.S1_x_at	0.00103969	0.394675	2.70167e-08	3.33705e-06	0.108056	2.95539e-09	-1.93176	-0.949916	1.93176	down	-1.76558	-0.820143	1.76558	down	-1.25324	-0.325659	1.25324	down
Ta.16936.1.S1_at	0.00109079	0.402266	0.0145062	3.51921e-06	0.112931	0.0069963	-1.94512	-0.959859	1.94512	down	-2.5383	-1.34386	2.5383	down	-5.17068	-2.37035	5.17068	down
Ta.4970.2.S1_at	0.00110604	0.823109	0.000347459	3.58678e-06	0.606249	0.000107062	-1.40354	-0.489071	1.40354	down	-1.61843	-0.694591	1.61843	down	-1.39568	-0.480966	1.39568	down
Ta.12753.1.S1_at	0.0011141	0.202823	6.3498e-13	3.63146e-06	0.0263448	1.46016e-14	-4.71232	-2.23644	4.71232	down	-2.08153	-1.05765	2.08153	down	-1.5827	-0.662385	1.5827	down
Ta.13944.1.S1_at	0.00111587	0.32585	6.29348e-06	3.67436e-06	0.0699521	1.25888e-06	-1.19869	-0.261461	1.19869	down	-1.54036	-0.623267	1.54036	down	-1.82581	-0.868534	1.82581	down
Ta.12192.1.A1_at	0.00111587	0.732301	0.0111808	3.66732e-06	0.451393	0.00520133	1.90443	0.929359	1.90443	up	1.58623	0.665599	1.58623	up	2.26118	1.17708	2.26118	up
Ta.26167.1.A1_at	0.00127135	0.710432	9.97373e-05	4.20746e-06	0.419222	2.68721e-05	1.52034	0.60439	1.52034	up	1.56986	0.650636	1.56986	up	1.28186	0.358242	1.28186	up
TaAffx.79802.1.S1_at	0.00127143	0.0114232	1.52489e-10	4.22887e-06	7.68147e-05	8.39396e-12	2.67191	1.41787	2.67191	up	1.27178	0.346845	1.27178	up	1.07419	0.103247	1.07419	up
Ta.14538.1.S1_at	0.00127393	0.0851569	0.00682492	4.27468e-06	0.00439302	0.00297134	2.13078	1.09138	2.13078	up	1.33424	0.416017	1.33424	up	1.16693	0.222712	1.16693	up
Ta.12659.1.S1_at	0.00127393	0.779587	0.00374598	4.32191e-06	0.529094	0.00151326	4.59635	2.20049	4.59635	up	3.97869	1.99229	3.97869	up	8.79671	3.13696	8.79671	up
Ta.9640.2.S1_s_at	0.00127393	0.0563185	0.000996451	4.31866e-06	0.00186383	0.000344684	3.51814	1.81481	3.51814	up	1.48172	0.567276	1.48172	up	1.2788	0.354787	1.2788	up
Ta.24218.3.S1_x_at	0.00127393	0.288552	0.000450068	4.29801e-06	0.0539809	0.000142675	4.13821	2.04901	4.13821	up	1.54666	0.629159	1.54666	up	2.27579	1.18637	2.27579	up
Ta.2227.1.S1_a_at	0.00129629	0.204045	0.000513192	4.41934e-06	0.0267055	0.000165059	1.76816	0.822249	1.76816	up	1.3434	0.425892	1.3434	up	1.16361	0.218603	1.16361	up
Ta.10838.1.S1_at	0.00132047	0.950743	2.34255e-05	4.5302e-06	0.874091	5.392e-06	-1.63765	-0.711624	1.63765	down	-1.48483	-0.570293	1.48483	down	-1.53209	-0.615499	1.53209	down
Ta.25576.1.S1_at	0.00132047	0.0175472	3.88011e-14	4.59012e-06	0.00018251	4.49112e-16	9.19887	3.20146	9.19887	up	1.33277	0.414432	1.33277	up	1.64235	0.715765	1.64235	up
TaAffx.112617.1.S1_at	0.00132047	0.383479	0.0069375	4.61159e-06	0.100992	0.00302676	1.99733	0.998072	1.99733	up	1.50792	0.592562	1.50792	up	1.2906	0.368037	1.2906	up
TaAffx.115727.2.S1_s_at	0.00132047	0.9131	0.000525821	4.60792e-06	0.789447	0.000169584	1.26866	0.343306	1.26866	up	1.23109	0.299939	1.23109	up	1.19146	0.25273	1.19146	up
TaAffx.105253.2.S1_x_at	0.00132047	0.000593638	2.98826e-07	4.5811e-06	3.13604e-07	4.30565e-08	-1.33659	-0.418559	1.33659	down	1.66687	0.737143	1.66687	up	8.88842	3.15193	8.88842	up
TaAffx.82444.1.S1_at	0.00132288	0.00171589	6.24762e-08	4.64199e-06	1.71215e-06	7.57017e-09	-5.0842	-2.34602	5.0842	down	1.0855	0.118358	1.0855	up	-1.37818	-0.462763	1.37818	down
TaAffx.92487.1.A1_at	0.00132303	0.288399	2.75058e-06	4.66453e-06	0.0539109	5.02123e-07	1.71474	0.777992	1.71474	up	1.57854	0.658591	1.57854	up	1.14925	0.200697	1.14925	up
Ta.14489.1.S1_at	0.00134915	0.242305	0.000109927	4.8015e-06	0.0377158	2.99464e-05	-2.40673	-1.26708	2.40673	down	-7.55662	-2.91774	7.55662	down	-28.9999	-4.85797	28.9999	down
Ta.7531.1.S1_at	0.00134915	0.0503439	0.171665	4.79348e-06	0.00146938	0.120369	2.76312	1.4663	2.76312	up	1.01142	0.0163792	1.01142	up	2.02582	1.01851	2.02582	up
Ta.12764.1.A1_at	0.0013591	0.00828447	1.58277e-05	4.85948e-06	3.9983e-05	3.5003e-06	-1.5409	-0.62377	1.5409	down	-1.32575	-0.406812	1.32575	down	-14.4623	-3.85423	14.4623	down
TaAffx.21371.2.S1_at	0.0013612	0.0756155	0.341188	4.88964e-06	0.00343889	0.271777	1.83665	0.877074	1.83665	up	1.2645	0.338573	1.2645	up	1.1147	0.156658	1.1147	up
TaAffx.21383.1.S1_at	0.00140962	0.266777	0.00590123	5.10907e-06	0.0457665	0.00252748	2.15302	1.10636	2.15302	up	2.20991	1.14399	2.20991	up	7.05584	2.81882	7.05584	up
TaAffx.12831.1.S1_at	0.00140962	0.196269	1.73381e-08	5.12136e-06	0.0246322	1.79837e-09	1.85696	0.892939	1.85696	up	1.46545	0.551341	1.46545	up	1.14321	0.193088	1.14321	up
Ta.7509.3.S1_at	0.00140962	0.954334	0.0610574	5.20425e-06	0.882123	0.0362033	-14.0113	-3.80852	14.0113	down	-26.9272	-4.75099	26.9272	down	-21.9607	-4.45685	21.9607	down
Ta.8446.1.S1_at	0.00140962	0.482522	0.0769921	5.18508e-06	0.170657	0.047311	-1.93475	-0.952147	1.93475	down	-1.32029	-0.400854	1.32029	down	-2.02551	-1.01829	2.02551	down
TaAffx.131026.1.A1_at	0.00140962	0.186976	0.761496	5.20203e-06	0.0222203	0.715513	2.11094	1.07788	2.11094	up	1.51998	0.604049	1.51998	up	1.18397	0.243634	1.18397	up
Ta.5543.2.A1_x_at	0.00140962	0.59628	8.45149e-06	5.19859e-06	0.276964	1.74551e-06	1.95066	0.963964	1.95066	up	1.42943	0.515439	1.42943	up	1.47609	0.561786	1.47609	up
Ta.9655.1.A1_at	0.00142527	0.245063	0.000694567	5.34982e-06	0.0384115	0.000230972	-2.39293	-1.25878	2.39293	down	-2.00259	-1.00187	2.00259	down	-7.46306	-2.89977	7.46306	down
Ta.5243.2.S1_a_at	0.00142527	0.24747	0.0401534	5.3303e-06	0.039093	0.0223688	-2.31723	-1.2124	2.31723	down	-4.87193	-2.28449	4.87193	down	-19.0333	-4.25045	19.0333	down
Ta.3121.1.S1_at	0.00142527	0.843815	1.12639e-11	5.30807e-06	0.644172	4.19791e-13	-1.30201	-0.380736	1.30201	down	-1.21485	-0.280779	1.21485	down	-1.3477	-0.430498	1.3477	down
Ta.21271.2.S1_at	0.00142527	0.000593638	4.83527e-13	5.35682e-06	3.04796e-07	1.06305e-14	-4.71155	-2.2362	4.71155	down	1.00823	0.0118183	1.00823	up	-1.10268	-0.141012	1.10268	down
Ta.14285.1.S1_at	0.0014266	0.50871	0.00108165	5.38553e-06	0.192136	0.00037797	2.08422	1.05951	2.08422	up	1.47659	0.562271	1.47659	up	1.44301	0.52908	1.44301	up
Ta.28744.1.S1_at	0.00148179	0.803381	0.0101664	5.64318e-06	0.569456	0.00466905	11.2751	3.49506	11.2751	up	10.9613	3.45434	10.9613	up	35.2229	5.13844	35.2229	up
Ta.2558.1.S1_at	0.00148179	0.0288519	6.58863e-10	5.63263e-06	0.000486055	4.44531e-11	2.87502	1.52357	2.87502	up	1.97519	0.98199	1.97519	up	-1.04601	-0.0649002	1.04601	down
Ta.25417.2.S1_at	0.00148876	0.784949	1.64469e-07	5.69448e-06	0.537209	2.2248e-08	-2.41884	-1.27432	2.41884	down	-1.73329	-0.793517	1.73329	down	-1.88866	-0.917364	1.88866	down
Ta.5932.1.S1_at	0.00149408	0.287272	0.000200625	5.73969e-06	0.0534021	5.82647e-05	1.78264	0.834017	1.78264	up	1.32947	0.410848	1.32947	up	1.21629	0.282486	1.21629	up
Ta.3998.1.S1_at	0.00158349	0.119166	0.000542347	6.12279e-06	0.00870394	0.000175635	1.93184	0.949978	1.93184	up	1.2962	0.374283	1.2962	up	1.16465	0.2199	1.16465	up
Ta.20509.1.S1_x_at	0.00158349	0.0460088	3.32933e-06	6.13583e-06	0.00122882	6.20581e-07	1.50918	0.593761	1.50918	up	1.87006	0.903086	1.87006	up	9.59085	3.26166	9.59085	up
Ta.2942.1.S1_x_at	0.00159604	0.0185108	1.23867e-05	6.29062e-06	0.000204884	2.66225e-06	-1.04465	-0.0630164	1.04465	down	1.46159	0.547544	1.46159	up	1.33273	0.41438	1.33273	up
Ta.9799.1.S1_at	0.00159604	0.0806508	1.40997e-07	6.24698e-06	0.00387928	1.8754e-08	45.0269	5.49272	45.0269	up	2.67534	1.41972	2.67534	up	2.92062	1.54627	2.92062	up
Ta.13835.1.S1_at	0.00159604	9.75703e-06	1.47182e-11	6.26671e-06	7.8191e-10	5.70109e-13	-7.7378	-2.95192	7.7378	down	1.18182	0.241009	1.18182	up	1.11835	0.161371	1.11835	up
Ta.1305.2.S1_x_at	0.00159604	0.83556	1.05491e-07	6.24758e-06	0.628945	1.35893e-08	2.28475	1.19204	2.28475	up	1.7125	0.776106	1.7125	up	1.90716	0.931422	1.90716	up
Ta.3084.2.A1_at	0.00160797	0.111032	7.97122e-08	6.3644e-06	0.00754298	9.95028e-09	-1.70943	-0.773516	1.70943	down	-1.24346	-0.314364	1.24346	down	-1.11958	-0.162964	1.11958	down
Ta.20778.1.A1_s_at	0.00161935	0.0146576	5.17947e-12	6.44959e-06	0.000127573	1.71153e-13	-1.08819	-0.121934	1.08819	down	-1.06423	-0.0898079	1.06423	down	-1.59551	-0.674017	1.59551	down
Ta.7210.3.S1_x_at	0.00161935	0.0122627	0.00239023	6.46327e-06	9.16181e-05	0.0009139	3.6785	1.87912	3.6785	up	1.26845	0.343068	1.26845	up	1.16085	0.215183	1.16085	up
Ta.8621.1.S1_at	0.00162337	1.78035e-05	1.94739e-09	6.50635e-06	2.07255e-09	1.52051e-10	-10.8164	-3.43514	10.8164	down	1.17302	0.230224	1.17302	up	1.10984	0.150353	1.10984	up
Ta.2733.1.A1_at	0.0016291	0.158116	0.0544354	6.5564e-06	0.0156878	0.0317355	-1.52892	-0.612513	1.52892	down	-2.0078	-1.00562	2.0078	down	-5.19287	-2.37653	5.19287	down
TaAffx.52798.1.A1_at	0.0016661	0.88613	1.11127e-14	6.77588e-06	0.729081	8.23506e-17	-1.37318	-0.457518	1.37318	down	-1.46895	-0.554786	1.46895	down	-1.30816	-0.387539	1.30816	down
Ta.14507.2.S1_at	0.0016661	0.417829	0.0726339	6.80819e-06	0.123085	0.0441896	-29.9386	-4.90394	29.9386	down	-3.6428	-1.86505	3.6428	down	-7.56577	-2.91949	7.56577	down
Ta.3020.1.A1_at	0.0016661	0.364619	0.000217716	6.81612e-06	0.0900829	6.38475e-05	-1.91861	-0.940065	1.91861	down	-1.29611	-0.374186	1.29611	down	-1.37663	-0.461141	1.37663	down
Ta.25282.3.A1_at	0.0016661	0.044543	7.46525e-08	6.77786e-06	0.00114078	9.25164e-09	-1.68146	-0.749716	1.68146	down	-1.1461	-0.196729	1.1461	down	-1.10096	-0.138762	1.10096	down
Ta.4732.3.A1_at	0.00168585	0.0370976	2.08209e-07	6.92498e-06	0.000809022	2.8878e-08	-3.12441	-1.64358	3.12441	down	-1.2763	-0.351973	1.2763	down	-1.2651	-0.339256	1.2651	down
Ta.14582.3.S1_at	0.0017072	0.164034	4.87504e-10	7.04104e-06	0.016875	3.13917e-11	1.8506	0.887993	1.8506	up	1.28603	0.362923	1.28603	up	1.18156	0.240692	1.18156	up
Ta.4804.2.S1_at	0.00171359	0.723138	2.36778e-07	7.09592e-06	0.437832	3.3246e-08	-1.36641	-0.450393	1.36641	down	-1.23778	-0.307754	1.23778	down	-1.48199	-0.567536	1.48199	down
Ta.29426.1.A1_at	0.0017564	0.0122325	2.83638e-11	7.34921e-06	9.01906e-05	1.21935e-12	-2.08805	-1.06216	2.08805	down	-1.16619	-0.221807	1.16619	down	-1.06477	-0.0905383	1.06477	down
Ta.8774.3.S1_x_at	0.0017564	0.762264	1.34973e-09	7.35175e-06	0.500503	1.00538e-10	-1.50383	-0.588637	1.50383	down	-1.36819	-0.452267	1.36819	down	-1.26644	-0.340778	1.26644	down
TaAffx.38183.1.S1_at	0.0017564	0.549387	0.00914889	7.37665e-06	0.229463	0.00414226	1.97511	0.981933	1.97511	up	1.50741	0.592073	1.50741	up	1.37782	0.462392	1.37782	up
TaAffx.86721.1.S1_s_at	0.0017564	0.226898	3.04634e-05	7.39002e-06	0.0331858	7.20663e-06	1.69472	0.761047	1.69472	up	1.22731	0.2955	1.22731	up	1.20494	0.268956	1.20494	up
Ta.7593.1.S1_at	0.00177284	0.799593	0.0418565	7.48866e-06	0.562871	0.0234589	4.34982	2.12095	4.34982	up	4.27136	2.09469	4.27136	up	8.88544	3.15144	8.88544	up
Ta.4082.1.S1_at	0.00177873	0.449549	0.292522	7.54313e-06	0.145576	0.226434	1.93808	0.95463	1.93808	up	1.61386	0.690511	1.61386	up	1.27088	0.345829	1.27088	up
TaAffx.58880.1.S1_at	0.00178192	0.904748	0.713694	7.58628e-06	0.772351	0.661577	1.6481	0.720801	1.6481	up	1.45278	0.538817	1.45278	up	1.47485	0.560569	1.47485	up
Ta.6477.1.A1_at	0.00182098	0.0500049	3.46437e-07	7.78285e-06	0.00144142	5.06656e-08	-3.31705	-1.7299	3.31705	down	-1.1957	-0.257859	1.1957	down	-1.46543	-0.551319	1.46543	down
Ta.4482.1.S1_at	0.0018222	0.207578	1.63401e-07	7.8184e-06	0.027603	2.2079e-08	-2.22648	-1.15476	2.22648	down	-1.19468	-0.256623	1.19468	down	-1.59229	-0.671101	1.59229	down
Ta.13635.2.S1_at	0.00183824	0.0111805	4.55385e-09	7.92003e-06	7.43746e-05	3.97973e-10	2.87956	1.52585	2.87956	up	1.25336	0.325798	1.25336	up	1.07548	0.10498	1.07548	up
TaAffx.30678.1.S1_s_at	0.00183824	0.0554114	2.2584e-07	7.94837e-06	0.00180616	3.1575e-08	3.43891	1.78195	3.43891	up	1.32785	0.409089	1.32785	up	1.34478	0.427372	1.34478	up
Ta.7061.2.S1_a_at	0.00183964	0.787246	0.0595622	7.985e-06	0.541444	0.035187	4.01121	2.00404	4.01121	up	3.09632	1.63055	3.09632	up	6.45156	2.68965	6.45156	up
Ta.7264.1.A1_at	0.00184679	0.0921537	3.66056e-06	8.04673e-06	0.00518614	6.90339e-07	-1.09786	-0.134698	1.09786	down	-1.78542	-0.83626	1.78542	down	-1.28197	-0.358364	1.28197	down
Ta.9177.1.S1_at	0.00187256	0.0246539	1.48486e-09	8.19018e-06	0.000356535	1.12159e-10	1.99538	0.996665	1.99538	up	1.43483	0.520876	1.43483	up	-1.02396	-0.0341604	1.02396	down
Ta.2264.1.S1_s_at	0.00190185	0.895033	0.00465548	8.34991e-06	0.749982	0.00193308	-1.44458	-0.530649	1.44458	down	-1.57608	-0.656339	1.57608	down	-1.68826	-0.755533	1.68826	down
Ta.25299.1.A1_at	0.00190313	0.622496	0.100277	8.38719e-06	0.30556	0.0642807	2.59753	1.37714	2.59753	up	2.77843	1.47427	2.77843	up	5.81289	2.53925	5.81289	up
TaAffx.121469.1.S1_at	0.00193964	0.550255	0.000509706	8.61588e-06	0.230192	0.000163785	1.47198	0.557759	1.47198	up	1.24778	0.319362	1.24778	up	1.20608	0.270328	1.20608	up
TaAffx.54404.1.S1_at	0.00193964	0.000381951	3.30988e-08	8.61124e-06	1.39744e-07	3.7188e-09	-1.17762	-0.235878	1.17762	down	1.21938	0.28615	1.21938	up	4.09725	2.03466	4.09725	up
TaAffx.128418.58.S1_at	0.00193964	0.00235939	3.51559e-08	8.64485e-06	3.57062e-06	3.97799e-09	-2.15432	-1.10723	2.15432	down	-1.16181	-0.216377	1.16181	down	1.03735	0.0529023	1.03735	up
TaAffx.23770.1.S1_at	0.00196847	0.0719187	7.6435e-05	8.8061e-06	0.00310132	1.99378e-05	-1.26163	-0.335293	1.26163	down	-1.029	-0.0412433	1.029	down	-1.51832	-0.60248	1.51832	down
Ta.26982.1.A1_at	0.00198396	0.417647	0.000151623	8.90839e-06	0.122978	4.27476e-05	-1.65219	-0.724378	1.65219	down	-1.18235	-0.241663	1.18235	down	-1.60313	-0.680888	1.60313	down
Ta.2495.1.S1_at	0.00198435	0.0356662	2.41359e-14	8.94313e-06	0.000720667	2.41235e-16	2.16672	1.11551	2.16672	up	1.36852	0.452615	1.36852	up	1.03935	0.0556856	1.03935	up
TaAffx.130104.1.S1_at	0.00198874	0.884449	0.526563	9.04774e-06	0.725863	0.458057	1.40339	0.488918	1.40339	up	1.4979	0.582938	1.4979	up	1.63282	0.707362	1.63282	up
Ta.16298.1.S1_at	0.00198874	0.108749	1.07803e-06	9.04211e-06	0.00724427	1.77739e-07	-1.07322	-0.101949	1.07322	down	-2.30974	-1.20773	2.30974	down	-2.77779	-1.47394	2.77779	down
Ta.23742.2.S1_a_at	0.00198874	0.0529622	6.25035e-09	9.06213e-06	0.00164442	5.68894e-10	2.81998	1.49569	2.81998	up	1.39055	0.475656	1.39055	up	1.16968	0.22612	1.16968	up
Ta.7386.1.A1_at	0.00202516	0.348728	0.174383	9.29542e-06	0.081586	0.12262	-1.94918	-0.962868	1.94918	down	-1.20491	-0.268924	1.20491	down	-1.69813	-0.763951	1.69813	down
Ta.11455.1.A1_at	0.00202516	0.842372	0.232414	9.27962e-06	0.641413	0.172102	-1.74736	-0.805173	1.74736	down	-1.51856	-0.6027	1.51856	down	-1.44721	-0.533272	1.44721	down
TaAffx.63045.1.S1_at	0.00206232	0.0378936	3.4982e-10	9.58522e-06	0.000842447	2.14671e-11	2.36316	1.24072	2.36316	up	1.27261	0.347793	1.27261	up	1.12413	0.168805	1.12413	up
Ta.9145.1.S1_at	0.00206232	0.0908815	1.40268e-05	9.50959e-06	0.00506119	3.05981e-06	3.00558	1.58764	3.00558	up	1.86034	0.895568	1.86034	up	1.1088	0.148999	1.1088	up
Ta.9299.1.S1_a_at	0.00206232	0.046844	2.1106e-11	9.60318e-06	0.00126938	8.65919e-13	2.04859	1.03463	2.04859	up	1.4877	0.573082	1.4877	up	1.01014	0.0145571	1.01014	up
TaAffx.44653.1.A1_at	0.00206232	0.137422	0.0130642	9.59362e-06	0.0117057	0.00621413	-1.79708	-0.845658	1.79708	down	-1.11838	-0.161405	1.11838	down	-1.31812	-0.398482	1.31812	down
TaAffx.78308.1.S1_x_at	0.00207378	0.670657	2.3387e-12	9.69105e-06	0.36494	6.82578e-14	1.29476	0.372684	1.29476	up	1.54339	0.626106	1.54339	up	1.28188	0.358262	1.28188	up
TaAffx.47266.1.S1_at	0.00210817	0.65325	0.720709	9.88682e-06	0.342937	0.669159	1.10524	0.144358	1.10524	up	1.17368	0.231043	1.17368	up	1.22986	0.298494	1.22986	up
TaAffx.129166.1.A1_at	0.00212428	0.572945	0.000106096	9.99771e-06	0.252604	2.87722e-05	2.40617	1.26674	2.40617	up	1.45641	0.54242	1.45641	up	1.97262	0.980111	1.97262	up
Ta.16812.1.A1_at	0.00214154	0.304615	0.187745	1.01146e-05	0.0602431	0.133711	-2.13069	-1.09132	2.13069	down	-1.31163	-0.391363	1.31163	down	-1.40638	-0.491985	1.40638	down
Ta.6420.2.S1_a_at	0.00214606	0.912642	0.0388768	1.01716e-05	0.788102	0.0215406	-1.32908	-0.41043	1.32908	down	-1.3418	-0.424171	1.3418	down	-1.24131	-0.311861	1.24131	down
Ta.8994.1.S1_at	0.00217358	0.0655206	6.87795e-06	1.03743e-05	0.00254486	1.38769e-06	1.54981	0.632095	1.54981	up	1.39641	0.481727	1.39641	up	1.00055	0.000796497	1.00055	up
TaAffx.92426.1.A1_at	0.00217358	0.728345	0.449573	1.03473e-05	0.445452	0.378459	-2.42573	-1.27842	2.42573	down	-1.83332	-0.874457	1.83332	down	-3.08655	-1.62599	3.08655	down
Ta.3501.1.S1_at	0.00218121	0.943698	0.0589408	1.0447e-05	0.857286	0.0347797	4.76654	2.25294	4.76654	up	4.10731	2.03819	4.10731	up	6.17233	2.62582	6.17233	up
TaAffx.143995.3.S1_s_at	0.00219163	0.88135	3.6564e-10	1.05334e-05	0.718652	2.25777e-11	-3.49108	-1.80367	3.49108	down	-2.72507	-1.44629	2.72507	down	-4.3628	-2.12525	4.3628	down
Ta.1385.4.S1_at	0.00223178	0.394687	9.57963e-08	1.07635e-05	0.108117	1.22018e-08	-2.1074	-1.07546	2.1074	down	-1.67008	-0.739919	1.67008	down	-1.26933	-0.344069	1.26933	down
Ta.1286.1.S1_at	0.00224333	0.00524008	2.8566e-13	1.08564e-05	1.65574e-05	5.60099e-15	2.18118	1.12511	2.18118	up	1.40586	0.491456	1.40586	up	-1.11778	-0.160641	1.11778	down
Ta.28142.1.A1_at	0.00228993	0.57738	0.385158	1.11581e-05	0.257402	0.314166	-2.15408	-1.10707	2.15408	down	-2.95324	-1.5623	2.95324	down	-5.34289	-2.41762	5.34289	down
TaAffx.119438.1.A1_at	0.00228993	0.0971913	0.00111011	1.11438e-05	0.00579553	0.000389021	-1.396	-0.481295	1.396	down	-1.03659	-0.0518505	1.03659	down	-1.19452	-0.256434	1.19452	down
TaAffx.113995.1.S1_at	0.00232598	0.0506467	2.53771e-05	1.13725e-05	0.00149756	5.89323e-06	-1.59432	-0.672938	1.59432	down	-1.29986	-0.378359	1.29986	down	-1.00643	-0.00924548	1.00643	down
TaAffx.9393.1.A1_at	0.0023444	0.450863	6.23645e-06	1.15015e-05	0.146616	1.24551e-06	-1.72449	-0.786171	1.72449	down	-1.88308	-0.913096	1.88308	down	-3.47291	-1.79615	3.47291	down
TaAffx.128541.37.S1_x_at	0.00241484	0.00469499	7.6658e-10	1.18873e-05	1.31718e-05	5.28298e-11	-1.1516	-0.203642	1.1516	down	1.80098	0.848784	1.80098	up	8.61198	3.10635	8.61198	up
Ta.1448.1.S1_at	0.00242212	0.237787	0.0618305	1.19634e-05	0.0362389	0.0367152	1.63741	0.711414	1.63741	up	1.29856	0.376913	1.29856	up	1.1319	0.178749	1.1319	up
Ta.7274.2.S1_at	0.00243284	0.364937	9.23078e-05	1.20973e-05	0.0903062	2.46263e-05	-1.73417	-0.794242	1.73417	down	-1.35501	-0.438298	1.35501	down	-1.20567	-0.269832	1.20567	down
Ta.22829.2.S1_at	0.00243284	0.0249275	1.18581e-09	1.20577e-05	0.000367294	8.67652e-11	-4.34213	-2.1184	4.34213	down	-1.10241	-0.140658	1.10241	down	-1.55055	-0.632784	1.55055	down
TaAffx.42148.1.S1_s_at	0.0024671	0.0246677	1.05554e-06	1.23898e-05	0.000357951	1.73522e-07	1.72866	0.789651	1.72866	up	1.7113	0.775097	1.7113	up	-1.08302	-0.115061	1.08302	down
Ta.4804.2.S1_x_at	0.0024671	0.0558926	1.28042e-08	1.2342e-05	0.00183672	1.2772e-09	-1.63754	-0.711529	1.63754	down	-1.17623	-0.234174	1.17623	down	-1.06975	-0.0972744	1.06975	down
Ta.14576.1.S1_at	0.0024671	0.00788212	3.18978e-07	1.23907e-05	3.55465e-05	4.62836e-08	1.00563	0.00809547	1.00563	up	1.23273	0.301854	1.23273	up	2.52349	1.33542	2.52349	up
Ta.21266.1.A1_x_at	0.00248933	0.992051	3.60344e-06	1.256e-05	0.976592	6.78069e-07	-1.57961	-0.659573	1.57961	down	-1.51305	-0.597461	1.51305	down	-1.56314	-0.644443	1.56314	down
TaAffx.65836.2.S1_x_at	0.00248933	0.649584	0.199766	1.25851e-05	0.338592	0.143917	1.66569	0.736119	1.66569	up	1.43976	0.525826	1.43976	up	1.28092	0.357185	1.28092	up
Ta.18763.1.S1_at	0.00249965	0.032793	1.25637e-06	1.26789e-05	0.000624436	2.10694e-07	1.50185	0.586737	1.50185	up	1.16922	0.22555	1.16922	up	1.01615	0.023112	1.01615	up
Ta.1385.1.S1_at	0.00251761	0.36029	8.66905e-12	1.29375e-05	0.0875515	3.10397e-13	-2.93341	-1.55258	2.93341	down	-1.55158	-0.633742	1.55158	down	-1.60453	-0.682149	1.60453	down
Ta.13016.1.S1_at	0.00251761	0.369242	1.40018e-11	1.28174e-05	0.0926225	5.37196e-13	-2.07295	-1.05169	2.07295	down	-1.43701	-0.523065	1.43701	down	-1.3112	-0.39089	1.3112	down
Ta.3348.2.S1_a_at	0.00251761	0.0505106	0.0766783	1.28882e-05	0.00148126	0.0470863	1.79945	0.847554	1.79945	up	1.19185	0.253199	1.19185	up	1.08776	0.121364	1.08776	up
TaAffx.77895.1.S1_at	0.00251761	0.0093394	2.73702e-11	1.29266e-05	5.04782e-05	1.16844e-12	1.66647	0.736797	1.66647	up	1.37155	0.455803	1.37155	up	-1.09322	-0.12858	1.09322	down
Ta.6080.1.S1_at	0.00254248	0.444177	6.76368e-06	1.31075e-05	0.142058	1.36239e-06	1.43418	0.520223	1.43418	up	1.27545	0.351007	1.27545	up	1.13494	0.18262	1.13494	up
Ta.11003.1.S1_at	0.0025458	8.74067e-05	9.75558e-14	1.31789e-05	1.30824e-08	1.4863e-15	-7.53666	-2.91393	7.53666	down	1.08737	0.120841	1.08737	up	1.09559	0.131702	1.09559	up
Ta.18076.2.S1_x_at	0.0025458	0.0228869	1.34208e-07	1.32093e-05	0.000307226	1.77483e-08	-2.21813	-1.14935	2.21813	down	-1.13881	-0.187521	1.13881	down	-1.14034	-0.189468	1.14034	down
Ta.7923.1.A1_at	0.00254611	0.805851	2.33074e-06	1.32533e-05	0.57366	4.17767e-07	-1.6101	-0.68715	1.6101	down	-1.38441	-0.469271	1.38441	down	-1.72509	-0.78667	1.72509	down
Ta.22072.1.S1_at	0.00255315	0.251321	0.368218	1.34286e-05	0.0403769	0.297889	1.24571	0.316971	1.24571	up	3.13134	1.64678	3.13134	up	2.7213	1.44429	2.7213	up
Ta.12647.2.S1_x_at	0.00255315	0.944897	0.0371281	1.34227e-05	0.860042	0.0204309	1.52897	0.612562	1.52897	up	1.62214	0.697901	1.62214	up	1.45204	0.538085	1.45204	up
Ta.13920.1.S1_at	0.00255315	0.045999	2.64949e-08	1.35022e-05	0.00122779	2.89046e-09	-1.77319	-0.826343	1.77319	down	-1.01798	-0.0257034	1.01798	down	-1.30899	-0.388451	1.30899	down
TaAffx.105253.2.S1_at	0.00255315	0.00213871	4.03855e-07	1.34347e-05	2.80058e-06	6.00567e-08	-1.34497	-0.427571	1.34497	down	1.87524	0.907079	1.87524	up	9.54979	3.25547	9.54979	up
TaAffx.8297.1.S1_at	0.00255315	0.00439492	5.17493e-06	1.34659e-05	1.14007e-05	1.01251e-06	-1.75291	-0.809752	1.75291	down	1.00891	0.0127989	1.00891	up	-1.11091	-0.151748	1.11091	down
Ta.1622.2.S1_at	0.00257102	0.0729953	4.04426e-09	1.36985e-05	0.00321441	3.48528e-10	-9.95368	-3.31523	9.95368	down	-2.41873	-1.27425	2.41873	down	-1.35543	-0.438753	1.35543	down
TaAffx.129527.1.S1_at	0.00257102	0.00244276	0.000803662	1.3725e-05	3.99784e-06	0.00027134	-2.94433	-1.55794	2.94433	down	-1.06688	-0.0933942	1.06688	down	-1.05864	-0.0822061	1.05864	down
TaAffx.50802.1.S1_at	0.00257102	0.367778	0.000614858	1.37211e-05	0.0918786	0.00020194	-1.33306	-0.414737	1.33306	down	-1.08427	-0.116719	1.08427	down	-1.30485	-0.38388	1.30485	down
Ta.12251.2.S1_a_at	0.00260664	0.0854983	1.35945e-06	1.39585e-05	0.00443338	2.30151e-07	1.88188	0.912176	1.88188	up	1.37311	0.457446	1.37311	up	1.06086	0.0852408	1.06086	up
Ta.23368.1.A1_at	0.00261497	0.497102	0.00510501	1.40466e-05	0.1823	0.00214436	-1.65614	-0.727827	1.65614	down	-1.23595	-0.305615	1.23595	down	-1.78253	-0.833929	1.78253	down
Ta.770.1.S1_a_at	0.00262734	0.912959	5.19215e-08	1.41774e-05	0.789052	6.15311e-09	-1.50435	-0.589144	1.50435	down	-1.35952	-0.443095	1.35952	down	-1.37089	-0.455111	1.37089	down
Ta.6711.2.S1_x_at	0.00262734	0.122211	1.74379e-09	1.42004e-05	0.00913979	1.34133e-10	1.85388	0.890548	1.85388	up	1.2828	0.359292	1.2828	up	1.12698	0.172463	1.12698	up
Ta.18871.1.S1_at	0.00269934	0.423126	0.0863259	1.46663e-05	0.126978	0.0540716	1.17246	0.229534	1.17246	up	1.09563	0.131764	1.09563	up	1.06011	0.084217	1.06011	up
TaAffx.31446.1.S1_at	0.00269934	0.0477294	5.13742e-06	1.46794e-05	0.00132875	1.00422e-06	-1.88197	-0.912244	1.88197	down	-1.01964	-0.0280575	1.01964	down	-1.34873	-0.431601	1.34873	down
Ta.8120.2.S1_a_at	0.00276491	0.363811	0.00327295	1.51279e-05	0.0895991	0.00130067	1.96871	0.977251	1.96871	up	1.44882	0.534882	1.44882	up	1.2526	0.324925	1.2526	up
Ta.9153.3.S1_a_at	0.00276491	0.736109	0.0011955	1.51027e-05	0.457805	0.000423121	1.62917	0.704136	1.62917	up	1.29683	0.374988	1.29683	up	1.48597	0.571407	1.48597	up
Ta.555.1.S1_at	0.00279122	0.0359595	1.06202e-07	1.53982e-05	0.000737605	1.36914e-08	-1.67503	-0.744188	1.67503	down	-1.08018	-0.111269	1.08018	down	-1.12456	-0.169362	1.12456	down
Ta.3151.1.S1_at	0.00279122	0.187489	6.26666e-07	1.54412e-05	0.0223672	9.75469e-08	-1.85131	-0.888543	1.85131	down	-1.44772	-0.533786	1.44772	down	-1.11215	-0.153353	1.11215	down
Ta.4890.3.S1_a_at	0.00279122	0.335731	0.0180094	1.54287e-05	0.0746937	0.00893927	1.95991	0.970785	1.95991	up	1.26564	0.339865	1.26564	up	1.37724	0.461782	1.37724	up
Ta.13786.1.S1_s_at	0.00279122	0.617519	0.180503	1.54634e-05	0.299687	0.127758	1.79276	0.84218	1.79276	up	1.71639	0.779377	1.71639	up	1.30018	0.378707	1.30018	up
Ta.18399.2.S1_x_at	0.00279122	0.293467	0.00200897	1.5504e-05	0.0558617	0.000752225	1.54966	0.631954	1.54966	up	1.10094	0.138738	1.10094	up	1.44423	0.530297	1.44423	up
TaAffx.29030.2.S1_s_at	0.00279975	0.558714	0.761295	1.55979e-05	0.237568	0.715261	1.66143	0.732422	1.66143	up	1.42273	0.508667	1.42273	up	1.23621	0.305928	1.23621	up
Ta.20810.1.S1_at	0.0028389	0.579505	0.198453	1.58632e-05	0.259573	0.142796	1.6263	0.70159	1.6263	up	1.72625	0.787642	1.72625	up	1.25736	0.330397	1.25736	up
TaAffx.21797.1.A1_at	0.00284617	0.394749	1.94297e-06	1.59512e-05	0.108287	3.41638e-07	1.41308	0.498838	1.41308	up	1.37216	0.456447	1.37216	up	1.10746	0.147258	1.10746	up
TaAffx.26444.1.S1_at	0.00288168	0.00799434	1.07953e-06	1.61981e-05	3.66939e-05	1.78022e-07	2.65686	1.40972	2.65686	up	1.21878	0.285436	1.21878	up	1.01323	0.0189555	1.01323	up
TaAffx.111861.1.S1_x_at	0.00288342	0.140894	4.79085e-07	1.62558e-05	0.0124396	7.25985e-08	1.1608	0.215115	1.1608	up	1.95006	0.963518	1.95006	up	3.15039	1.65553	3.15039	up
TaAffx.16664.1.A1_at	0.00288427	0.390371	1.02945e-05	1.63086e-05	0.105237	2.1674e-06	1.55797	0.639671	1.55797	up	1.17637	0.234339	1.17637	up	1.25834	0.331516	1.25834	up
TaAffx.64008.1.A1_at	0.00292187	0.87246	7.34297e-05	1.65698e-05	0.699407	1.90611e-05	1.42965	0.515662	1.42965	up	1.37805	0.462624	1.37805	up	1.60018	0.678232	1.60018	up
Ta.9655.1.A1_x_at	0.00296115	0.455265	0.00263684	1.68418e-05	0.149839	0.00101937	-3.08412	-1.62486	3.08412	down	-1.86105	-0.89612	1.86105	down	-5.69187	-2.5089	5.69187	down
Ta.27662.1.A1_at	0.00296764	0.471735	1.01858e-05	1.6928e-05	0.162418	2.14248e-06	-1.59633	-0.674759	1.59633	down	-1.24105	-0.311558	1.24105	down	-1.25286	-0.325226	1.25286	down
Ta.6726.3.A1_x_at	0.00299702	0.742423	3.26368e-07	1.71455e-05	0.468579	4.74699e-08	-1.4822	-0.567735	1.4822	down	-1.25315	-0.325556	1.25315	down	-1.51045	-0.594979	1.51045	down
Ta.11519.1.A1_x_at	0.00300028	0.964195	2.12474e-05	1.7214e-05	0.905919	4.84093e-06	-3.21997	-1.68705	3.21997	down	-2.57797	-1.36623	2.57797	down	-3.02606	-1.59744	3.02606	down
Ta.25284.1.S1_at	0.00300053	0.404712	0.000448017	1.72654e-05	0.114466	0.000141961	-1.7813	-0.832932	1.7813	down	-1.20605	-0.27029	1.20605	down	-1.4419	-0.527975	1.4419	down
Ta.3489.1.S1_s_at	0.00310859	0.0347367	0.00085549	1.79905e-05	0.0006834	0.000290884	2.11732	1.08224	2.11732	up	1.24898	0.32075	1.24898	up	1.06498	0.0908305	1.06498	up
Ta.3629.3.S1_a_at	0.00310859	0.00408886	0.00220499	1.79811e-05	1.00639e-05	0.000835007	7.07141	2.822	7.07141	up	1.28295	0.359462	1.28295	up	1.03068	0.0435983	1.03068	up
Ta.4206.1.S1_at	0.00313199	0.686066	0.641993	1.82697e-05	0.385448	0.581927	1.64964	0.722154	1.64964	up	1.29259	0.37026	1.29259	up	1.40763	0.49327	1.40763	up
Ta.12084.1.A1_at	0.00313199	0.632104	0.000555919	1.82012e-05	0.317246	0.000180631	-1.68204	-0.750212	1.68204	down	-1.27002	-0.344855	1.27002	down	-1.45425	-0.540274	1.45425	down
TaAffx.92050.1.A1_at	0.00313199	0.980404	0.979298	1.82822e-05	0.946129	0.975235	-2.41815	-1.2739	2.41815	down	-2.53382	-1.34132	2.53382	down	-2.80592	-1.48847	2.80592	down
Ta.25111.1.S1_x_at	0.00313562	0.146435	0.00023979	1.83556e-05	0.0134522	7.10384e-05	-3.10998	-1.63691	3.10998	down	-1.43849	-0.524552	1.43849	down	-1.36985	-0.454022	1.36985	down
Ta.8151.2.S1_a_at	0.00319567	0.144466	4.36606e-08	1.87602e-05	0.0131109	5.07756e-09	1.93892	0.955254	1.93892	up	1.24921	0.321017	1.24921	up	1.18807	0.248623	1.18807	up
Ta.7580.1.A1_at	0.0032298	0.807696	0.000549916	1.91496e-05	0.577048	0.000178425	-2.80884	-1.48998	2.80884	down	-1.89497	-0.922178	1.89497	down	-2.08628	-1.06093	2.08628	down
TaAffx.28768.1.S1_at	0.0032298	0.747192	0.002764	1.90599e-05	0.476142	0.00107543	1.42829	0.514288	1.42829	up	1.24773	0.319311	1.24773	up	1.24354	0.314447	1.24354	up
TaAffx.119135.2.S1_at	0.0032298	0.628701	0.00128956	1.91755e-05	0.313101	0.000459928	1.76691	0.82123	1.76691	up	1.92562	0.945321	1.92562	up	1.33917	0.42134	1.33917	up
Ta.18399.3.S1_x_at	0.0032298	0.880775	0.694837	1.91649e-05	0.717351	0.640104	1.2671	0.341526	1.2671	up	1.19166	0.252977	1.19166	up	1.18133	0.240406	1.18133	up
TaAffx.5408.1.S1_at	0.00324139	0.824111	0.000216926	1.9352e-05	0.608117	6.35832e-05	-1.81038	-0.856297	1.81038	down	-2.43187	-1.28207	2.43187	down	-1.82106	-0.864778	1.82106	down
Ta.25620.1.S1_at	0.00324139	0.156144	1.37589e-05	1.93282e-05	0.0152428	2.99497e-06	-2.65596	-1.40923	2.65596	down	-1.14576	-0.19631	1.14576	down	-1.76206	-0.817262	1.76206	down
Ta.11519.1.A1_at	0.00328479	0.874528	1.26013e-05	1.96658e-05	0.703989	2.71553e-06	-3.73012	-1.89922	3.73012	down	-2.39477	-1.25989	2.39477	down	-2.92657	-1.54921	2.92657	down
TaAffx.761.1.S1_at	0.00328495	0.824111	0.0629822	1.97214e-05	0.608092	0.0374985	1.37953	0.464182	1.37953	up	1.29793	0.376218	1.29793	up	1.2159	0.282022	1.2159	up
Ta.20706.1.S1_s_at	0.00332002	0.000303101	1.17181e-12	1.99871e-05	9.07322e-08	3.03423e-14	3.32591	1.73375	3.32591	up	1.25185	0.324064	1.25185	up	-1.26714	-0.341574	1.26714	down
Ta.23352.1.S1_at	0.00334023	0.908279	0.893248	2.01644e-05	0.778984	0.870208	10.8081	3.43404	10.8081	up	5.83764	2.54538	5.83764	up	6.14274	2.61888	6.14274	up
Ta.24264.1.A1_at	0.00335164	0.0028313	1.04554e-09	2.0289e-05	5.15689e-06	7.52194e-11	-4.03192	-2.01147	4.03192	down	-1.12324	-0.167661	1.12324	down	-1.03135	-0.0445271	1.03135	down
Ta.29070.1.A1_at	0.00335827	0.926236	0.0817774	2.04667e-05	0.818282	0.0507779	-2.42409	-1.27745	2.42409	down	-2.13184	-1.0921	2.13184	down	-1.91566	-0.937839	1.91566	down
Ta.8651.1.A1_at	0.00335827	0.922963	0.000191193	2.03864e-05	0.810424	5.52585e-05	-1.49156	-0.576827	1.49156	down	-1.37321	-0.457551	1.37321	down	-1.34939	-0.432309	1.34939	down
TaAffx.78364.1.S1_at	0.00335827	0.909909	0.198592	2.04966e-05	0.782908	0.142913	1.92433	0.944358	1.92433	up	2.38717	1.2553	2.38717	up	2.49241	1.31754	2.49241	up
Ta.1548.2.S1_x_at	0.00337791	0.0122887	0.00032583	2.06727e-05	9.30448e-05	9.97143e-05	3.16853	1.66381	3.16853	up	1.24365	0.314577	1.24365	up	1.06654	0.092934	1.06654	up
Ta.28008.1.S1_at	0.00338134	0.287832	1.05489e-08	2.07499e-05	0.0537503	1.02488e-09	-1.43699	-0.523048	1.43699	down	-1.13525	-0.183009	1.13525	down	-1.74486	-0.803109	1.74486	down
TaAffx.119481.1.S1_at	0.00343325	0.949385	0.00112581	2.11256e-05	0.871405	0.00039531	-1.26385	-0.337821	1.26385	down	-1.20115	-0.264415	1.20115	down	-1.25439	-0.326985	1.25439	down
Ta.8457.1.A1_a_at	0.00348051	0.34483	0.0027837	2.15706e-05	0.0795441	0.00108462	-1.67097	-0.740689	1.67097	down	-1.16534	-0.220757	1.16534	down	-1.33404	-0.415801	1.33404	down
TaAffx.38326.1.S1_at	0.00348051	0.900851	0.0201436	2.159e-05	0.763201	0.0101661	-2.3756	-1.24829	2.3756	down	-2.12478	-1.08731	2.12478	down	-2.9204	-1.54617	2.9204	down
TaAffx.128772.1.S1_at	0.00348051	0.565468	4.6485e-09	2.15643e-05	0.244264	4.0694e-10	-1.54976	-0.632042	1.54976	down	-1.28046	-0.356658	1.28046	down	-1.8371	-0.877429	1.8371	down
Ta.2777.2.S1_a_at	0.00348618	0.0109304	0.140254	2.17383e-05	7.12564e-05	0.095002	3.08078	1.62329	3.08078	up	1.31865	0.399058	1.31865	up	-1.00273	-0.00393455	1.00273	down
Ta.6228.2.S1_x_at	0.00348618	0.183978	0.0191221	2.17412e-05	0.0214632	0.00958057	1.95835	0.969641	1.95835	up	1.34191	0.424292	1.34191	up	1.16411	0.219223	1.16411	up
TaAffx.80561.1.S1_at	0.0034971	0.00505887	2.13877e-08	2.18674e-05	1.49753e-05	2.26678e-09	-1.30785	-0.387194	1.30785	down	2.04441	1.03168	2.04441	up	7.86878	2.97614	7.86878	up
TaAffx.38316.1.S1_at	0.00349742	0.19106	8.85382e-12	2.19276e-05	0.0232831	3.1819e-13	1.67207	0.741638	1.67207	up	1.51455	0.598886	1.51455	up	1.0667	0.0931519	1.0667	up
Ta.25096.2.S1_x_at	0.00350884	0.469611	0.000798655	2.20575e-05	0.160968	0.00026945	1.3496	0.432534	1.3496	up	1.10514	0.14423	1.10514	up	1.27137	0.346389	1.27137	up
TaAffx.37219.1.S1_at	0.00351166	0.51784	9.30838e-09	2.21337e-05	0.200057	8.91348e-10	1.76102	0.816409	1.76102	up	1.52146	0.605456	1.52146	up	1.23297	0.302137	1.23297	up
TaAffx.29100.1.S1_at	0.00351892	0.369104	1.95476e-14	2.2238e-05	0.092563	1.82697e-16	1.63363	0.708082	1.63363	up	1.44494	0.531014	1.44494	up	1.13989	0.188888	1.13989	up
Ta.5039.1.A1_a_at	0.00352873	0.603789	9.21382e-13	2.23586e-05	0.2849	2.28957e-14	-1.46272	-0.548649	1.46272	down	-1.28534	-0.362154	1.28534	down	-1.18628	-0.24644	1.18628	down
Ta.160.2.S1_x_at	0.00353001	0.542158	1.24755e-08	2.25026e-05	0.222061	1.23944e-09	13.2605	3.72907	13.2605	up	3.76563	1.91289	3.76563	up	3.5041	1.80905	3.5041	up
Ta.9774.1.S1_at	0.00353001	0.0277178	3.80086e-06	2.25201e-05	0.000449897	7.19578e-07	-2.77764	-1.47386	2.77764	down	-1.12978	-0.17604	1.12978	down	-1.23577	-0.305407	1.23577	down
TaAffx.11742.1.S1_at	0.00353001	0.00512767	8.80538e-11	2.25429e-05	1.53559e-05	4.52489e-12	1.00547	0.00786539	1.00547	up	-1.17161	-0.22849	1.17161	down	-2.6795	-1.42197	2.6795	down
Ta.13165.1.S1_a_at	0.00355725	0.74125	1.68662e-08	2.2776e-05	0.466332	1.74437e-09	2.06697	1.04752	2.06697	up	2.30218	1.203	2.30218	up	3.56552	1.83411	3.56552	up
Ta.9875.1.S1_at	0.0035996	0.42078	0.152201	2.3107e-05	0.125161	0.104483	-1.46306	-0.548988	1.46306	down	-1.12569	-0.170805	1.12569	down	-1.30107	-0.379699	1.30107	down
Ta.3730.1.S1_at	0.00361464	0.982449	0.007534	2.32637e-05	0.95157	0.00332164	-1.42177	-0.507693	1.42177	down	-1.50809	-0.592719	1.50809	down	-1.47027	-0.556084	1.47027	down
Ta.9262.3.A1_at	0.00362534	0.0779939	2.5732e-08	2.33928e-05	0.00365671	2.79782e-09	-1.19206	-0.253452	1.19206	down	-1.25659	-0.329518	1.25659	down	-2.3639	-1.24117	2.3639	down
Ta.10089.1.S1_x_at	0.00362567	0.0609453	5.2516e-06	2.35475e-05	0.0022379	1.02925e-06	-2.0359	-1.02566	2.0359	down	-1.07845	-0.108957	1.07845	down	-1.28298	-0.359497	1.28298	down
TaAffx.128530.1.S1_at	0.00362567	0.00213871	4.15382e-06	2.3505e-05	2.83217e-06	7.93517e-07	4.78357	2.25809	4.78357	up	1.42579	0.511766	1.42579	up	-1.20783	-0.272417	1.20783	down
Ta.6689.2.S1_at	0.00362567	0.0448467	0.153014	2.36328e-05	0.00116645	0.105123	-2.32441	-1.21687	2.32441	down	-1.19224	-0.253676	1.19224	down	-1.1589	-0.212755	1.1589	down
Ta.12239.1.A1_at	0.00362567	0.304262	0.0397332	2.36674e-05	0.0601089	0.0220841	-1.33521	-0.417069	1.33521	down	-1.23224	-0.301288	1.23224	down	-1.90698	-0.931293	1.90698	down
Ta.4650.3.A1_at	0.00362567	0.0246131	2.56843e-09	2.36964e-05	0.000355091	2.07803e-10	-2.53006	-1.33917	2.53006	down	-1.1512	-0.203134	1.1512	down	-1.15468	-0.207488	1.15468	down
Ta.24961.1.S1_x_at	0.00363452	0.036644	4.20825e-06	2.38147e-05	0.000778207	8.04894e-07	2.61847	1.38872	2.61847	up	1.24884	0.320586	1.24884	up	1.13199	0.178858	1.13199	up
Ta.3305.1.A1_at	0.00364049	0.598295	1.24726e-06	2.39143e-05	0.279221	2.09e-07	-1.69899	-0.764678	1.69899	down	-1.32192	-0.402637	1.32192	down	-1.32072	-0.40133	1.32072	down
TaAffx.111328.1.S1_s_at	0.00370043	0.0297757	1.68715e-08	2.43696e-05	0.000515733	1.7452e-09	2.99587	1.58297	2.99587	up	2.0012	1.00086	2.0012	up	-1.11192	-0.153055	1.11192	down
Ta.3563.1.S1_at	0.00370426	0.18445	4.10342e-17	2.44565e-05	0.021595	4.18359e-20	2.28437	1.1918	2.28437	up	1.49454	0.5797	1.49454	up	1.17521	0.23292	1.17521	up
TaAffx.16873.1.A1_at	0.00371416	0.744104	0.226896	2.45836e-05	0.471357	0.167273	-1.54449	-0.627126	1.54449	down	-1.3139	-0.393857	1.3139	down	-1.67967	-0.74818	1.67967	down
Ta.28355.1.S1_at	0.00375254	0.973161	0.0156888	2.49624e-05	0.92723	0.00764156	-1.19322	-0.254858	1.19322	down	-1.21382	-0.279554	1.21382	down	-1.23854	-0.308645	1.23854	down
Ta.28127.2.S1_a_at	0.00375254	0.369633	0.0300086	2.49177e-05	0.0928586	0.0160157	2.51135	1.32846	2.51135	up	1.30593	0.385083	1.30593	up	1.76798	0.822103	1.76798	up
Ta.18835.1.S1_at	0.00379644	0.0350252	6.08259e-09	2.53176e-05	0.00069451	5.50489e-10	-1.93941	-0.955614	1.93941	down	-1.07543	-0.10491	1.07543	down	-1.17391	-0.231324	1.17391	down
Ta.11863.1.A1_at	0.00384033	0.531823	0.0242343	2.56741e-05	0.212504	0.0125607	-2.08117	-1.05739	2.08117	down	-1.49729	-0.582354	1.49729	down	-2.87039	-1.52125	2.87039	down
Ta.22178.1.A1_at	0.00391088	0.00117027	2.22525e-07	2.62108e-05	8.75789e-07	3.10968e-08	-8.08188	-3.01469	8.08188	down	-1.01657	-0.023707	1.01657	down	-1.0303	-0.0430601	1.0303	down
Ta.27007.1.S1_at	0.00393719	0.00185543	2.92215e-11	2.64527e-05	2.09704e-06	1.26691e-12	1.93471	0.952116	1.93471	up	1.34826	0.431102	1.34826	up	-1.18943	-0.250271	1.18943	down
Ta.1569.2.S1_a_at	0.00398575	0.50391	0.501632	2.68452e-05	0.188127	0.432174	1.75985	0.815455	1.75985	up	1.33833	0.420435	1.33833	up	1.28326	0.359811	1.28326	up
Ta.7263.1.S1_a_at	0.00407399	0.425356	1.61739e-06	2.75073e-05	0.12854	2.78661e-07	-1.52322	-0.607127	1.52322	down	-1.1765	-0.234498	1.1765	down	-1.2338	-0.303104	1.2338	down
Ta.160.3.S1_x_at	0.00410269	0.520428	1.50789e-08	2.7968e-05	0.202769	1.53445e-09	13.63	3.76872	13.63	up	3.57859	1.83939	3.57859	up	3.48722	1.80208	3.48722	up
Ta.3495.1.S1_at	0.00410269	0.19477	1.49257e-12	2.78999e-05	0.0242251	4.00875e-14	-1.43964	-0.52571	1.43964	down	-1.14056	-0.189748	1.14056	down	-1.10743	-0.147219	1.10743	down
Ta.7713.1.A1_at	0.00410269	0.155263	0.635719	2.79739e-05	0.0150739	0.575182	-3.85919	-1.9483	3.85919	down	-1.65664	-0.728264	1.65664	down	-1.35447	-0.437729	1.35447	down
Ta.3688.1.A1_at	0.00410269	0.990732	0.00169906	2.79326e-05	0.973262	0.000624373	-3.02383	-1.59638	3.02383	down	-3.224	-1.68885	3.224	down	-3.46274	-1.79191	3.46274	down
Ta.29510.1.S1_s_at	0.00411147	0.723269	1.94706e-05	2.81022e-05	0.438047	4.40016e-06	2.5949	1.37568	2.5949	up	1.85609	0.892267	1.85609	up	1.688	0.755312	1.688	up
Ta.3957.2.A1_at	0.00411305	0.514262	0.501996	2.81814e-05	0.197043	0.432563	4.51933	2.17611	4.51933	up	1.9273	0.946578	1.9273	up	2.23636	1.16115	2.23636	up
Ta.5744.3.A1_a_at	0.00412174	0.0691022	6.53924e-09	2.83095e-05	0.00287398	5.98012e-10	2.94403	1.55779	2.94403	up	1.24563	0.316875	1.24563	up	1.28999	0.367361	1.28999	up
Ta.13635.2.S1_a_at	0.00413695	0.0189475	1.13071e-07	2.84852e-05	0.000218051	1.46785e-08	3.40777	1.76883	3.40777	up	1.47314	0.558892	1.47314	up	-1.01098	-0.0157543	1.01098	down
TaAffx.133777.1.A1_at	0.00413695	0.00734417	2.27486e-08	2.86204e-05	2.89893e-05	2.42918e-09	-1.04841	-0.0682004	1.04841	down	-1.14097	-0.190265	1.14097	down	-2.9451	-1.55831	2.9451	down
Ta.3478.2.S1_a_at	0.00413695	0.0367087	0.00054044	2.86169e-05	0.000782024	0.000174946	2.17182	1.1189	2.17182	up	1.30936	0.388866	1.30936	up	1.02944	0.0418603	1.02944	up
Ta.5490.1.S1_x_at	0.00417251	0.411594	1.03344e-05	2.89358e-05	0.119164	2.17718e-06	-2.13209	-1.09227	2.13209	down	-2.97792	-1.57431	2.97792	down	-1.38175	-0.466496	1.38175	down
Ta.2854.2.S1_at	0.00420037	0.0963614	1.04171e-15	2.94084e-05	0.00568095	3.30887e-18	-2.55489	-1.35326	2.55489	down	-1.31053	-0.390152	1.31053	down	-1.2144	-0.280238	1.2144	down
Ta.18920.1.S1_at	0.00420037	0.145572	0.00465328	2.93626e-05	0.0132763	0.00193178	2.425	1.27798	2.425	up	1.52534	0.609126	1.52534	up	9.00963	3.17147	9.00963	up
TaAffx.106576.1.S1_at	0.00420037	0.102811	0.00131129	2.93499e-05	0.00640231	0.000468353	1.70647	0.771015	1.70647	up	1.0888	0.122741	1.0888	up	1.2151	0.28107	1.2151	up
TaAffx.84369.1.S1_at	0.00420037	0.220475	1.7097e-08	2.93489e-05	0.0313272	1.77108e-09	1.6665	0.736821	1.6665	up	1.57398	0.65442	1.57398	up	1.07253	0.101018	1.07253	up
Ta.4388.2.S1_at	0.00420574	0.59516	0.0460055	2.9516e-05	0.275672	0.0261377	3.16584	1.66259	3.16584	up	1.79663	0.845292	1.79663	up	1.84245	0.881627	1.84245	up
Ta.26802.1.A1_at	0.0042171	0.0189174	0.000483953	2.97288e-05	0.000214468	0.00015468	-1.27693	-0.35268	1.27693	down	-1.18843	-0.249061	1.18843	down	-4.79355	-2.2611	4.79355	down
Ta.18446.1.S1_at	0.0042171	0.205231	3.55432e-05	2.98762e-05	0.0270186	8.54015e-06	-3.52623	-1.81813	3.52623	down	-1.37147	-0.455725	1.37147	down	-1.67817	-0.746887	1.67817	down
TaAffx.107944.1.S1_s_at	0.0042171	0.861869	0.0129668	2.98715e-05	0.679393	0.00616026	1.2059	0.270106	1.2059	up	1.30386	0.382784	1.30386	up	1.19962	0.262574	1.19962	up
TaAffx.51287.3.S1_x_at	0.0042171	0.348093	0.135779	2.9801e-05	0.0813111	0.0914961	-9.04304	-3.17681	9.04304	down	-2.05252	-1.03739	2.05252	down	-2.91373	-1.54287	2.91373	down
TaAffx.133775.1.A1_s_at	0.00424192	0.00892923	2.52875e-05	3.01226e-05	4.70005e-05	5.86991e-06	2.83506	1.50338	2.83506	up	1.23563	0.305241	1.23563	up	-1.00461	-0.00664204	1.00461	down
Ta.24609.2.A1_at	0.00424253	0.380936	0.0303003	3.01975e-05	0.0992583	0.0161955	1.80146	0.849167	1.80146	up	2.19488	1.13415	2.19488	up	5.17712	2.37215	5.17712	up
Ta.1385.1.S1_x_at	0.00431396	0.498377	2.11354e-12	3.07776e-05	0.183438	6.03859e-14	-2.38415	-1.25348	2.38415	down	-1.52278	-0.60671	1.52278	down	-1.48643	-0.571852	1.48643	down
Ta.3896.1.A1_at	0.00437277	0.519725	0.000182809	3.12699e-05	0.201965	5.25799e-05	-2.19259	-1.13264	2.19259	down	-1.33442	-0.416213	1.33442	down	-2.16019	-1.11116	2.16019	down
Ta.7447.1.S1_at	0.00444403	0.360467	1.60254e-08	3.18534e-05	0.0876724	1.64569e-09	-1.12715	-0.172678	1.12715	down	-1.43535	-0.521405	1.43535	down	-1.62189	-0.697673	1.62189	down
Ta.28403.1.S1_x_at	0.00445031	0.156594	1.02941e-05	3.19724e-05	0.0153414	2.16715e-06	-2.10025	-1.07056	2.10025	down	-1.13621	-0.18423	1.13621	down	-1.3988	-0.484186	1.3988	down
Ta.9379.1.A1_at	0.00446369	0.05094	0.0016966	3.2217e-05	0.0015147	0.000623326	1.00405	0.00582663	1.00405	up	-1.72562	-0.787115	1.72562	down	-3.02177	-1.59539	3.02177	down
Ta.19228.1.S1_at	0.00446369	0.706906	0.672819	3.21646e-05	0.413768	0.615474	3.12391	1.64335	3.12391	up	2.2951	1.19856	2.2951	up	1.76452	0.819273	1.76452	up
Ta.24238.1.S1_at	0.00446406	0.325048	0.0747	3.24818e-05	0.0694087	0.0456864	1.46693	0.552798	1.46693	up	1.24339	0.314274	1.24339	up	1.10616	0.145556	1.10616	up
TaAffx.78308.1.S1_at	0.00446406	0.435531	8.06593e-10	3.23075e-05	0.136147	5.59227e-11	1.25425	0.326825	1.25425	up	1.62322	0.69886	1.62322	up	1.22104	0.288113	1.22104	up
TaAffx.11843.2.A1_at	0.00446406	0.188381	2.58099e-07	3.25909e-05	0.02263	3.65659e-08	-3.0229	-1.59593	3.0229	down	-1.12602	-0.171232	1.12602	down	-2.42725	-1.27932	2.42725	down
Ta.21821.1.S1_at	0.00446406	0.0356183	0.0221279	3.2556e-05	0.000715692	0.0113339	-2.5447	-1.3475	2.5447	down	-1.14518	-0.19558	1.14518	down	-1.19295	-0.254534	1.19295	down
Ta.29485.2.S1_a_at	0.00446406	0.00185543	4.10921e-10	3.25022e-05	2.09824e-06	2.58316e-11	-3.88016	-1.95611	3.88016	down	-1.0246	-0.0350679	1.0246	down	-1.03725	-0.0527602	1.03725	down
Ta.6511.1.S1_at	0.00446853	0.857787	2.92422e-08	3.26978e-05	0.671059	3.23249e-09	1.18035	0.239218	1.18035	up	1.25741	0.330458	1.25741	up	1.3014	0.380069	1.3014	up
Ta.1968.1.S1_at	0.004497	0.29105	2.74311e-05	3.29809e-05	0.0549943	6.41858e-06	-2.09353	-1.06594	2.09353	down	-1.75183	-0.808866	1.75183	down	-1.15426	-0.206974	1.15426	down
Ta.1017.1.S1_s_at	0.00455276	0.129427	2.03117e-09	3.34656e-05	0.0102506	1.59572e-10	-1.41704	-0.50288	1.41704	down	-1.02649	-0.0377166	1.02649	down	-1.24129	-0.311835	1.24129	down
Ta.4362.1.A1_at	0.00455899	0.0100308	4.31406e-06	3.36512e-05	5.91976e-05	8.27356e-07	1.97362	0.980844	1.97362	up	1.26108	0.334658	1.26108	up	-1.06325	-0.0884835	1.06325	down
Ta.12226.1.S1_at	0.00455899	0.964335	0.247145	3.36631e-05	0.906328	0.185128	1.36716	0.451187	1.36716	up	1.30795	0.387312	1.30795	up	1.39883	0.484216	1.39883	up
TaAffx.93379.1.S1_at	0.004683	0.559029	0.00423298	3.46566e-05	0.237916	0.00173681	2.71483	1.44086	2.71483	up	1.52598	0.609738	1.52598	up	1.82373	0.86689	1.82373	up
Ta.7378.2.S1_x_at	0.00469123	0.55524	1.69601e-17	3.49117e-05	0.234706	1.41026e-20	-1.23922	-0.309434	1.23922	down	-1.76261	-0.817715	1.76261	down	-1.67051	-0.740289	1.67051	down
Ta.357.1.S1_at	0.00469123	0.00182044	0.00787778	3.49515e-05	1.9766e-06	0.00349391	2.69626	1.43096	2.69626	up	1.14238	0.192038	1.14238	up	-1.0856	-0.118493	1.0856	down
Ta.7394.1.S1_at	0.00469123	0.307815	0.0044291	3.49366e-05	0.0616617	0.00182738	-1.11553	-0.15773	1.11553	down	-1.42371	-0.509658	1.42371	down	-1.66798	-0.7381	1.66798	down
Ta.8477.1.S1_at	0.00471557	0.824841	0.0749272	3.52113e-05	0.609578	0.0458527	1.69612	0.762239	1.69612	up	1.80783	0.854263	1.80783	up	1.4222	0.50812	1.4222	up
TaAffx.53485.1.S1_at	0.00475214	0.825132	0.37085	3.55634e-05	0.609985	0.300407	-1.53691	-0.620029	1.53691	down	-1.47436	-0.560089	1.47436	down	-1.29197	-0.369577	1.29197	down
Ta.22680.2.S1_a_at	0.00476127	0.161989	2.91842e-06	3.57109e-05	0.0163787	5.36644e-07	2.19197	1.13223	2.19197	up	1.37569	0.460157	1.37569	up	1.16896	0.22522	1.16896	up
TaAffx.110723.1.S1_at	0.00481176	0.297978	6.48606e-09	3.61696e-05	0.0575596	5.92613e-10	2.68857	1.42684	2.68857	up	1.55813	0.63982	1.55813	up	1.34386	0.426381	1.34386	up
Ta.12774.1.A1_at	0.00483095	0.00130944	1.60309e-10	3.63942e-05	1.10323e-06	8.86977e-12	-3.63551	-1.86216	3.63551	down	-1.09761	-0.134364	1.09761	down	1.07132	0.0993881	1.07132	up
Ta.5227.2.S1_at	0.00484177	0.480073	0.000599919	3.65562e-05	0.168553	0.000196494	-2.22074	-1.15104	2.22074	down	-1.41847	-0.504336	1.41847	down	-1.46223	-0.548166	1.46223	down
Ta.24114.7.A1_at	0.00487283	0.611245	0.0204201	3.68718e-05	0.292464	0.0103284	-6.70876	-2.74605	6.70876	down	-26.9361	-4.75147	26.9361	down	-92.7674	-6.53555	92.7674	down
TaAffx.15843.1.S1_s_at	0.00492096	0.0735008	9.03736e-07	3.81756e-05	0.00325845	1.46582e-07	2.45459	1.29548	2.45459	up	1.25051	0.322514	1.25051	up	1.1809	0.239888	1.1809	up
Ta.21644.1.S1_at	0.00492096	0.909793	0.0482604	3.76086e-05	0.782412	0.0276124	1.42	0.50589	1.42	up	1.31988	0.400402	1.31988	up	1.49003	0.575338	1.49003	up
Ta.20742.1.S1_at	0.00492096	0.372707	0.0144172	3.79458e-05	0.0944986	0.00694642	-1.47257	-0.558338	1.47257	down	-1.16666	-0.22238	1.16666	down	-1.17039	-0.226989	1.17039	down
Ta.7789.1.S1_at	0.00492096	0.511963	0.00379512	3.82999e-05	0.194787	0.00153475	1.39253	0.477707	1.39253	up	2.05657	1.04024	2.05657	up	2.60443	1.38097	2.60443	up
TaAffx.94483.1.S1_at	0.00492096	0.572945	0.484004	3.81934e-05	0.252583	0.4138	1.65347	0.725496	1.65347	up	1.49931	0.584295	1.49931	up	1.21334	0.278981	1.21334	up
TaAffx.52938.1.S1_s_at	0.00492096	0.997606	0.343185	3.80759e-05	0.99432	0.273688	-2.46823	-1.30348	2.46823	down	-2.57383	-1.36392	2.57383	down	-2.46291	-1.30036	2.46291	down
Ta.5781.1.A1_at	0.00492096	0.039245	2.59449e-13	3.80733e-05	0.000909806	4.97997e-15	1.04288	0.0605756	1.04288	up	-2.28038	-1.18927	2.28038	down	-6.10343	-2.60962	6.10343	down
TaAffx.7845.1.S1_at	0.00492096	0.605969	2.48977e-05	3.80981e-05	0.287531	5.76781e-06	1.65685	0.728447	1.65685	up	1.26603	0.340316	1.26603	up	1.34358	0.426085	1.34358	up
TaAffx.84252.1.S1_at	0.00492096	0.00128152	1.95977e-05	3.77146e-05	9.80356e-07	4.43248e-06	-1.22753	-0.295755	1.22753	down	1.3057	0.384819	1.3057	up	2.88104	1.52659	2.88104	up
TaAffx.50292.1.S1_at	0.00492096	0.0901482	7.88953e-07	3.80498e-05	0.00497578	1.26049e-07	1.90346	0.928627	1.90346	up	1.0587	0.0822939	1.0587	up	1.32383	0.404717	1.32383	up
TaAffx.109350.1.S1_at	0.00492096	0.00129455	5.00694e-10	3.82786e-05	1.03338e-06	3.23629e-11	-1.35393	-0.437151	1.35393	down	1.45859	0.544579	1.45859	up	9.20186	3.20193	9.20186	up
TaAffx.2060.3.S1_at	0.00492096	0.771483	3.58238e-10	3.76684e-05	0.516011	2.20707e-11	1.45823	0.544217	1.45823	up	1.22696	0.295088	1.22696	up	1.3461	0.428788	1.3461	up
TaAffx.85184.1.S1_at	0.00492096	0.108333	0.730011	3.80243e-05	0.00715961	0.679908	1.01371	0.0196506	1.01371	up	1.24677	0.318199	1.24677	up	1.13166	0.178443	1.13166	up
TaAffx.119959.1.A1_at	0.00493032	0.000541454	0.00024943	3.84547e-05	2.59987e-07	7.42138e-05	-2.51118	-1.32836	2.51118	down	1.08413	0.116535	1.08413	up	-1.04982	-0.0701373	1.04982	down
TaAffx.39437.1.S1_at	0.00496157	0.617004	0.390277	3.8781e-05	0.299033	0.319116	1.40541	0.490992	1.40541	up	1.18485	0.2447	1.18485	up	1.20671	0.271077	1.20671	up
Ta.30476.1.A1_x_at	0.00498589	0.130998	0.00305278	3.91278e-05	0.0105034	0.00120236	-2.06931	-1.04915	2.06931	down	-1.03056	-0.0434248	1.03056	down	-1.74419	-0.802557	1.74419	down
TaAffx.79654.1.S1_at	0.00498589	0.33007	0.000338504	3.91997e-05	0.0719515	0.000104008	1.76052	0.816004	1.76052	up	1.41116	0.496882	1.41116	up	1.14918	0.200609	1.14918	up
TaAffx.29059.2.S1_s_at	0.00498589	0.0106248	1.83675e-05	3.92198e-05	6.66137e-05	4.1304e-06	-1.06567	-0.0917563	1.06567	down	1.2742	0.349596	1.2742	up	2.06947	1.04926	2.06947	up
TaAffx.191.1.S1_at	0.00499416	0.666656	0.0150541	3.93679e-05	0.359692	0.00729709	-1.51785	-0.602033	1.51785	down	-1.30959	-0.389117	1.30959	down	-1.22477	-0.292507	1.22477	down
Ta.3454.2.S1_a_at	0.00500774	0.246666	8.64338e-08	3.95582e-05	0.0388657	1.09014e-08	1.72662	0.787955	1.72662	up	1.10756	0.147385	1.10756	up	1.38188	0.466632	1.38188	up
TaAffx.121760.3.S1_at	0.0050644	0.258196	0.00116465	4.009e-05	0.0427389	0.000410729	-1.10248	-0.140747	1.10248	down	-1.27175	-0.34682	1.27175	down	-1.56817	-0.649077	1.56817	down
Ta.12226.1.S1_x_at	0.00507277	0.971837	0.394813	4.02406e-05	0.92425	0.323606	1.3352	0.417051	1.3352	up	1.26689	0.341289	1.26689	up	1.31465	0.39468	1.31465	up
Ta.23211.2.A1_at	0.00508785	0.0417237	2.55536e-13	4.04449e-05	0.00100404	4.88285e-15	-1.57302	-0.65354	1.57302	down	1.02403	0.034253	1.02403	up	-1.27401	-0.349377	1.27401	down
Ta.10427.2.S1_at	0.00511694	0.704224	1.47019e-12	4.07613e-05	0.410862	3.93885e-14	-1.33611	-0.418033	1.33611	down	-1.20498	-0.269004	1.20498	down	-1.16276	-0.217557	1.16276	down
Ta.2304.1.S1_at	0.00515416	0.0793542	1.72216e-11	4.12291e-05	0.00378034	6.84499e-13	2.26489	1.17944	2.26489	up	1.14607	0.196694	1.14607	up	1.25605	0.328895	1.25605	up
Ta.16041.1.A1_a_at	0.00515416	0.0904207	4.47508e-08	4.12136e-05	0.00501193	5.217e-09	2.52071	1.33383	2.52071	up	1.85338	0.89016	1.85338	up	1.00392	0.00564069	1.00392	up
TaAffx.78023.1.S1_at	0.00515754	0.00995197	2.31141e-06	4.1342e-05	5.68618e-05	4.14032e-07	-1.03355	-0.0476086	1.03355	down	1.27849	0.354438	1.27849	up	2.90448	1.53828	2.90448	up
Ta.18753.1.S1_at	0.00516404	0.365234	0.0094421	4.148e-05	0.0904415	0.00429088	1.67501	0.74417	1.67501	up	2.25745	1.17469	2.25745	up	1.23865	0.308765	1.23865	up
Ta.9518.1.S1_at	0.00516874	0.0746978	2.07039e-15	4.16037e-05	0.0033665	8.40126e-18	-2.10347	-1.07277	2.10347	down	-1.09986	-0.137314	1.09986	down	-1.26736	-0.341824	1.26736	down
Ta.5490.1.S1_at	0.00519907	0.260751	6.57863e-05	4.21937e-05	0.0436553	1.68943e-05	-2.0444	-1.03168	2.0444	down	-2.03879	-1.02771	2.03879	down	-1.12006	-0.16358	1.12006	down
Ta.18180.1.S1_x_at	0.00519907	0.431821	5.87581e-07	4.20476e-05	0.133343	9.10037e-08	1.50491	0.589675	1.50491	up	1.34217	0.424565	1.34217	up	1.12709	0.172601	1.12709	up
Ta.24946.3.A1_x_at	0.00519907	0.0135417	3.73427e-05	4.20877e-05	0.000110349	9.02159e-06	-1.15793	-0.211549	1.15793	down	1.6328	0.707348	1.6328	up	2.66094	1.41193	2.66094	up
Ta.6138.2.S1_a_at	0.00519907	0.674871	7.73989e-13	4.21281e-05	0.371139	1.8664e-14	2.37644	1.2488	2.37644	up	1.88209	0.912337	1.88209	up	1.49478	0.579934	1.49478	up
Ta.2800.2.S1_x_at	0.00522921	0.0412825	5.42427e-08	4.25252e-05	0.000982444	6.46969e-09	1.86323	0.897806	1.86323	up	1.00367	0.00529203	1.00367	up	1.27802	0.353915	1.27802	up
Ta.23783.1.S1_a_at	0.00524767	0.32004	3.9074e-07	4.27626e-05	0.0670154	5.78595e-08	1.54671	0.629201	1.54671	up	1.24197	0.31263	1.24197	up	1.13018	0.176556	1.13018	up
TaAffx.16664.2.S1_at	0.00530058	0.294466	0.00194639	4.33701e-05	0.0562282	0.000725783	2.01295	1.00931	2.01295	up	1.31615	0.396325	1.31615	up	1.25873	0.331964	1.25873	up
Ta.18227.1.S1_at	0.00530058	0.0958536	4.64586e-11	4.33247e-05	0.00562576	2.18266e-12	-2.61945	-1.38927	2.61945	down	-1.19844	-0.261152	1.19844	down	-1.31801	-0.398366	1.31801	down
Ta.160.1.S1_x_at	0.00530199	0.164851	4.33558e-09	4.36877e-05	0.0171679	3.7659e-10	14.6207	3.86994	14.6207	up	1.79234	0.841844	1.79234	up	2.70181	1.43392	2.70181	up
Ta.2525.1.S1_at	0.00530199	0.00844703	1.5144e-12	4.36429e-05	4.24241e-05	4.085e-14	1.83617	0.876699	1.83617	up	1.03776	0.0534679	1.03776	up	1.06245	0.0874009	1.06245	up
TaAffx.65611.1.S1_at	0.00530199	0.029109	5.66499e-05	4.37343e-05	0.00049533	1.43031e-05	-1.05321	-0.0747928	1.05321	down	1.30123	0.379876	1.30123	up	1.52178	0.605759	1.52178	up
TaAffx.53489.1.S1_at	0.00530199	0.304689	5.01383e-06	4.35129e-05	0.0602729	9.77318e-07	-1.76467	-0.819397	1.76467	down	-1.5232	-0.607104	1.5232	down	-1.11698	-0.159599	1.11698	down
Ta.9646.1.S1_at	0.00532936	0.0233586	1.59562e-05	4.40487e-05	0.000322035	3.53323e-06	1.78647	0.837115	1.78647	up	1.34625	0.42895	1.34625	up	-1.06375	-0.0891601	1.06375	down
TaAffx.109992.1.S1_s_at	0.00538886	0.672277	3.21859e-09	4.46301e-05	0.367382	2.67952e-10	-1.35796	-0.441438	1.35796	down	-1.14916	-0.200574	1.14916	down	-1.31437	-0.394368	1.31437	down
TaAffx.58457.1.S1_x_at	0.00542528	0.00375553	4.18394e-08	4.50219e-05	8.80627e-06	4.83723e-09	-1.50879	-0.593391	1.50879	down	2.20407	1.14017	2.20407	up	6.05551	2.59825	6.05551	up
TaAffx.130717.1.S1_s_at	0.0054321	0.866721	1.20162e-08	4.51689e-05	0.689027	1.18941e-09	1.7893	0.839392	1.7893	up	1.50892	0.593521	1.50892	up	1.48499	0.570452	1.48499	up
Ta.21722.1.S1_at	0.00543344	0.277507	5.30868e-05	4.52704e-05	0.0495416	1.33205e-05	-1.42053	-0.506432	1.42053	down	-1.05943	-0.0832857	1.05943	down	-1.35332	-0.436506	1.35332	down
Ta.6368.1.A1_at	0.00546575	0.279428	0.327427	4.56305e-05	0.0501553	0.258715	1.39403	0.479262	1.39403	up	1.35451	0.437772	1.35451	up	1.05657	0.0793858	1.05657	up
Ta.6879.1.A1_at	0.00551826	0.909635	0.000188746	4.61833e-05	0.782101	5.45104e-05	-1.63315	-0.707653	1.63315	down	-1.53538	-0.618594	1.53538	down	-1.84139	-0.880799	1.84139	down
Ta.7772.1.S1_at	0.00551826	0.548413	8.43325e-06	4.62524e-05	0.228327	1.74132e-06	1.30638	0.385574	1.30638	up	1.22633	0.294349	1.22633	up	1.10207	0.140218	1.10207	up
TaAffx.113825.1.S1_at	0.00558966	0.164464	2.62059e-11	4.69438e-05	0.0170392	1.1135e-12	-2.63904	-1.40001	2.63904	down	-1.41461	-0.500403	1.41461	down	-1.24142	-0.311986	1.24142	down
Ta.6253.1.S1_at	0.00565054	0.00464132	6.11787e-17	4.7549e-05	1.24067e-05	7.22371e-20	-3.1222	-1.64256	3.1222	down	-1.4494	-0.535459	1.4494	down	1.19935	0.262259	1.19935	up
TaAffx.20750.1.A1_at	0.0056604	0.0246801	0.000115783	4.77262e-05	0.000359724	3.17037e-05	-2.52044	-1.33367	2.52044	down	-1.17501	-0.232676	1.17501	down	-1.09444	-0.130193	1.09444	down
Ta.7823.1.S1_at	0.0057282	0.749518	0.227691	4.83931e-05	0.479898	0.16795	-2.72382	-1.44563	2.72382	down	-1.73224	-0.792642	1.73224	down	-1.95213	-0.965051	1.95213	down
TaAffx.47266.3.S1_at	0.00577964	0.0248786	4.40682e-06	4.89238e-05	0.00036616	8.46831e-07	-1.02057	-0.0293704	1.02057	down	1.16201	0.216627	1.16201	up	1.4585	0.544482	1.4585	up
TaAffx.51287.3.S1_at	0.00581797	0.435502	0.226041	4.9345e-05	0.136089	0.166515	-9.03899	-3.17616	9.03899	down	-2.25875	-1.17552	2.25875	down	-2.99666	-1.58335	2.99666	down
Ta.336.1.S1_x_at	0.00582249	0.876505	0.000102731	4.94802e-05	0.708554	2.77811e-05	-2.00895	-1.00644	2.00895	down	-2.02076	-1.0149	2.02076	down	-1.59603	-0.674489	1.59603	down
Ta.8204.1.A1_at	0.00583165	0.783972	0.0104312	4.9655e-05	0.535821	0.00480697	-1.23959	-0.30986	1.23959	down	-1.45243	-0.538465	1.45243	down	-1.2918	-0.369378	1.2918	down
Ta.9065.1.A1_at	0.00583642	0.626229	0.0126994	4.98897e-05	0.309711	0.00601635	1.58812	0.667317	1.58812	up	1.211	0.276199	1.211	up	1.49555	0.580681	1.49555	up
TaAffx.112770.1.S1_at	0.00583642	0.0135522	5.23865e-07	4.98123e-05	0.000110886	8.00116e-08	-1.70924	-0.773359	1.70924	down	5.36992	2.4249	5.36992	up	10.7488	3.4261	10.7488	up
Ta.8308.2.S1_a_at	0.0058496	0.0206379	4.22627e-10	5.00997e-05	0.00025398	2.66729e-11	2.87125	1.52168	2.87125	up	1.28417	0.360838	1.28417	up	1.02747	0.0390899	1.02747	up
TaAffx.24298.1.S1_at	0.00587471	0.450484	1.92178e-06	5.04125e-05	0.146321	3.37337e-07	1.39291	0.478104	1.39291	up	1.43588	0.521939	1.43588	up	1.11173	0.152803	1.11173	up
TaAffx.24515.1.S1_at	0.00589674	0.0016547	2.7182e-09	5.06996e-05	1.5135e-06	2.21277e-10	-1.40871	-0.49437	1.40871	down	1.56906	0.649896	1.56906	up	5.7625	2.52669	5.7625	up
TaAffx.9502.1.S1_at	0.00592953	0.0135487	1.09763e-13	5.10801e-05	0.000110632	1.725e-15	-2.12279	-1.08596	2.12279	down	-1.14083	-0.19008	1.14083	down	-1.0244	-0.0347744	1.0244	down
Ta.23329.1.A1_at	0.00594129	0.89174	0.00059757	5.12802e-05	0.74194	0.000195665	1.41174	0.497476	1.41174	up	1.66854	0.738584	1.66854	up	1.49843	0.583449	1.49843	up
Ta.5105.2.S1_a_at	0.00594917	0.307017	1.11515e-10	5.14472e-05	0.06132	5.92151e-12	2.8849	1.52852	2.8849	up	1.44589	0.531958	1.44589	up	1.4866	0.572014	1.4866	up
Ta.22789.1.S1_at	0.00595395	0.166311	1.99423e-06	5.15875e-05	0.0174661	3.51512e-07	3.59326	1.84529	3.59326	up	1.63927	0.713054	1.63927	up	1.29184	0.369426	1.29184	up
Ta.10839.1.S1_at	0.00597956	0.0470207	0.0424025	5.19206e-05	0.00127852	0.0238079	1.674	0.743299	1.674	up	1.25296	0.325336	1.25296	up	-1.00524	-0.00754078	1.00524	down
TaAffx.48523.3.S1_s_at	0.00597956	0.0761819	0.000352764	5.20083e-05	0.00349546	0.000108819	2.12813	1.08959	2.12813	up	1.21089	0.276071	1.21089	up	1.13728	0.185586	1.13728	up
TaAffx.7357.1.S1_at	0.00600498	0.97316	6.55421e-05	5.23292e-05	0.927207	1.68229e-05	1.28813	0.365274	1.28813	up	1.29619	0.37428	1.29619	up	1.35483	0.438114	1.35483	up
Ta.4262.2.S1_at	0.00606184	0.0602054	5.32115e-10	5.29255e-05	0.00216335	3.47865e-11	-1.88073	-0.911292	1.88073	down	-1.12525	-0.170248	1.12525	down	-1.13184	-0.178675	1.13184	down
Ta.23443.1.S1_s_at	0.006093	0.744879	0.000432269	5.32989e-05	0.472643	0.000136501	1.68087	0.749209	1.68087	up	1.50235	0.587222	1.50235	up	1.30205	0.380781	1.30205	up
Ta.4995.1.S1_a_at	0.00613866	0.433223	5.67722e-09	5.38004e-05	0.134489	5.09874e-10	-1.29119	-0.368697	1.29119	down	-1.90043	-0.926328	1.90043	down	-1.33738	-0.419411	1.33738	down
Ta.8127.2.S1_a_at	0.00614881	0.403232	0.220112	5.39916e-05	0.11345	0.161335	1.92297	0.943335	1.92297	up	1.33422	0.415996	1.33422	up	1.28128	0.357585	1.28128	up
Ta.27789.1.S1_x_at	0.00615	0.0738071	0.0109594	5.44624e-05	0.00329199	0.00508466	3.09562	1.63023	3.09562	up	1.39528	0.480558	1.39528	up	1.15888	0.212732	1.15888	up
Ta.17162.1.S1_x_at	0.00615	0.203664	4.74477e-10	5.43813e-05	0.0265703	3.03714e-11	-1.45544	-0.541459	1.45544	down	-1.04005	-0.0566519	1.04005	down	-1.32695	-0.408117	1.32695	down
Ta.10714.1.S1_at	0.00615	0.597224	7.97984e-08	5.45135e-05	0.278385	9.96368e-09	-1.82888	-0.870961	1.82888	down	-1.32131	-0.401969	1.32131	down	-1.40157	-0.48704	1.40157	down
TaAffx.31752.1.S1_at	0.00615	0.494048	0.787657	5.43491e-05	0.18014	0.746238	-1.2574	-0.330446	1.2574	down	-1.2142	-0.280006	1.2142	down	-1.59071	-0.669667	1.59071	down
Ta.3336.2.A1_at	0.00615	0.809579	0.406519	5.42979e-05	0.580336	0.33504	-1.33246	-0.414098	1.33246	down	-1.18666	-0.246903	1.18666	down	-1.3404	-0.422666	1.3404	down
TaAffx.93296.1.S1_at	0.0061834	0.0105157	3.46776e-05	5.49123e-05	6.55797e-05	8.31084e-06	-1.00981	-0.0140804	1.00981	down	1.23296	0.302121	1.23296	up	2.99197	1.58109	2.99197	up
TaAffx.79476.1.S1_s_at	0.00619417	0.0820725	0.000209582	5.5111e-05	0.00400466	6.12109e-05	3.97834	1.99217	3.97834	up	1.71722	0.780074	1.71722	up	1.11764	0.160462	1.11764	up
Ta.7430.1.S1_at	0.00624885	0.89302	0.0873847	5.57015e-05	0.745412	0.0548365	11.3622	3.50617	11.3622	up	5.29111	2.40357	5.29111	up	6.36602	2.67039	6.36602	up
Ta.13687.2.S1_a_at	0.00627872	0.309829	7.84472e-06	5.62283e-05	0.0626399	1.60779e-06	2.12392	1.08673	2.12392	up	1.48633	0.571759	1.48633	up	1.20411	0.267971	1.20411	up
Ta.14042.1.S1_at	0.00627872	0.989165	9.16353e-05	5.62181e-05	0.968931	2.4424e-05	1.51196	0.596423	1.51196	up	1.44894	0.534993	1.44894	up	1.52042	0.604471	1.52042	up
Ta.30693.1.S1_at	0.00627872	0.057139	0.188034	5.63779e-05	0.00192025	0.133961	-4.31742	-2.11017	4.31742	down	-1.80521	-0.852163	1.80521	down	-1.03938	-0.0557263	1.03938	down
Ta.11522.1.A1_at	0.00627872	0.442879	0.000305073	5.63853e-05	0.14114	9.26874e-05	1.13292	0.180047	1.13292	up	1.16791	0.223931	1.16791	up	1.38372	0.468549	1.38372	up
Ta.28763.1.S1_at	0.00627914	0.37052	5.62426e-12	5.68019e-05	0.0932908	1.88189e-13	-2.32961	-1.22009	2.32961	down	-1.36666	-0.450656	1.36666	down	-1.41799	-0.503845	1.41799	down
TaAffx.80392.1.S1_at	0.00627914	0.557813	1.01034e-10	5.65327e-05	0.236832	5.28433e-12	1.80937	0.855489	1.80937	up	1.45484	0.540861	1.45484	up	1.26112	0.334711	1.26112	up
Ta.4131.1.S1_at	0.00627914	0.461048	0.00145286	5.67535e-05	0.15472	0.000524474	1.22602	0.29398	1.22602	up	1.30414	0.383102	1.30414	up	1.7004	0.765876	1.7004	up
Ta.16723.2.S1_x_at	0.00627914	0.0886128	2.69023e-08	5.68068e-05	0.00479235	2.93983e-09	1.08882	0.122764	1.08882	up	1.07388	0.102827	1.07388	up	1.42447	0.510428	1.42447	up
TaAffx.113219.1.S1_at	0.00638783	0.541598	0.960639	5.78963e-05	0.221589	0.952507	1.12806	0.17385	1.12806	up	1.12795	0.173708	1.12795	up	1.28861	0.365817	1.28861	up
Ta.7245.2.S1_a_at	0.00641249	0.0842079	2.09012e-07	5.82265e-05	0.00427423	2.89998e-08	1.9229	0.94328	1.9229	up	1.21748	0.283895	1.21748	up	1.09664	0.133084	1.09664	up
TaAffx.65400.1.S1_at	0.00641335	0.145596	0.0597779	5.8341e-05	0.0132892	0.0353353	2.11073	1.07774	2.11073	up	1.49931	0.584295	1.49931	up	1.07357	0.10241	1.07357	up
Ta.14312.2.S1_at	0.00643712	0.47698	0.325011	5.86643e-05	0.166339	0.256429	-1.21348	-0.279145	1.21348	down	-1.47908	-0.564702	1.47908	down	-1.8157	-0.860527	1.8157	down
Ta.1385.2.A1_x_at	0.00645548	0.951194	4.11119e-13	5.8939e-05	0.875067	8.72623e-15	-1.69058	-0.757516	1.69058	down	-1.77192	-0.825314	1.77192	down	-1.97774	-0.983853	1.97774	down
Ta.12054.1.A1_at	0.00649285	0.417011	1.07392e-05	5.93881e-05	0.122512	2.27246e-06	1.15527	0.208233	1.15527	up	1.66572	0.736145	1.66572	up	1.73366	0.79382	1.73366	up
Ta.4251.1.A1_at	0.00649478	0.180946	0.00021456	5.95138e-05	0.0207695	6.28111e-05	-2.06936	-1.04918	2.06936	down	-1.31111	-0.390792	1.31111	down	-1.17247	-0.229551	1.17247	down
Ta.2978.1.S1_at	0.00656125	0.0471939	2.86277e-06	6.0232e-05	0.00128612	5.25126e-07	1.03659	0.0518395	1.03659	up	1.29031	0.367714	1.29031	up	2.19679	1.1354	2.19679	up
TaAffx.10805.1.S1_at	0.00656749	0.0890899	3.25442e-11	6.03985e-05	0.00485643	1.43532e-12	1.55073	0.632948	1.55073	up	-1.01359	-0.0194765	1.01359	down	1.38645	0.471399	1.38645	up
Ta.27789.1.S1_at	0.00657029	0.0599938	0.00194217	6.06326e-05	0.00212852	0.000724047	3.5099	1.81143	3.5099	up	1.39555	0.480832	1.39555	up	1.15931	0.213272	1.15931	up
Ta.28498.1.S1_at	0.00657029	0.532843	0.395118	6.06428e-05	0.213493	0.323895	-1.97536	-0.982118	1.97536	down	-1.30324	-0.382103	1.30324	down	-1.48948	-0.574812	1.48948	down
Ta.7317.1.S1_at	0.00658539	0.187087	1.96011e-09	6.08917e-05	0.0222461	1.5311e-10	1.4347	0.520753	1.4347	up	1.04886	0.0688252	1.04886	up	1.21988	0.286737	1.21988	up
TaAffx.111978.1.S1_at	0.00662752	0.258915	0.131412	6.13914e-05	0.0429853	0.0880752	-1.13156	-0.178317	1.13156	down	-2.0048	-1.00346	2.0048	down	-1.51201	-0.596467	1.51201	down
Ta.27550.1.S1_at	0.00665743	0.0244494	2.22926e-10	6.18142e-05	0.000346959	1.2972e-11	2.75602	1.46259	2.75602	up	1.29301	0.370738	1.29301	up	1.02005	0.0286447	1.02005	up
TaAffx.65272.1.A1_at	0.00665743	0.316641	0.738363	6.18899e-05	0.0655335	0.689522	2.34537	1.22982	2.34537	up	1.20346	0.267183	1.20346	up	2.76822	1.46896	2.76822	up
Ta.9983.1.S1_s_at	0.00667116	0.314783	5.7491e-07	6.25723e-05	0.0647825	8.88308e-08	-2.24486	-1.16662	2.24486	down	-1.32819	-0.409464	1.32819	down	-1.34669	-0.429414	1.34669	down
TaAffx.36639.1.A1_at	0.00667116	0.963517	0.035345	6.21546e-05	0.903893	0.0193239	1.27856	0.354518	1.27856	up	1.21871	0.28536	1.21871	up	1.2286	0.297016	1.2286	up
Ta.4497.1.S1_at	0.00667116	0.000367412	5.8159e-10	6.23004e-05	1.16094e-07	3.84271e-11	-10.3166	-3.36689	10.3166	down	1.17092	0.227646	1.17092	up	1.05164	0.0726373	1.05164	up
TaAffx.6885.3.A1_s_at	0.00667116	0.2962	0.514975	6.25611e-05	0.0569042	0.446042	1.64805	0.720757	1.64805	up	2.23472	1.16009	2.23472	up	6.13508	2.61708	6.13508	up
TaAffx.113605.1.S1_at	0.00667116	0.268527	8.63522e-12	6.24785e-05	0.0463897	3.08611e-13	-1.70712	-0.771565	1.70712	down	-1.08189	-0.113554	1.08189	down	-1.53016	-0.613681	1.53016	down
Ta.3797.3.S1_a_at	0.00667245	0.0360564	0.000142858	6.26954e-05	0.0007432	3.99892e-05	1.75022	0.807534	1.75022	up	1.06608	0.0923162	1.06608	up	1.11056	0.151287	1.11056	up
TaAffx.79802.1.S1_x_at	0.0066959	0.0434227	4.00021e-09	6.3027e-05	0.00108695	3.44134e-10	2.07987	1.05649	2.07987	up	1.23948	0.309735	1.23948	up	1.04019	0.0568469	1.04019	up
Ta.12647.2.S1_at	0.00670268	0.945467	0.08576	6.33538e-05	0.861386	0.0536743	1.59827	0.67651	1.59827	up	1.48522	0.570676	1.48522	up	1.42344	0.509383	1.42344	up
TaAffx.37511.1.A1_at	0.00670268	0.210137	1.17805e-10	6.32734e-05	0.0283626	6.29669e-12	-2.32902	-1.21972	2.32902	down	-1.44944	-0.535492	1.44944	down	-1.18747	-0.247889	1.18747	down
TaAffx.4200.3.S1_at	0.00670268	0.908279	0.747401	6.34253e-05	0.778957	0.699792	-1.62741	-0.702582	1.62741	down	-1.39538	-0.480653	1.39538	down	-1.54683	-0.629319	1.54683	down
Ta.2592.2.S1_s_at	0.00672026	0.373266	4.51242e-11	6.37807e-05	0.0947767	2.10496e-12	-1.18604	-0.246156	1.18604	down	-1.06608	-0.092319	1.06608	down	-1.29746	-0.37569	1.29746	down
Ta.19590.1.S1_at	0.00672026	0.565051	3.56634e-05	6.40944e-05	0.243798	8.57259e-06	-1.74838	-0.806023	1.74838	down	-1.22327	-0.290739	1.22327	down	-1.61794	-0.694161	1.61794	down
Ta.26414.1.A1_at	0.00672026	0.454458	0.13842	6.3992e-05	0.149085	0.0935128	3.01533	1.59232	3.01533	up	9.0613	3.17972	9.0613	up	2.26906	1.18209	2.26906	up
TaAffx.59062.1.S1_at	0.00672026	0.150843	0.00677624	6.41504e-05	0.0142914	0.00294789	-1.08143	-0.112938	1.08143	down	-2.22066	-1.15099	2.22066	down	-3.39901	-1.76511	3.39901	down
TaAffx.120904.2.S1_at	0.00672026	0.286065	0.00193232	6.41029e-05	0.0527354	0.000720054	-2.2045	-1.14045	2.2045	down	-1.32828	-0.409558	1.32828	down	-1.2977	-0.375962	1.2977	down
TaAffx.4395.2.A1_at	0.00672174	0.851291	6.22132e-05	6.43587e-05	0.660072	1.58743e-05	-1.57274	-0.653281	1.57274	down	-2.00561	-1.00404	2.00561	down	-2.07962	-1.05632	2.07962	down
Ta.8066.3.S1_x_at	0.00672174	0.0497068	1.46969e-06	6.43881e-05	0.00142844	2.50893e-07	2.67806	1.42119	2.67806	up	1.23442	0.303838	1.23442	up	1.13764	0.186043	1.13764	up
Ta.29591.1.S1_at	0.00675686	0.596439	0.470521	6.48369e-05	0.277153	0.399838	-1.55126	-0.633437	1.55126	down	-1.26263	-0.33643	1.26263	down	-1.23095	-0.299777	1.23095	down
Ta.10631.1.A1_at	0.00677077	0.997094	0.811551	6.50829e-05	0.992824	0.773532	1.46793	0.553788	1.46793	up	1.43373	0.519772	1.43373	up	1.44993	0.535979	1.44993	up
Ta.25415.1.A1_at	0.00677125	0.187489	0.010889	6.52002e-05	0.0223564	0.00504936	-1.68279	-0.750858	1.68279	down	-1.10786	-0.147779	1.10786	down	-1.23752	-0.307451	1.23752	down
Ta.10116.3.S1_a_at	0.00677527	0.251802	0.241168	6.53516e-05	0.0405314	0.179824	1.50726	0.591928	1.50726	up	1.14551	0.195992	1.14551	up	1.14077	0.190013	1.14077	up
TaAffx.9856.1.S1_at	0.00683635	0.0210056	3.44654e-07	6.61682e-05	0.000262347	5.03859e-08	-1.09883	-0.135966	1.09883	down	1.93347	0.951193	1.93347	up	7.3766	2.88296	7.3766	up
TaAffx.105253.1.S1_at	0.00683635	0.00384025	3.51448e-06	6.60694e-05	9.19652e-06	6.59283e-07	-1.26585	-0.340103	1.26585	down	1.5527	0.634781	1.5527	up	8.15413	3.02753	8.15413	up
TaAffx.56231.1.S1_at	0.00684307	0.812622	0.0268469	6.64607e-05	0.586638	0.0141019	3.7559	1.90916	3.7559	up	3.59957	1.84783	3.59957	up	7.69579	2.94407	7.69579	up
TaAffx.108231.1.S1_at	0.00684307	0.138082	3.18392e-05	6.6353e-05	0.0118344	7.5628e-06	-1.73765	-0.797137	1.73765	down	-1.06245	-0.0873938	1.06245	down	-1.29688	-0.37505	1.29688	down
Ta.19607.1.S1_at	0.00687273	0.56542	0.000980625	6.7053e-05	0.244209	0.00033859	-2.38283	-1.25268	2.38283	down	-2.26758	-1.18115	2.26758	down	-5.72336	-2.51686	5.72336	down
Ta.6421.1.S1_at	0.00687273	0.04193	1.87208e-09	6.70917e-05	0.0010102	1.45548e-10	1.03692	0.0523085	1.03692	up	-1.34595	-0.428626	1.34595	down	-1.81884	-0.863021	1.81884	down
TaAffx.53813.1.S1_at	0.00687273	0.0281597	4.08478e-06	6.69205e-05	0.000463155	7.789e-07	-2.67189	-1.41786	2.67189	down	-1.09388	-0.129459	1.09388	down	-1.1909	-0.252056	1.1909	down
Ta.2802.1.S1_at	0.00689989	0.985139	0.949998	6.75864e-05	0.958439	0.939477	4.30826	2.10711	4.30826	up	5.50011	2.45946	5.50011	up	4.84355	2.27607	4.84355	up
Ta.10118.2.S1_a_at	0.00689989	0.0772601	0.00441982	6.74834e-05	0.00359848	0.00182317	1.58932	0.668406	1.58932	up	1.10408	0.142848	1.10408	up	1.09431	0.130022	1.09431	up
TaAffx.4638.1.S1_at	0.00690182	0.761755	0.05267	6.772e-05	0.499631	0.0305434	2.21983	1.15045	2.21983	up	1.71847	0.781125	1.71847	up	2.83749	1.50461	2.83749	up
Ta.13351.1.S1_at	0.00694818	0.326273	0.0122266	6.82904e-05	0.0701261	0.00575682	-1.15442	-0.207166	1.15442	down	-1.33026	-0.411704	1.33026	down	-1.74593	-0.803994	1.74593	down
Ta.4368.2.A1_at	0.00700939	0.0856626	6.4984e-05	6.90087e-05	0.00445549	1.66633e-05	-1.10593	-0.145259	1.10593	down	-1.39638	-0.481694	1.39638	down	-2.62407	-1.39181	2.62407	down
Ta.22849.1.S1_x_at	0.00703367	0.94224	3.30018e-10	6.93981e-05	0.853471	2.00653e-11	1.23554	0.305145	1.23554	up	1.29075	0.368215	1.29075	up	1.21033	0.275398	1.21033	up
Ta.4664.1.S1_at	0.00703367	0.106831	0.00302112	6.95986e-05	0.00696262	0.00118843	-1.95151	-0.96459	1.95151	down	-1.36357	-0.447387	1.36357	down	-1.04867	-0.068567	1.04867	down
Ta.21261.1.S1_at	0.00703367	0.0495755	2.33656e-05	6.95571e-05	0.00142276	5.37677e-06	-2.22446	-1.15346	2.22446	down	-1.20923	-0.274085	1.20923	down	-1.0889	-0.122871	1.0889	down
Ta.27685.1.S1_at	0.00708232	0.0729953	1.14254e-07	7.01978e-05	0.00321766	1.48529e-08	-2.38757	-1.25554	2.38757	down	-1.20748	-0.272001	1.20748	down	-1.1705	-0.227119	1.1705	down
Ta.6805.1.S1_at	0.00712041	0.0252758	3.60731e-10	7.06937e-05	0.000374107	2.22566e-11	-2.66467	-1.41396	2.66467	down	-1.08591	-0.118908	1.08591	down	-1.18001	-0.238799	1.18001	down
Ta.21644.2.S1_a_at	0.00715656	0.552529	0.077816	7.11716e-05	0.23231	0.0479079	2.18249	1.12597	2.18249	up	1.69649	0.76255	1.69649	up	1.33022	0.411662	1.33022	up
Ta.27789.2.S1_x_at	0.00716156	0.035657	0.347366	7.13404e-05	0.000718702	0.277605	2.19736	1.13577	2.19736	up	1.14821	0.199389	1.14821	up	1.09558	0.131689	1.09558	up
Ta.10838.1.S1_x_at	0.00716459	0.934683	6.12942e-06	7.14898e-05	0.835982	1.22167e-06	-1.53846	-0.621483	1.53846	down	-1.45178	-0.537823	1.45178	down	-1.66912	-0.739083	1.66912	down
TaAffx.65171.1.A1_at	0.00717481	0.0322631	1.60458e-05	7.17111e-05	0.000608251	3.55601e-06	-2.68356	-1.42415	2.68356	down	-1.18323	-0.242731	1.18323	down	-1.11492	-0.156937	1.11492	down
Ta.19462.1.A1_at	0.00718743	0.654589	0.0565339	7.19568e-05	0.344869	0.0331385	-1.32787	-0.409117	1.32787	down	-1.1814	-0.240502	1.1814	down	-1.14697	-0.197823	1.14697	down
Ta.1379.2.S1_at	0.00725469	0.0526236	5.18212e-05	7.27508e-05	0.00162694	1.29661e-05	-6.36795	-2.67083	6.36795	down	-2.21152	-1.14504	2.21152	down	1.0144	0.0206273	1.0144	up
Ta.7753.1.S1_at	0.007276	0.565367	0.192655	7.30855e-05	0.244166	0.137854	-1.60734	-0.684674	1.60734	down	-1.18704	-0.247374	1.18704	down	-1.55307	-0.635122	1.55307	down
Ta.25030.1.A1_s_at	0.00730194	0.734291	0.000198018	7.34675e-05	0.45444	5.74351e-05	1.69829	0.764087	1.69829	up	1.33028	0.411732	1.33028	up	1.3933	0.478501	1.3933	up
TaAffx.4490.1.S1_at	0.00732792	0.511963	0.000279804	7.38508e-05	0.194849	8.42097e-05	-1.15286	-0.205212	1.15286	down	-1.51943	-0.603533	1.51943	down	-1.54678	-0.629272	1.54678	down
Ta.5139.1.S1_at	0.00737067	0.714927	2.13597e-07	7.44042e-05	0.425133	2.97176e-08	-1.73239	-0.792764	1.73239	down	-1.42889	-0.514891	1.42889	down	-1.32006	-0.400603	1.32006	down
Ta.5529.1.A1_at	0.00737956	0.539157	2.30198e-07	7.46166e-05	0.219165	3.22303e-08	2.31674	1.21209	2.31674	up	1.43833	0.524391	1.43833	up	2.92952	1.55066	2.92952	up
Ta.6093.3.S1_x_at	0.00738576	0.536612	1.26479e-05	7.48022e-05	0.216837	2.7262e-06	1.81078	0.856609	1.81078	up	1.45635	0.542353	1.45635	up	1.24161	0.312207	1.24161	up
Ta.6643.2.S1_x_at	0.00744978	0.160013	7.2842e-08	7.55745e-05	0.0160283	9.00062e-09	3.2303	1.69167	3.2303	up	1.36554	0.449466	1.36554	up	1.37419	0.458587	1.37419	up
Ta.3478.2.S1_x_at	0.00748777	0.0637794	1.53088e-05	7.60843e-05	0.00243118	3.37333e-06	2.18806	1.12965	2.18806	up	1.32839	0.409678	1.32839	up	1.03942	0.0557791	1.03942	up
Ta.11283.1.S1_at	0.00750086	0.0226329	6.01354e-10	7.64669e-05	0.000297498	3.9993e-11	1.83717	0.877482	1.83717	up	1.36343	0.447238	1.36343	up	-1.08544	-0.118285	1.08544	down
Ta.18082.1.S1_at	0.00750086	0.00757274	1.71972e-08	7.63703e-05	3.12656e-05	1.78233e-09	-7.28235	-2.8644	7.28235	down	-1.24641	-0.317782	1.24641	down	-1.01567	-0.0224381	1.01567	down
Ta.5905.1.S1_x_at	0.0075446	0.876449	0.0288089	7.71636e-05	0.708364	0.0152819	-1.31684	-0.397085	1.31684	down	-1.32356	-0.404419	1.32356	down	-1.20032	-0.263424	1.20032	down
Ta.11465.1.A1_at	0.0075446	0.0860123	9.41877e-08	7.71186e-05	0.00449361	1.19796e-08	-1.93895	-0.955277	1.93895	down	-1.2731	-0.34835	1.2731	down	-1.05998	-0.0840345	1.05998	down
Ta.14360.1.S1_a_at	0.0075588	0.204187	0.164256	7.74346e-05	0.0267344	0.114272	2.50127	1.32266	2.50127	up	1.51362	0.598	1.51362	up	1.18045	0.239336	1.18045	up
Ta.3964.1.S1_at	0.00757233	0.0683014	0.115504	7.76992e-05	0.00276205	0.0758056	2.42312	1.27686	2.42312	up	1.28736	0.364418	1.28736	up	1.09969	0.137094	1.09969	up
TaAffx.108499.1.S1_at	0.00759303	0.297384	0.000640744	7.80378e-05	0.0573301	0.000211283	1.82985	0.871726	1.82985	up	1.40396	0.489506	1.40396	up	1.13401	0.181433	1.13401	up
Ta.5126.2.S1_at	0.00762243	0.466776	0.057687	7.84668e-05	0.158844	0.0339238	-1.59303	-0.671778	1.59303	down	-1.61403	-0.69067	1.61403	down	-2.99599	-1.58303	2.99599	down
Ta.6020.2.S1_a_at	0.00765357	0.786105	0.0140808	7.89146e-05	0.539374	0.00676207	1.99577	0.996948	1.99577	up	1.69263	0.759271	1.69263	up	1.45072	0.536774	1.45072	up
Ta.24508.1.S1_x_at	0.00770325	0.275246	0.00702417	7.9683e-05	0.0486966	0.00306977	-3.54037	-1.8239	3.54037	down	-2.31876	-1.21335	2.31876	down	-1.22486	-0.292615	1.22486	down
TaAffx.64618.1.A1_at	0.00770325	0.500849	0.963952	7.96274e-05	0.185294	0.956502	-1.22106	-0.28813	1.22106	down	-1.78656	-0.837181	1.78656	down	-1.42346	-0.509405	1.42346	down
TaAffx.85421.1.S1_at	0.00770689	0.69181	0.0279879	7.98489e-05	0.39251	0.0147836	-1.21834	-0.284913	1.21834	down	-1.17842	-0.236851	1.17842	down	-1.09236	-0.12745	1.09236	down
Ta.1811.1.S1_at	0.00773522	0.849062	7.80477e-05	8.03429e-05	0.655564	2.0392e-05	1.47069	0.556498	1.47069	up	1.37713	0.461664	1.37713	up	1.25997	0.333386	1.25997	up
TaAffx.30272.3.A1_at	0.00773522	0.00207712	5.22129e-10	8.03996e-05	2.48711e-06	3.40381e-11	-1.48834	-0.573705	1.48834	down	1.68598	0.753584	1.68598	up	6.24854	2.64352	6.24854	up
Ta.2680.1.S1_s_at	0.00779334	0.405934	6.92654e-08	8.17814e-05	0.115353	8.508e-09	-1.5976	-0.675909	1.5976	down	-1.16398	-0.219067	1.16398	down	-1.86496	-0.899146	1.86496	down
Ta.7506.1.S1_at	0.00779334	0.721892	1.63621e-10	8.14249e-05	0.435448	9.08569e-12	1.30545	0.38455	1.30545	up	1.14113	0.190463	1.14113	up	1.30743	0.386729	1.30743	up
Ta.28699.3.S1_a_at	0.00779334	0.337947	0.000116632	8.16553e-05	0.0759118	3.19555e-05	2.48861	1.31534	2.48861	up	1.37649	0.460996	1.37649	up	1.41104	0.496762	1.41104	up
TaAffx.56527.1.S1_x_at	0.00779334	0.011752	5.98008e-06	8.15206e-05	8.18896e-05	1.18874e-06	-1.09051	-0.124999	1.09051	down	1.44724	0.533304	1.44724	up	4.51729	2.17546	4.51729	up
TaAffx.18909.1.A1_at	0.00779334	0.0118214	0.000703053	8.15899e-05	8.28404e-05	0.000234063	-2.39364	-1.25921	2.39364	down	-1.0203	-0.0289883	1.0203	down	-1.13085	-0.177407	1.13085	down
Ta.30766.2.S1_x_at	0.00779334	0.132736	8.73935e-09	8.12926e-05	0.0108229	8.30465e-10	1.74395	0.802355	1.74395	up	1.25372	0.326214	1.25372	up	1.07248	0.100948	1.07248	up
Ta.1305.1.S1_a_at	0.00784151	0.854072	7.36782e-12	8.30954e-05	0.664983	2.57434e-13	1.71428	0.7776	1.71428	up	1.40185	0.487333	1.40185	up	1.48341	0.568913	1.48341	up
Ta.6363.1.S1_at	0.00784151	0.00334076	2.98788e-06	8.29887e-05	6.72252e-06	5.50559e-07	1.77494	0.827768	1.77494	up	1.15456	0.207338	1.15456	up	-1.09741	-0.134106	1.09741	down
Ta.9251.3.S1_x_at	0.00784151	0.0522399	1.84623e-08	8.28771e-05	0.00159175	1.92665e-09	-1.88938	-0.917916	1.88938	down	-1.33561	-0.417496	1.33561	down	1.0175	0.0250247	1.0175	up
TaAffx.113909.1.S1_s_at	0.00784151	0.436276	2.24957e-14	8.31998e-05	0.13685	2.17733e-16	2.19897	1.13683	2.19897	up	1.42689	0.51287	1.42689	up	1.34969	0.43263	1.34969	up
Ta.3785.1.A1_at	0.00784151	0.926236	1.55941e-10	8.2676e-05	0.818232	8.60478e-12	-1.26037	-0.333852	1.26037	down	-1.35095	-0.433976	1.35095	down	-1.38521	-0.470106	1.38521	down
TaAffx.65836.2.S1_at	0.00784151	0.640921	0.325283	8.31694e-05	0.327958	0.256711	1.57816	0.658246	1.57816	up	1.30788	0.38723	1.30788	up	1.23609	0.305782	1.23609	up
TaAffx.27343.2.S1_at	0.00784151	0.00916496	4.45469e-06	8.27713e-05	4.9361e-05	8.56993e-07	-1.31624	-0.396423	1.31624	down	2.05748	1.04088	2.05748	up	11.454	3.51778	11.454	up
Ta.7544.1.S1_at	0.00784551	0.850811	1.71791e-05	8.36336e-05	0.658975	3.83488e-06	-1.32345	-0.404306	1.32345	down	-1.34136	-0.423693	1.34136	down	-1.19695	-0.259363	1.19695	down
Ta.25897.1.A1_at	0.00784551	0.107154	5.49934e-07	8.35165e-05	0.00700865	8.44595e-08	-2.04945	-1.03524	2.04945	down	-1.03749	-0.0530913	1.03749	down	-1.42211	-0.508028	1.42211	down
Ta.10673.1.S1_at	0.00784551	0.028736	2.63848e-09	8.33907e-05	0.000479434	2.13997e-10	-1.64706	-0.719895	1.64706	down	-1.0983	-0.135276	1.0983	down	-1.037	-0.0524219	1.037	down
TaAffx.38277.1.A1_at	0.00788346	0.576356	7.71971e-09	8.41693e-05	0.256167	7.21632e-10	-1.41105	-0.496766	1.41105	down	-1.19547	-0.257577	1.19547	down	-1.16848	-0.224632	1.16848	down
TaAffx.12950.1.S1_at	0.00790825	0.0868757	3.4487e-06	8.45654e-05	0.00460449	6.45623e-07	-2.33926	-1.22605	2.33926	down	-1.21	-0.27501	1.21	down	-1.17639	-0.234363	1.17639	down
Ta.5107.1.A1_at	0.00799785	0.765478	7.35712e-10	8.5743e-05	0.505509	5.02865e-11	-2.97287	-1.57185	2.97287	down	-1.7791	-0.831144	1.7791	down	-2.16373	-1.11352	2.16373	down
Ta.6726.1.S1_a_at	0.00799785	0.71749	1.7095e-06	8.57896e-05	0.429536	2.9612e-07	-1.61347	-0.690168	1.61347	down	-1.25174	-0.323934	1.25174	down	-1.52916	-0.612737	1.52916	down
Ta.6392.1.S1_at	0.00800614	0.41445	6.08513e-14	8.63345e-05	0.120762	8.03511e-16	1.45249	0.538529	1.45249	up	1.25598	0.328817	1.25598	up	1.1088	0.148993	1.1088	up
Ta.27132.1.S1_x_at	0.00800614	0.0944198	8.26715e-09	8.62151e-05	0.00544871	7.79681e-10	-2.26624	-1.1803	2.26624	down	-1.07865	-0.109233	1.07865	down	-1.35398	-0.437211	1.35398	down
Ta.28205.1.A1_s_at	0.00800614	0.137136	0.13333	8.6447e-05	0.0116072	0.0895536	-1.49541	-0.580537	1.49541	down	-1.11495	-0.156981	1.11495	down	-1.09565	-0.131784	1.09565	down
Ta.6817.2.S1_at	0.00800614	0.0917617	0.504041	8.64721e-05	0.0051534	0.43473	-1.2822	-0.358627	1.2822	down	1.0178	0.0254519	1.0178	up	-1.30611	-0.38528	1.30611	down
TaAffx.50647.2.S1_at	0.00800614	0.721732	0.0773985	8.69437e-05	0.435163	0.0476032	-1.21526	-0.281268	1.21526	down	-1.12601	-0.171216	1.12601	down	-1.10873	-0.148913	1.10873	down
TaAffx.7593.1.S1_at	0.00800614	0.464437	0.00973728	8.68273e-05	0.156966	0.00444332	1.59765	0.675949	1.59765	up	1.60008	0.678141	1.60008	up	1.1461	0.196735	1.1461	up
Ta.12659.2.S1_a_at	0.00800614	0.903657	0.0233821	8.68214e-05	0.76923	0.0120607	1.53767	0.620743	1.53767	up	1.88273	0.91283	1.88273	up	1.82571	0.868459	1.82571	up
Ta.9593.2.S1_a_at	0.00800614	0.104571	0.000212424	8.66748e-05	0.00660258	6.2126e-05	3.3803	1.75715	3.3803	up	1.81569	0.860518	1.81569	up	1.05733	0.0804203	1.05733	up
TaAffx.106683.1.S1_at	0.00804444	0.325204	5.17955e-07	8.74934e-05	0.0694823	7.90572e-08	1.43086	0.516886	1.43086	up	1.18057	0.23948	1.18057	up	1.1021	0.140252	1.1021	up
Ta.13745.1.S1_a_at	0.0080689	0.0181006	2.73144e-13	8.78936e-05	0.000192588	5.30561e-15	1.76901	0.822945	1.76901	up	1.19901	0.26184	1.19901	up	-1.03989	-0.056434	1.03989	down
Ta.7000.1.A1_x_at	0.00813806	0.748175	0.211981	8.87823e-05	0.477676	0.154318	-1.38864	-0.473673	1.38864	down	-1.70539	-0.770104	1.70539	down	-1.34558	-0.428233	1.34558	down
Ta.1310.1.S1_x_at	0.00821957	0.0275133	5.69722e-05	8.98082e-05	0.000444378	1.43949e-05	1.82071	0.864501	1.82071	up	1.08762	0.121173	1.08762	up	1.06642	0.0927795	1.06642	up
Ta.4722.1.A1_at	0.0082232	0.382166	4.9274e-11	8.99846e-05	0.100097	2.33787e-12	-1.63531	-0.709562	1.63531	down	-1.13203	-0.178916	1.13203	down	-1.34653	-0.429242	1.34653	down
TaAffx.48523.1.S1_x_at	0.00822411	0.947296	6.81426e-05	9.01314e-05	0.866368	1.75448e-05	1.35486	0.438149	1.35486	up	1.25448	0.327084	1.25448	up	1.32078	0.401387	1.32078	up
TaAffx.16292.1.S1_at	0.00830523	0.908186	0.00240006	9.11944e-05	0.778616	0.000918378	-2.05292	-1.03768	2.05292	down	-1.64103	-0.7146	1.64103	down	-2.00098	-1.00071	2.00098	down
TaAffx.27403.1.S1_at	0.00830523	0.0102805	2.03053e-06	9.12966e-05	6.22324e-05	3.58722e-07	-1.24543	-0.316645	1.24543	down	1.8085	0.854798	1.8085	up	6.99783	2.80691	6.99783	up
Ta.8334.1.S1_at	0.00833132	0.235977	0.0327398	9.19789e-05	0.0357668	0.0176982	1.76153	0.816826	1.76153	up	1.49743	0.582487	1.49743	up	1.06713	0.0937346	1.06713	up
Ta.6420.1.S1_at	0.00833132	0.949221	0.00285547	9.17643e-05	0.870955	0.00111596	-1.52525	-0.609046	1.52525	down	-1.37194	-0.456218	1.37194	down	-1.45904	-0.545023	1.45904	down
Ta.4003.1.A1_at	0.00833132	0.834945	0.123091	9.20387e-05	0.627552	0.0816318	1.36101	0.444673	1.36101	up	1.19694	0.259355	1.19694	up	1.32452	0.405473	1.32452	up
Ta.12084.1.A1_x_at	0.00833132	0.500128	0.000383878	9.21377e-05	0.184765	0.000119662	-1.49329	-0.578494	1.49329	down	-1.12926	-0.175374	1.12926	down	-1.43623	-0.522287	1.43623	down
TaAffx.105997.2.S1_x_at	0.0083451	0.484548	0.000549757	9.24288e-05	0.172062	0.000178337	-1.2085	-0.273215	1.2085	down	-1.08004	-0.111091	1.08004	down	-1.29593	-0.373984	1.29593	down
Ta.8066.3.S1_at	0.00835801	0.131604	5.23907e-05	9.27108e-05	0.0105929	1.3124e-05	2.71357	1.44019	2.71357	up	1.33407	0.415835	1.33407	up	1.21945	0.286227	1.21945	up
Ta.5466.1.S1_at	0.00841005	0.11679	2.59347e-07	9.34279e-05	0.0084119	3.67642e-08	1.98359	0.988115	1.98359	up	1.35683	0.440238	1.35683	up	1.05597	0.0785744	1.05597	up
Ta.24555.1.S1_at	0.00844655	0.384848	0.0025565	9.39738e-05	0.10192	0.00098517	-1.09541	-0.131473	1.09541	down	-1.18906	-0.249827	1.18906	down	-1.38388	-0.468721	1.38388	down
Ta.19465.1.A1_at	0.00845996	0.205224	2.37416e-06	9.44045e-05	0.0270135	4.26457e-07	-1.31452	-0.394537	1.31452	down	-1.05001	-0.0704026	1.05001	down	-1.56118	-0.642635	1.56118	down
Ta.3704.1.S1_at	0.00845996	0.0116268	6.19748e-09	9.43819e-05	8.04366e-05	5.63051e-10	-6.38893	-2.67557	6.38893	down	-1.1509	-0.202761	1.1509	down	-1.14734	-0.198295	1.14734	down
Ta.2896.1.S1_x_at	0.00846935	0.057139	0.000527133	9.54424e-05	0.00192064	0.000170033	2.90926	1.54065	2.90926	up	1.27045	0.345345	1.27045	up	1.13722	0.185516	1.13722	up
Ta.7745.1.S1_x_at	0.00846935	0.757844	0.0835518	9.57538e-05	0.492861	0.0520714	2.57669	1.36552	2.57669	up	1.78786	0.838232	1.78786	up	1.70796	0.772277	1.70796	up
TaAffx.2967.1.S1_at	0.00846935	0.482099	0.259687	9.57661e-05	0.170277	0.196368	2.59894	1.37792	2.59894	up	1.9073	0.931534	1.9073	up	1.33667	0.418645	1.33667	up
Ta.2650.2.S1_x_at	0.00846935	0.089096	0.0194538	9.54269e-05	0.00486293	0.00977201	-1.65458	-0.726469	1.65458	down	-1.10613	-0.145521	1.10613	down	-1.11273	-0.154102	1.11273	down
Ta.10889.1.A1_at	0.00846935	0.432906	6.19269e-05	9.49678e-05	0.134279	1.5794e-05	-1.35377	-0.436987	1.35377	down	-2.31811	-1.21295	2.31811	down	-3.18944	-1.6733	3.18944	down
TaAffx.52778.1.S1_at	0.00846935	0.666979	0.0123743	9.57769e-05	0.360061	0.00584052	-1.14767	-0.198708	1.14767	down	-1.33419	-0.415966	1.33419	down	-1.38335	-0.468167	1.38335	down
TaAffx.38158.4.S1_s_at	0.00846935	0.461805	2.57578e-09	9.5753e-05	0.155261	2.08569e-10	1.80475	0.851796	1.80475	up	1.29061	0.368055	1.29061	up	1.27615	0.351792	1.27615	up
TaAffx.105406.1.S1_at	0.00846935	0.852789	0.2936	9.49732e-05	0.662601	0.227444	-1.29585	-0.373897	1.29585	down	-1.23817	-0.30821	1.23817	down	-1.16804	-0.224093	1.16804	down
TaAffx.84753.1.S1_at	0.00846935	0.212026	0.0297236	9.49416e-05	0.0288221	0.0158447	-1.07771	-0.107967	1.07771	down	-1.15096	-0.20284	1.15096	down	-1.42551	-0.511474	1.42551	down
Ta.1385.3.S1_x_at	0.00849965	0.640776	7.67364e-05	9.62609e-05	0.327736	2.00241e-05	-1.32787	-0.409112	1.32787	down	-1.75627	-0.812512	1.75627	down	-1.34464	-0.42722	1.34464	down
TaAffx.4411.1.S1_at	0.00850434	0.996451	0.448317	9.64555e-05	0.990254	0.37713	3.63852	1.86335	3.63852	up	3.39356	1.7628	3.39356	up	3.32518	1.73343	3.32518	up
Ta.892.1.S1_x_at	0.00851484	0.518014	7.46525e-08	9.68576e-05	0.200179	9.25093e-09	-1.55466	-0.636595	1.55466	down	-1.25532	-0.328057	1.25532	down	-1.19084	-0.25198	1.19084	down
Ta.7217.3.S1_s_at	0.00851484	0.766136	0.000208812	9.67306e-05	0.506605	6.09619e-05	-1.46342	-0.549344	1.46342	down	-1.9947	-0.996174	1.9947	down	-1.56589	-0.646979	1.56589	down
Ta.2310.1.S1_x_at	0.00851757	0.0659488	0.00315142	9.70304e-05	0.00258066	0.00124614	2.14025	1.09778	2.14025	up	1.14222	0.191839	1.14222	up	1.15241	0.20465	1.15241	up
Ta.21518.2.S1_x_at	0.0085547	0.0016607	1.81177e-14	9.75957e-05	1.6289e-06	1.60896e-16	2.35093	1.23323	2.35093	up	1.26055	0.334056	1.26055	up	-1.21877	-0.28542	1.21877	down
Ta.30947.2.S1_at	0.00864417	0.361981	4.09722e-06	9.87601e-05	0.0885033	7.81478e-07	-1.79827	-0.846609	1.79827	down	-1.13146	-0.178189	1.13146	down	-1.86116	-0.896202	1.86116	down
Ta.13677.1.S1_x_at	0.00866302	0.0110137	6.02946e-09	9.91196e-05	7.2166e-05	5.44979e-10	3.58514	1.84203	3.58514	up	1.24587	0.317157	1.24587	up	-1.02491	-0.0354913	1.02491	down
TaAffx.65438.1.S1_x_at	0.00869815	0.00492111	0.0687783	9.96662e-05	1.4347e-05	0.0414653	1.05384	0.0756607	1.05384	up	-1.11686	-0.159448	1.11686	down	-2.07471	-1.05291	2.07471	down
TaAffx.3113.2.S1_at	0.00876598	0.571735	0.00206897	0.000100589	0.250945	0.000777235	1.66695	0.737215	1.66695	up	1.55508	0.636984	1.55508	up	1.19541	0.257502	1.19541	up
Ta.7378.34.S1_at	0.0087855	0.892041	5.35094e-19	0.000100959	0.743348	8.89881e-23	-2.09707	-1.06838	2.09707	down	-2.09246	-1.0652	2.09246	down	-1.64526	-0.718316	1.64526	down
TaAffx.80584.1.S1_at	0.00883827	0.0150306	8.26311e-06	0.000101713	0.000133875	1.70358e-06	-1.06385	-0.0892916	1.06385	down	1.55423	0.636196	1.55423	up	7.12622	2.83314	7.12622	up
Ta.30846.1.S1_at	0.00886161	0.00535597	1.09286e-07	0.000102129	1.73568e-05	1.41435e-08	-5.78454	-2.5322	5.78454	down	-1.03617	-0.0512554	1.03617	down	-1.09744	-0.134137	1.09744	down
Ta.8172.1.A1_at	0.00888834	0.571209	0.000257438	0.000102584	0.250195	7.68661e-05	-1.54489	-0.6275	1.54489	down	-1.26551	-0.339718	1.26551	down	-1.90467	-0.929542	1.90467	down
TaAffx.25418.1.S1_at	0.00893755	0.00182044	2.56928e-07	0.000103301	1.90348e-06	3.63744e-08	-3.48595	-1.80155	3.48595	down	-1.02315	-0.0330159	1.02315	down	1.04535	0.0639799	1.04535	up
Ta.12422.3.S1_a_at	0.00895817	0.0016607	0.00150754	0.000103688	1.59083e-06	0.000546572	5.07647	2.34383	5.07647	up	1.15473	0.207559	1.15473	up	-1.18488	-0.24474	1.18488	down
Ta.26606.1.A1_at	0.00899087	0.312906	4.23213e-06	0.000104216	0.0639615	8.09884e-07	-1.41821	-0.504068	1.41821	down	-1.12338	-0.16784	1.12338	down	-1.13204	-0.178929	1.13204	down
TaAffx.24934.1.S1_at	0.00901275	0.660934	1.40355e-06	0.00010462	0.352664	2.38433e-07	-1.21946	-0.286238	1.21946	down	-1.11012	-0.150721	1.11012	down	-1.28594	-0.362825	1.28594	down
TaAffx.6814.1.S1_at	0.00901524	0.0131532	2.90532e-06	0.000104799	0.000104691	5.33946e-07	-1.17421	-0.231696	1.17421	down	1.85468	0.891169	1.85468	up	11.0493	3.46588	11.0493	up
Ta.29816.1.S1_s_at	0.00905546	0.981881	2.61195e-05	0.000105417	0.949533	6.0817e-06	-1.8294	-0.871372	1.8294	down	-1.75439	-0.810973	1.75439	down	-1.95309	-0.965761	1.95309	down
TaAffx.38550.1.A1_at	0.00906722	0.385369	0.000274469	0.000105705	0.102189	8.24808e-05	-2.13413	-1.09365	2.13413	down	-1.2722	-0.347329	1.2722	down	-1.41456	-0.500356	1.41456	down
TaAffx.55384.1.S1_at	0.00908623	0.0787167	0.000957611	0.000106077	0.00371912	0.000329863	-2.12409	-1.08685	2.12409	down	-1.13509	-0.182802	1.13509	down	-1.17763	-0.235881	1.17763	down
Ta.11896.1.A1_s_at	0.00908659	0.617115	0.464406	0.000106233	0.299182	0.393515	24.8886	4.63741	24.8886	up	7.90741	2.98321	7.90741	up	3.72071	1.89558	3.72071	up
Ta.336.2.S1_at	0.00910457	0.877597	0.0523716	0.000106594	0.710735	0.0303451	-1.82019	-0.864092	1.82019	down	-2.58792	-1.37179	2.58792	down	-2.14749	-1.10265	2.14749	down
Ta.11422.1.A1_at	0.00913293	0.441431	0.243568	0.000107078	0.140304	0.18197	-1.29151	-0.369059	1.29151	down	-1.99353	-0.995322	1.99353	down	-2.6335	-1.39698	2.6335	down
TaAffx.79837.1.S1_at	0.00914246	0.0190013	4.73362e-05	0.000107342	0.000219303	1.17295e-05	-1.22174	-0.288932	1.22174	down	1.98822	0.991477	1.98822	up	5.59278	2.48356	5.59278	up
Ta.12423.1.A1_at	0.00919057	0.593299	0.00615448	0.000108213	0.27349	0.00264803	-1.83112	-0.872724	1.83112	down	-1.53258	-0.615962	1.53258	down	-1.25328	-0.325714	1.25328	down
Ta.14506.1.S1_s_at	0.00919057	0.134317	6.01246e-06	0.0001081	0.0110768	1.19617e-06	1.92548	0.945222	1.92548	up	1.32918	0.410536	1.32918	up	1.06697	0.0935167	1.06697	up
Ta.6567.1.S1_at	0.00919758	0.713042	0.00185184	0.000108448	0.422283	0.000686429	1.4023	0.487797	1.4023	up	1.34178	0.424147	1.34178	up	1.16671	0.222445	1.16671	up
TaAffx.269.1.S1_at	0.0092287	0.248149	0.000235394	0.000108968	0.0393202	6.95757e-05	1.43469	0.520739	1.43469	up	1.14863	0.199914	1.14863	up	1.0927	0.127899	1.0927	up
Ta.7835.1.S1_a_at	0.00923198	0.166878	0.0069721	0.000109314	0.0176186	0.00304416	2.36595	1.24242	2.36595	up	1.02018	0.0288228	1.02018	up	2.18702	1.12897	2.18702	up
Ta.11676.1.A1_at	0.00923198	0.0238905	5.22071e-09	0.00010918	0.000334557	4.63197e-10	1.66777	0.737924	1.66777	up	1.49783	0.582875	1.49783	up	-1.12485	-0.169728	1.12485	down
Ta.23013.3.S1_s_at	0.00928052	0.0173092	0.00567808	0.00011029	0.000177608	0.00242086	-31.5286	-4.97859	31.5286	down	-1.36852	-0.452616	1.36852	down	-1.37248	-0.456783	1.37248	down
Ta.4444.1.S1_at	0.00928052	0.256326	7.7713e-06	0.000110082	0.042083	1.59107e-06	-2.4623	-1.30001	2.4623	down	-1.2061	-0.270345	1.2061	down	-1.50629	-0.590997	1.50629	down
TaAffx.83876.3.S1_s_at	0.00928052	0.0691754	2.21453e-05	0.00011041	0.00288063	5.06926e-06	2.63022	1.39518	2.63022	up	1.31785	0.398182	1.31785	up	1.093	0.128298	1.093	up
Ta.2800.2.S1_a_at	0.00928052	0.111032	1.82172e-09	0.000110506	0.00753912	1.41027e-10	1.86277	0.897449	1.86277	up	1.03627	0.0513933	1.03627	up	1.33014	0.411581	1.33014	up
Ta.19239.1.S1_x_at	0.0093147	0.000298031	1.53611e-06	0.000111068	8.42583e-08	2.63431e-07	-5.74951	-2.52344	5.74951	down	1.08701	0.120368	1.08701	up	1.15075	0.202576	1.15075	up
TaAffx.702.2.S1_at	0.00932698	0.341258	8.16859e-08	0.00011137	0.0776885	1.0232e-08	-1.5225	-0.606438	1.5225	down	-1.10466	-0.143607	1.10466	down	-1.25298	-0.325364	1.25298	down
Ta.2981.2.S1_at	0.00936201	0.955811	0.45784	0.000112411	0.885278	0.386763	2.20244	1.1391	2.20244	up	2.21657	1.14833	2.21657	up	1.85742	0.893298	1.85742	up
Ta.3766.3.S1_a_at	0.00936201	0.570333	0.222591	0.000112055	0.249237	0.163537	-1.12935	-0.175489	1.12935	down	-1.31944	-0.399924	1.31944	down	-1.42313	-0.509066	1.42313	down
Ta.6711.2.S1_a_at	0.00936201	0.155801	4.03878e-08	0.00011229	0.015199	4.65462e-09	2.27442	1.1855	2.27442	up	1.55098	0.633177	1.55098	up	1.0667	0.0931506	1.0667	up
TaAffx.8133.1.S1_at	0.00936201	0.00366022	1.06245e-05	0.000112256	8.09581e-06	2.24555e-06	-2.06706	-1.04758	2.06706	down	-1.01546	-0.022137	1.01546	down	-1.01011	-0.0145127	1.01011	down
Ta.5529.1.A1_x_at	0.00940127	0.437599	6.90734e-08	0.000113038	0.137791	8.48212e-09	2.16633	1.11526	2.16633	up	1.33339	0.415103	1.33339	up	3.0088	1.58919	3.0088	up
Ta.13677.1.S1_at	0.00941304	0.0167434	5.51582e-09	0.000113337	0.000168618	4.93233e-10	3.67958	1.87954	3.67958	up	1.30463	0.383637	1.30463	up	-1.01434	-0.0205348	1.01434	down
Ta.25725.1.A1_at	0.00941922	0.155602	9.86289e-08	0.000113874	0.0151362	1.26134e-08	-3.39632	-1.76397	3.39632	down	-1.9387	-0.955087	1.9387	down	-1.09591	-0.132129	1.09591	down
Ta.22868.2.S1_a_at	0.00941922	0.311448	0.220837	0.000113881	0.0633193	0.161999	3.92675	1.97334	3.92675	up	1.66809	0.738197	1.66809	up	1.52698	0.61068	1.52698	up
TaAffx.109798.1.S1_s_at	0.00941922	0.000367809	2.92103e-12	0.000113698	1.23645e-07	8.87516e-14	-7.96406	-2.9935	7.96406	down	1.08294	0.114959	1.08294	up	1.17706	0.235189	1.17706	up
Ta.8773.3.S1_s_at	0.00944866	0.0967964	1.63677e-08	0.000114394	0.00574047	1.68601e-09	-2.73736	-1.45278	2.73736	down	-1.14499	-0.195341	1.14499	down	-1.34211	-0.424507	1.34211	down
Ta.26118.1.S1_at	0.00950121	0.709123	0.116656	0.000115257	0.417214	0.0766877	-1.98375	-0.988227	1.98375	down	-1.3649	-0.448792	1.3649	down	-1.85827	-0.893959	1.85827	down
Ta.7263.3.S1_a_at	0.00950121	0.746285	1.17632e-05	0.000115346	0.475002	2.51214e-06	-1.47527	-0.56098	1.47527	down	-1.2322	-0.301236	1.2322	down	-1.27479	-0.350262	1.27479	down
Ta.4810.1.S1_at	0.0095407	0.0264381	1.23624e-09	0.000116047	0.000412854	9.09124e-11	2.94072	1.55617	2.94072	up	1.30227	0.381033	1.30227	up	1.0034	0.00489885	1.0034	up
TaAffx.1966.2.S1_s_at	0.0095407	0.345079	0.0119293	0.000116143	0.079643	0.00559478	2.80431	1.48765	2.80431	up	1.20078	0.263977	1.20078	up	2.61256	1.38546	2.61256	up
Ta.6963.2.S1_x_at	0.00959128	0.115605	0.0196945	0.000116918	0.00824775	0.00990826	1.63877	0.712615	1.63877	up	1.13485	0.182496	1.13485	up	1.09952	0.136869	1.09952	up
Ta.11386.2.S1_x_at	0.00960806	0.345752	5.26262e-09	0.000117282	0.0800513	4.67703e-10	3.93279	1.97555	3.93279	up	1.889	0.917624	1.889	up	1.45624	0.542245	1.45624	up
Ta.5039.3.S1_x_at	0.00963231	0.0424274	4.42508e-14	0.000117739	0.00103059	5.28381e-16	-1.5899	-0.668935	1.5899	down	-1.17678	-0.234845	1.17678	down	1.00755	0.0108538	1.00755	up
Ta.28743.1.S1_at	0.00963609	0.138187	0.000761362	0.000118937	0.0118542	0.000255463	2.33496	1.2234	2.33496	up	1.33567	0.417569	1.33567	up	1.14047	0.189632	1.14047	up
Ta.5469.1.S1_x_at	0.00963609	0.630913	0.0238512	0.000118864	0.315558	0.0123367	-1.23775	-0.307716	1.23775	down	-1.72035	-0.782699	1.72035	down	-1.65828	-0.729684	1.65828	down
Ta.4110.1.S1_at	0.00963609	0.137091	0.000126821	0.000118847	0.0115976	3.50445e-05	-2.39188	-1.25814	2.39188	down	-1.06081	-0.0851676	1.06081	down	-1.54713	-0.629593	1.54713	down
Ta.543.1.S1_at	0.00963609	0.261454	1.26308e-08	0.000118669	0.0439261	1.25696e-09	-1.14554	-0.196032	1.14554	down	-1.90558	-0.930231	1.90558	down	-2.70751	-1.43697	2.70751	down
Ta.21296.2.S1_at	0.00963609	0.881405	0.000229117	0.000118314	0.71885	6.75415e-05	-1.36865	-0.452759	1.36865	down	-1.27023	-0.345088	1.27023	down	-1.22385	-0.291431	1.22385	down
Ta.7506.2.S1_a_at	0.00963609	0.379925	4.11665e-09	0.000118854	0.0985613	3.55383e-10	2.53603	1.34257	2.53603	up	1.30782	0.387169	1.30782	up	1.57408	0.654511	1.57408	up
Ta.5543.2.A1_a_at	0.00963609	0.249044	2.12684e-07	0.000118586	0.0396257	2.95754e-08	2.32425	1.21676	2.32425	up	1.36476	0.448645	1.36476	up	1.23813	0.308165	1.23813	up
TaAffx.82073.1.S1_at	0.00963609	0.000298031	4.72052e-08	0.000119067	8.13781e-08	5.53755e-09	-1.28931	-0.366601	1.28931	down	1.11155	0.152571	1.11155	up	3.57028	1.83604	3.57028	up
Ta.9384.1.S1_x_at	0.00963886	0.196053	5.53204e-05	0.000119422	0.0245549	1.39435e-05	-1.56423	-0.645452	1.56423	down	-1.0521	-0.0732738	1.0521	down	-1.94685	-0.961144	1.94685	down
TaAffx.39762.1.A1_at	0.00963886	0.609133	2.81972e-13	0.000119323	0.29042	5.50522e-15	2.4486	1.29196	2.4486	up	1.55426	0.636228	1.55426	up	1.54996	0.63223	1.54996	up
TaAffx.13595.3.S1_at	0.00971802	0.875868	0.109944	0.000120641	0.706739	0.0715898	-5.16338	-2.36832	5.16338	down	-3.71584	-1.89369	3.71584	down	-2.78809	-1.47928	2.78809	down
TaAffx.78606.1.S1_at	0.00971802	0.669511	0.118905	0.000120726	0.363244	0.078397	-1.15821	-0.211901	1.15821	down	-1.27329	-0.348566	1.27329	down	-1.40851	-0.494173	1.40851	down
Ta.28762.1.S1_s_at	0.00976825	0.164665	9.91367e-09	0.000121512	0.0171207	9.5574e-10	1.6559	0.727616	1.6559	up	1.83763	0.877843	1.83763	up	1.01265	0.0181378	1.01265	up
Ta.19696.1.S1_at	0.00977151	0.180206	7.33686e-07	0.000121715	0.0206217	1.16268e-07	1.77921	0.831239	1.77921	up	1.26748	0.341965	1.26748	up	1.09508	0.131039	1.09508	up
Ta.1838.1.A1_at	0.0097965	0.0536771	0.000253394	0.000123163	0.0016925	7.55322e-05	2.74772	1.45824	2.74772	up	1.36272	0.446485	1.36272	up	1.03904	0.0552473	1.03904	up
Ta.22954.1.S1_a_at	0.0097965	0.0761819	5.50773e-08	0.000122623	0.00349439	6.57839e-09	1.07778	0.108063	1.07778	up	2.25778	1.17491	2.25778	up	8.21609	3.03845	8.21609	up
Ta.12468.1.S1_at	0.0097965	0.214695	0.238456	0.000122287	0.0295604	0.177398	1.71627	0.779278	1.71627	up	1.33235	0.413973	1.33235	up	1.07446	0.103608	1.07446	up
TaAffx.119523.1.S1_at	0.0097965	0.147828	0.00192187	0.000122723	0.0137234	0.000715617	2.90752	1.53979	2.90752	up	1.71846	0.781114	1.71846	up	1.0851	0.117831	1.0851	up
Ta.7876.1.S1_at	0.0097965	0.0908815	1.62436e-05	0.000122375	0.00506367	3.60472e-06	1.52693	0.610633	1.52693	up	1.10492	0.143941	1.10492	up	1.07333	0.102088	1.07333	up
TaAffx.8933.1.S1_at	0.0097965	0.472763	0.0017851	0.000123167	0.163188	0.00065902	-1.08558	-0.11846	1.08558	down	-1.3062	-0.385381	1.3062	down	-1.17505	-0.232718	1.17505	down
TaAffx.51060.2.S1_at	0.0097965	0.0636149	5.02663e-05	0.000123089	0.00241495	1.25409e-05	1.03251	0.0461545	1.03251	up	1.12329	0.167732	1.12329	up	1.51173	0.596197	1.51173	up
Ta.6792.2.A1_at	0.00983866	0.0130205	2.00407e-14	0.000123861	0.000101345	1.89639e-16	-2.57331	-1.36363	2.57331	down	-1.0168	-0.0240335	1.0168	down	-1.13365	-0.18097	1.13365	down
TaAffx.25153.1.S1_at	0.00987753	0.0854429	3.84115e-08	0.000124514	0.00442483	4.39556e-09	1.92819	0.947248	1.92819	up	1.23092	0.299742	1.23092	up	1.06336	0.0886305	1.06336	up
Ta.3308.1.S1_at	0.00989441	0.038759	0.0624187	0.000125109	0.000888323	0.0371133	1.80394	0.85115	1.80394	up	1.20666	0.271017	1.20666	up	-1.00484	-0.00696254	1.00484	down
Ta.7770.1.S1_a_at	0.00989441	0.0536168	2.42706e-08	0.000125192	0.00168911	2.61511e-09	1.7743	0.827246	1.7743	up	1.46033	0.546297	1.46033	up	-1.0683	-0.0953211	1.0683	down
Ta.7134.2.S1_at	0.00989441	0.0575843	5.62878e-10	0.000125221	0.00195624	3.70784e-11	2.46261	1.30019	2.46261	up	1.41603	0.501853	1.41603	up	-1.00131	-0.00188741	1.00131	down
Ta.4990.1.A1_at	0.00991298	0.26787	0.00195286	0.000125785	0.0462138	0.000728455	2.03549	1.02537	2.03549	up	1.11683	0.159411	1.11683	up	1.51767	0.601861	1.51767	up
Ta.14430.1.S1_x_at	0.00991298	0.100218	9.51326e-06	0.000125757	0.006123	1.98872e-06	1.06111	0.0855758	1.06111	up	1.73391	0.794033	1.73391	up	3.53635	1.82226	3.53635	up
Ta.29363.1.S1_at	0.00994417	0.271274	1.71123e-08	0.000126451	0.0473244	1.77295e-09	-1.3904	-0.475499	1.3904	down	-1.03972	-0.0561919	1.03972	down	-1.29706	-0.375251	1.29706	down
Ta.12214.1.A1_at	0.00994417	0.0120882	9.26057e-06	0.000126578	8.78848e-05	1.9314e-06	-2.22125	-1.15137	2.22125	down	-1.12283	-0.167136	1.12283	down	1.00075	0.00108489	1.00075	up
TaAffx.53485.1.S1_x_at	0.00994417	0.89482	0.64763	0.000126677	0.749401	0.587909	-1.40736	-0.492996	1.40736	down	-1.43184	-0.517871	1.43184	down	-1.26659	-0.340947	1.26659	down
Ta.5126.1.A1_at	0.00995152	0.904032	0.00997588	0.00012722	0.770105	0.00456962	-2.47114	-1.30518	2.47114	down	-2.00837	-1.00603	2.00837	down	-2.8686	-1.52035	2.8686	down
Ta.6419.1.S1_at	0.00995152	0.183468	8.24511e-08	0.000127268	0.0213549	1.0336e-08	-1.09095	-0.125587	1.09095	down	-1.32122	-0.401874	1.32122	down	-1.86646	-0.900303	1.86646	down
Ta.25620.1.S1_x_at	0.00995152	0.128522	3.95452e-05	0.000126988	0.010103	9.6155e-06	-2.23354	-1.15933	2.23354	down	1.01453	0.0208083	1.01453	up	-1.86153	-0.896485	1.86153	down
Ta.1548.1.S1_s_at	0.00995467	0.0271156	1.4497e-08	0.000127473	0.00043065	1.46776e-09	2.08935	1.06305	2.08935	up	1.1663	0.221943	1.1663	up	1.02038	0.0290998	1.02038	up
Ta.5950.1.S1_at	0.00996775	0.684198	0.0745964	0.000127972	0.383372	0.0456044	1.29212	0.369739	1.29212	up	1.77822	0.830434	1.77822	up	1.77416	0.827138	1.77416	up
Ta.8213.1.A1_at	0.00996775	0.283635	4.59264e-09	0.000127955	0.0518817	4.01668e-10	-1.21931	-0.286066	1.21931	down	-1.2368	-0.306608	1.2368	down	-1.88909	-0.917693	1.88909	down
Ta.17028.1.A1_s_at	0.0100027	0.810803	9.43177e-10	0.000128588	0.582563	6.65844e-11	-1.26565	-0.339878	1.26565	down	-1.43853	-0.524591	1.43853	down	-1.54402	-0.626694	1.54402	down
TaAffx.65853.1.S1_at	0.0100128	0.028736	0.0144159	0.000128884	0.000479802	0.0069453	2.151	1.10501	2.151	up	1.39744	0.482784	1.39744	up	-1.08396	-0.116315	1.08396	down
Ta.11318.1.S1_at	0.0101905	0.303135	0.33356	0.000131341	0.0595219	0.264575	1.36548	0.44941	1.36548	up	1.15059	0.202371	1.15059	up	1.07779	0.108075	1.07779	up
Ta.6643.2.S1_a_at	0.0102519	0.276499	1.82282e-06	0.000132303	0.0491346	3.1833e-07	3.8624	1.9495	3.8624	up	1.50131	0.58622	1.50131	up	1.57482	0.655183	1.57482	up
Ta.7945.2.S1_a_at	0.0102633	0.325613	2.31604e-12	0.00013262	0.0697677	6.7404e-14	1.66296	0.733749	1.66296	up	1.42483	0.510792	1.42483	up	1.09045	0.124929	1.09045	up
Ta.10647.1.A1_at	0.0102854	0.449261	1.01691e-05	0.000133077	0.145251	2.13881e-06	2.28268	1.19073	2.28268	up	1.58421	0.66376	1.58421	up	1.28553	0.362369	1.28553	up
Ta.25191.1.S1_at	0.0104363	0.01098	7.24495e-09	0.000135203	7.17623e-05	6.72312e-10	-2.34476	-1.22944	2.34476	down	-1.12157	-0.165524	1.12157	down	1.00433	0.00623196	1.00433	up
Ta.3629.1.S1_a_at	0.0104731	0.00515534	0.0185811	0.000135854	1.60291e-05	0.00926659	4.08655	2.03088	4.08655	up	1.20666	0.271021	1.20666	up	-1.10173	-0.139776	1.10173	down
Ta.28704.1.S1_at	0.0105048	0.0677369	2.36056e-07	0.000136439	0.002707	3.31289e-08	2.16145	1.112	2.16145	up	1.3159	0.396045	1.3159	up	1.02415	0.0344269	1.02415	up
Ta.4078.1.S1_x_at	0.0105462	0.0564962	5.5948e-08	0.000137235	0.00187816	6.70006e-09	1.36646	0.450447	1.36646	up	1.11366	0.155308	1.11366	up	3.61334	1.85333	3.61334	up
Ta.5021.3.S1_a_at	0.0105462	0.102072	4.10635e-09	0.000137328	0.00631127	3.54425e-10	2.5194	1.33308	2.5194	up	1.41603	0.501855	1.41603	up	1.07296	0.101597	1.07296	up
Ta.14.1.S1_at	0.0105545	0.0144017	5.8945e-12	0.000137611	0.000124543	1.9929e-13	3.39848	1.76489	3.39848	up	1.20116	0.264429	1.20116	up	1.00903	0.0129722	1.00903	up
Ta.8295.1.A1_s_at	0.0105931	0.203664	1.09307e-05	0.000138471	0.0265718	2.31808e-06	1.78855	0.83879	1.78855	up	1.76127	0.816618	1.76127	up	1.02872	0.0408495	1.02872	up
Ta.21271.2.S1_x_at	0.0105931	0.000734608	3.90223e-13	0.000138604	4.637e-07	8.11194e-15	-4.1244	-2.04419	4.1244	down	1.10492	0.143943	1.10492	up	1.01831	0.0261729	1.01831	up
Ta.5423.2.S1_x_at	0.0105931	0.0448312	0.0316407	0.000138644	0.00116103	0.0170177	2.31348	1.21007	2.31348	up	1.17969	0.238406	1.17969	up	1.07845	0.108962	1.07845	up
TaAffx.25555.1.S1_at	0.0106428	0.0767518	4.47118e-11	0.000139471	0.00354459	2.08052e-12	-2.90903	-1.54054	2.90903	down	-1.14347	-0.193419	1.14347	down	-1.29788	-0.376153	1.29788	down
TaAffx.37742.1.S1_at	0.010654	0.256158	4.70939e-06	0.000139795	0.0420206	9.11789e-07	1.47899	0.564616	1.47899	up	1.05241	0.073699	1.05241	up	1.27622	0.351874	1.27622	up
Ta.9085.2.S1_x_at	0.0107075	0.00847172	4.17868e-10	0.000140675	4.29052e-05	2.63378e-11	2.47476	1.30729	2.47476	up	1.08048	0.111668	1.08048	up	1.01144	0.0164178	1.01144	up
TaAffx.50991.1.S1_at	0.0107078	0.381973	0.309155	0.000140857	0.0998906	0.241839	1.67128	0.740951	1.67128	up	1.32319	0.404025	1.32319	up	1.13934	0.188196	1.13934	up
Ta.10074.1.S1_at	0.0107205	0.283446	6.54846e-10	0.00014138	0.0517974	4.41603e-11	6.11007	2.61119	6.11007	up	1.60444	0.682069	1.60444	up	2.01705	1.01225	2.01705	up
TaAffx.83765.1.S1_at	0.0107205	0.417011	0.000837724	0.000141212	0.122528	0.000284136	-2.15772	-1.10951	2.15772	down	-1.25513	-0.327842	1.25513	down	-1.48783	-0.573211	1.48783	down
TaAffx.63953.1.S1_at	0.0107392	0.00244276	9.85147e-11	0.000141806	3.98314e-06	5.1329e-12	1.06835	0.0953788	1.06835	up	-1.07217	-0.10053	1.07217	down	-1.83345	-0.874564	1.83345	down
Ta.7209.1.S1_at	0.0107523	0.714049	3.37587e-09	0.000142516	0.423731	2.83348e-10	1.56131	0.642757	1.56131	up	1.35683	0.440243	1.35683	up	1.23113	0.299983	1.23113	up
Ta.4301.3.S1_at	0.0107523	0.905536	6.76466e-09	0.000142306	0.773691	6.20993e-10	-1.20425	-0.268132	1.20425	down	-1.20835	-0.273035	1.20835	down	-1.13744	-0.185796	1.13744	down
TaAffx.42771.1.S1_at	0.0107523	0.409588	0.00219747	0.000142405	0.11795	0.000831902	1.37343	0.457788	1.37343	up	1.7801	0.831958	1.7801	up	3.02059	1.59483	3.02059	up
Ta.1683.1.S1_at	0.0107562	0.324976	4.66535e-08	0.000143092	0.0693448	5.46208e-09	-1.14556	-0.196058	1.14556	down	-1.36056	-0.444205	1.36056	down	-1.83331	-0.874455	1.83331	down
Ta.28010.1.S1_at	0.0107562	0.304754	2.85126e-11	0.000143104	0.0603618	1.22799e-12	-1.57913	-0.659127	1.57913	down	-1.10113	-0.138988	1.10113	down	-1.25777	-0.330873	1.25777	down
Ta.6297.3.A1_at	0.0107562	0.00212856	1.4319e-13	0.000142936	2.5841e-06	2.38607e-15	-3.87961	-1.95591	3.87961	down	-1.07005	-0.0976836	1.07005	down	1.09976	0.137193	1.09976	up
TaAffx.37620.1.S1_at	0.0109139	0.571735	5.98525e-09	0.000145478	0.250928	5.40784e-10	1.20552	0.269651	1.20552	up	1.35289	0.43604	1.35289	up	1.11811	0.161061	1.11811	up
Ta.22868.2.S1_x_at	0.0109139	0.285673	0.155015	0.000145565	0.0526298	0.106686	3.17262	1.66568	3.17262	up	1.46154	0.54749	1.46154	up	1.43225	0.518282	1.43225	up
Ta.9204.1.S1_s_at	0.0109157	0.0185108	0.00037031	0.000145771	0.000205022	0.000114934	2.84123	1.50651	2.84123	up	1.40205	0.487542	1.40205	up	-1.10288	-0.141273	1.10288	down
TaAffx.101126.1.S1_at	0.0109184	0.220499	0.000146748	0.000145988	0.0313495	4.12099e-05	1.97539	0.982136	1.97539	up	1.34755	0.430341	1.34755	up	1.12495	0.169866	1.12495	up
Ta.12222.1.S1_at	0.0109195	0.253168	5.6426e-06	0.000146184	0.0410127	1.11565e-06	-1.61504	-0.691573	1.61504	down	-1.19441	-0.2563	1.19441	down	-1.12433	-0.169071	1.12433	down
Ta.3164.1.S1_at	0.0109212	0.476543	7.42644e-12	0.000146388	0.166006	2.601e-13	-2.12822	-1.08965	2.12822	down	-1.32682	-0.407975	1.32682	down	-1.42235	-0.508274	1.42235	down
TaAffx.118930.1.S1_at	0.010975	0.00630516	3.32617e-06	0.000147293	2.2754e-05	6.19864e-07	-1.40641	-0.492021	1.40641	down	1.80822	0.854574	1.80822	up	4.74404	2.24612	4.74404	up
Ta.13786.1.S1_at	0.0110095	0.699672	0.099096	0.000147961	0.403367	0.0633904	1.58149	0.661287	1.58149	up	1.56478	0.645957	1.56478	up	1.2282	0.296547	1.2282	up
Ta.14011.1.A1_at	0.0110095	0.834252	0.00303889	0.000148121	0.62654	0.00119623	1.57892	0.658938	1.57892	up	1.3	0.378517	1.3	up	1.41237	0.498122	1.41237	up
Ta.26932.1.S1_at	0.0110198	0.706548	1.46614e-13	0.000148585	0.413327	2.45287e-15	-1.15981	-0.213885	1.15981	down	-1.37486	-0.459289	1.37486	down	-1.38605	-0.470975	1.38605	down
Ta.6044.1.S1_at	0.0110198	0.00213871	2.13048e-09	0.000148626	2.88096e-06	1.68224e-10	3.60838	1.85135	3.60838	up	1.00081	0.00116205	1.00081	up	-1.02882	-0.0409882	1.02882	down
TaAffx.32360.1.S1_at	0.0110824	0.957607	0.1426	0.000149655	0.890611	0.0968187	-1.19361	-0.255335	1.19361	down	-1.23347	-0.302721	1.23347	down	-1.17477	-0.232372	1.17477	down
Ta.7961.1.S1_at	0.0110878	0.163891	3.11587e-06	0.000149913	0.0168031	5.76787e-07	1.78473	0.835706	1.78473	up	1.46989	0.555708	1.46989	up	1.02017	0.0288127	1.02017	up
Ta.7118.1.S1_x_at	0.0111215	0.240414	0.0102763	0.000150553	0.0371176	0.00472739	2.18586	1.1282	2.18586	up	1.52529	0.609084	1.52529	up	1.11696	0.159577	1.11696	up
Ta.22131.1.S1_at	0.011132	0.98463	0.00226291	0.00015088	0.957152	0.000859838	2.10804	1.0759	2.10804	up	1.95717	0.968773	1.95717	up	1.88379	0.91364	1.88379	up
Ta.3046.1.S1_at	0.0112143	0.394032	5.88729e-05	0.000152182	0.107507	1.49293e-05	-2.23182	-1.15822	2.23182	down	-1.2448	-0.315915	1.2448	down	-1.51534	-0.599646	1.51534	down
TaAffx.21100.1.S1_at	0.0112169	0.223052	8.11716e-07	0.000152404	0.0320259	1.30145e-07	1.59665	0.675047	1.59665	up	1.26497	0.339101	1.26497	up	1.06855	0.0956611	1.06855	up
Ta.20707.1.S1_at	0.011227	0.114853	9.0947e-11	0.000152729	0.00810592	4.69928e-12	-1.52365	-0.607535	1.52365	down	-1.23071	-0.299488	1.23071	down	-1.01345	-0.0192723	1.01345	down
Ta.24660.1.S1_at	0.0112334	0.0385229	2.61518e-05	0.000153001	0.000875128	6.09066e-06	-3.81329	-1.93103	3.81329	down	-1.25128	-0.323405	1.25128	down	-1.13205	-0.178939	1.13205	down
Ta.30741.1.S1_at	0.011241	0.0533182	0.686342	0.000153479	0.001667	0.630356	1.99757	0.998246	1.99757	up	1.29244	0.370095	1.29244	up	-1.00903	-0.0129647	1.00903	down
TaAffx.27015.1.S1_at	0.011241	0.0214262	2.36414e-06	0.00015331	0.000271163	4.2454e-07	-1.2231	-0.290545	1.2231	down	1.97969	0.985277	1.97969	up	6.29495	2.65419	6.29495	up
TaAffx.59321.1.S1_at	0.011293	0.712839	0.000404039	0.000154377	0.422054	0.000126699	-1.2971	-0.375287	1.2971	down	-1.55907	-0.640682	1.55907	down	-1.7908	-0.840602	1.7908	down
Ta.11975.2.S1_at	0.0112986	0.585904	1.79667e-07	0.000154641	0.26565	2.45718e-08	-1.47883	-0.564453	1.47883	down	-1.16002	-0.214151	1.16002	down	-1.27196	-0.34705	1.27196	down
TaAffx.93002.1.S1_at	0.0113128	0.00213871	4.08128e-14	0.000155162	2.78573e-06	4.78595e-16	-2.8225	-1.49697	2.8225	down	-1.02422	-0.0345207	1.02422	down	1.05014	0.0705763	1.05014	up
TaAffx.82143.1.S1_at	0.0113128	0.0141567	7.94351e-07	0.000155213	0.000121247	1.26978e-07	-2.42247	-1.27648	2.42247	down	-1.04362	-0.0615926	1.04362	down	-1.08754	-0.12107	1.08754	down
Ta.22800.1.S1_s_at	0.011325	0.473145	0.186784	0.000155568	0.163454	0.132893	2.10543	1.07411	2.10543	up	1.39087	0.475992	1.39087	up	1.33362	0.415347	1.33362	up
Ta.7741.1.S1_at	0.0113268	0.0261746	5.41522e-13	0.000156749	0.000403517	1.20676e-14	-1.76771	-0.82188	1.76771	down	-1.09184	-0.126763	1.09184	down	-1.03334	-0.0473098	1.03334	down
Ta.3345.1.S1_a_at	0.0113268	0.0640996	2.37455e-07	0.000156563	0.00245287	3.33687e-08	1.97747	0.983659	1.97747	up	1.18158	0.240712	1.18158	up	1.0654	0.0913975	1.0654	up
Ta.14167.1.S1_at	0.0113268	0.90156	0.327619	0.000156803	0.764733	0.258894	-2.50039	-1.32215	2.50039	down	-3.15025	-1.65546	3.15025	down	-4.045	-2.01614	4.045	down
Ta.22802.3.S1_x_at	0.0113268	0.00366425	8.9914e-14	0.000156911	8.39211e-06	1.35175e-15	-4.08583	-2.03063	4.08583	down	1.06278	0.0878462	1.06278	up	-1.09458	-0.130373	1.09458	down
Ta.28142.2.S1_at	0.0113268	0.405944	0.0444624	0.000156538	0.115401	0.0251257	-1.73155	-0.792061	1.73155	down	-1.13672	-0.184876	1.13672	down	-1.43045	-0.516468	1.43045	down
Ta.22701.3.A1_at	0.0113268	0.971123	0.0114225	0.000155786	0.922253	0.0053284	-1.29974	-0.378223	1.29974	down	-1.23203	-0.301043	1.23203	down	-1.2626	-0.336398	1.2626	down
TaAffx.105916.1.S1_at	0.0113268	0.0178519	7.12581e-05	0.000156576	0.000187037	1.84453e-05	2.35633	1.23654	2.35633	up	1.36684	0.450841	1.36684	up	-1.11262	-0.153957	1.11262	down
Ta.6242.1.S1_at	0.0113285	0.490484	0.688414	0.000157123	0.176933	0.632809	1.18733	0.247723	1.18733	up	1.26494	0.339068	1.26494	up	1.60656	0.683977	1.60656	up
TaAffx.8229.1.S1_at	0.0113296	0.357633	0.0924416	0.000157327	0.0862574	0.0584557	1.36564	0.449577	1.36564	up	1.069	0.0962651	1.069	up	1.20136	0.264664	1.20136	up
Ta.15268.1.S1_x_at	0.0113589	0.00469499	1.32457e-06	0.000158447	1.31298e-05	2.23607e-07	110.28	6.78503	110.28	up	1.0965	0.132901	1.0965	up	1.08175	0.11337	1.08175	up
TaAffx.8444.1.S1_at	0.0113589	0.342927	0.00607662	0.000158539	0.0785017	0.00261039	-1.20105	-0.264296	1.20105	down	-1.553	-0.63506	1.553	down	-2.27835	-1.18799	2.27835	down
Ta.8162.2.S1_at	0.0113589	0.82875	3.62727e-05	0.000157974	0.61727	8.73837e-06	-1.31834	-0.398718	1.31834	down	-1.30655	-0.385767	1.30655	down	-1.53647	-0.619615	1.53647	down
Ta.24679.1.S1_at	0.0113589	0.444307	2.12776e-12	0.000158678	0.142149	6.08982e-14	1.35933	0.442901	1.35933	up	1.43732	0.523386	1.43732	up	2.30715	1.20611	2.30715	up
Ta.30833.1.S1_at	0.0113589	0.656305	1.52394e-09	0.000158217	0.347444	1.15314e-10	-1.7857	-0.836493	1.7857	down	-1.35343	-0.436625	1.35343	down	-1.33564	-0.417535	1.33564	down
Ta.10176.1.S1_at	0.0113804	0.408636	3.94575e-10	0.000159167	0.117234	2.46925e-11	-1.58031	-0.660205	1.58031	down	-1.15752	-0.211037	1.15752	down	-1.23117	-0.300028	1.23117	down
TaAffx.50849.1.S1_at	0.0114206	0.57872	0.00179446	0.00015992	0.258577	0.000662801	-1.33636	-0.418306	1.33636	down	-2.27982	-1.18892	2.27982	down	-1.75707	-0.813169	1.75707	down
Ta.28668.1.S1_at	0.0114455	0.0035654	1.25088e-13	0.000160581	7.7675e-06	2.02826e-15	2.20537	1.14102	2.20537	up	1.06921	0.0965459	1.06921	up	-1.05307	-0.0746081	1.05307	down
Ta.11616.1.A1_at	0.0114455	0.330953	0.00919522	0.000160649	0.0723208	0.00416529	-1.78712	-0.837637	1.78712	down	-1.13587	-0.1838	1.13587	down	-2.21513	-1.14739	2.21513	down
TaAffx.86552.1.S1_x_at	0.0114533	0.214854	2.30763e-05	0.000160949	0.0296424	5.30367e-06	1.52798	0.61163	1.52798	up	1.09838	0.135375	1.09838	up	1.15836	0.212078	1.15836	up
Ta.9262.1.S1_x_at	0.0114688	0.339346	8.13969e-05	0.000161549	0.076704	2.14115e-05	-1.13247	-0.179473	1.13247	down	-1.76149	-0.816798	1.76149	down	-2.13155	-1.0919	2.13155	down
TaAffx.86435.1.S1_at	0.0114688	0.308334	0.85805	0.000161548	0.0619581	0.828497	1.72052	0.782846	1.72052	up	1.62933	0.704277	1.62933	up	1.07365	0.102525	1.07365	up
TaAffx.134856.1.S1_x_at	0.0115203	0.114345	0.475549	0.000162465	0.00802094	0.40491	1.24991	0.321828	1.24991	up	1.44096	0.527027	1.44096	up	3.9495	1.98167	3.9495	up
Ta.16930.1.S1_at	0.0115304	0.973693	0.790015	0.0001628	0.928566	0.748945	-6.21138	-2.63491	6.21138	down	-4.83059	-2.2722	4.83059	down	-4.39949	-2.13734	4.39949	down
Ta.1378.2.S1_x_at	0.0115492	0.523905	0.00327692	0.000163257	0.205725	0.00130246	1.33709	0.419096	1.33709	up	1.11118	0.15209	1.11118	up	1.42886	0.51486	1.42886	up
Ta.951.2.A1_x_at	0.0115579	0.723624	2.73299e-09	0.000163573	0.438548	2.22799e-10	-1.16731	-0.223191	1.16731	down	-1.15274	-0.205062	1.15274	down	-1.30847	-0.387877	1.30847	down
Ta.20516.1.S1_at	0.0115668	0.189455	5.06785e-07	0.000164047	0.0228908	7.72336e-08	1.02488	0.0354507	1.02488	up	2.61541	1.38704	2.61541	up	2.6739	1.41894	2.6739	up
Ta.10119.3.S1_x_at	0.0115668	0.110857	8.32751e-15	0.000164083	0.00750369	5.77811e-17	1.89396	0.921405	1.89396	up	1.08748	0.120985	1.08748	up	1.20965	0.274593	1.20965	up
TaAffx.6099.1.S1_at	0.0115886	0.6949	0.0527283	0.000164586	0.396802	0.0305859	1.08634	0.119476	1.08634	up	1.16647	0.222151	1.16647	up	1.21452	0.280381	1.21452	up
Ta.30535.3.S1_at	0.011602	0.0711951	1.29266e-06	0.000164968	0.00304288	2.17597e-07	-2.39673	-1.26107	2.39673	down	-1.08499	-0.117678	1.08499	down	-1.25457	-0.327194	1.25457	down
TaAffx.13386.1.A1_at	0.0116252	0.982534	0.179586	0.000165684	0.951864	0.127004	-2.59938	-1.37817	2.59938	down	-2.31606	-1.21167	2.31606	down	-2.24244	-1.16507	2.24244	down
Ta.11802.2.S1_a_at	0.0116252	0.110281	0.00397263	0.000165599	0.00744425	0.00161685	2.37286	1.24663	2.37286	up	1.33726	0.41928	1.33726	up	1.09353	0.128994	1.09353	up
Ta.3171.1.S1_at	0.0116348	0.00128767	7.69542e-09	0.000166401	1.00648e-06	7.1904e-10	-5.75726	-2.52538	5.75726	down	-1.04466	-0.0630311	1.04466	down	1.16789	0.22391	1.16789	up
TaAffx.130361.2.S1_at	0.0116348	0.842237	0.0868057	0.000166391	0.641037	0.0544183	1.43281	0.518843	1.43281	up	1.25486	0.327526	1.25486	up	1.26583	0.340082	1.26583	up
Ta.2167.3.S1_a_at	0.0116348	0.137309	6.91785e-14	0.000166088	0.0116555	9.59486e-16	2.30375	1.20399	2.30375	up	1.07562	0.105169	1.07562	up	1.42338	0.509323	1.42338	up
Ta.21374.2.S1_at	0.0116367	0.0320013	0.0038727	0.000166789	0.000591266	0.00156996	-1.82744	-0.869826	1.82744	down	-1.13154	-0.178293	1.13154	down	-1.02026	-0.0289321	1.02026	down
TaAffx.57612.1.S1_at	0.0116367	0.584794	0.825462	0.000166816	0.264634	0.78951	-1.30412	-0.383073	1.30412	down	-1.42398	-0.509925	1.42398	down	-1.12896	-0.174994	1.12896	down
Ta.1842.2.S1_at	0.0116825	0.0378936	9.59982e-05	0.000167668	0.000843449	2.57417e-05	2.96039	1.56579	2.96039	up	1.24397	0.314949	1.24397	up	1.06324	0.0884625	1.06324	up
Ta.28677.1.S1_at	0.011761	0.139198	5.79781e-06	0.000169185	0.0120445	1.14942e-06	2.14882	1.10354	2.14882	up	1.25878	0.332028	1.25878	up	1.13616	0.184171	1.13616	up
Ta.16490.1.S1_at	0.011761	0.585149	7.16273e-06	0.000169163	0.265001	1.45289e-06	-1.12342	-0.167899	1.12342	down	-1.2459	-0.317191	1.2459	down	-1.38584	-0.470765	1.38584	down
Ta.22576.2.S1_a_at	0.0117638	0.157986	2.80103e-07	0.000169421	0.0156669	4.00421e-08	1.71741	0.780233	1.71741	up	1.22238	0.289688	1.22238	up	1.07892	0.109593	1.07892	up
Ta.5347.1.A1_at	0.0118073	0.881639	0.0364355	0.00017044	0.719316	0.0200074	1.73569	0.795507	1.73569	up	1.76051	0.815991	1.76051	up	2.26713	1.18086	2.26713	up
Ta.12133.1.A1_at	0.0118073	0.0722255	0.0146445	0.000170298	0.00313382	0.00706883	-1.46576	-0.551646	1.46576	down	-1.14146	-0.190885	1.14146	down	-1.01345	-0.0192784	1.01345	down
TaAffx.128605.2.S1_at	0.0118558	0.196915	3.75156e-10	0.000171337	0.0248358	2.32277e-11	2.54951	1.35022	2.54951	up	1.3473	0.430073	1.3473	up	1.23023	0.298933	1.23023	up
Ta.7728.1.S1_at	0.0118825	0.852207	0.0168186	0.000171921	0.661601	0.00826875	1.50596	0.590679	1.50596	up	1.34739	0.430169	1.34739	up	1.66582	0.736235	1.66582	up
Ta.4117.3.S1_x_at	0.0119502	0.622779	0.0215771	0.000173099	0.30605	0.0110051	-1.61326	-0.689977	1.61326	down	-2.07515	-1.05322	2.07515	down	-1.32951	-0.410896	1.32951	down
Ta.27132.1.S1_at	0.0119608	0.027809	4.56165e-08	0.000173451	0.000454611	5.32702e-09	-2.29238	-1.19684	2.29238	down	-1.08093	-0.112275	1.08093	down	-1.10103	-0.138847	1.10103	down
TaAffx.9357.1.S1_at	0.0119684	0.0178594	3.08501e-06	0.000173944	0.000187412	5.70098e-07	-1.21822	-0.284771	1.21822	down	1.77372	0.826778	1.77372	up	5.29167	2.40372	5.29167	up
Ta.14429.3.S1_x_at	0.0119684	0.400806	1.04474e-08	0.000173959	0.11205	1.01345e-09	1.9259	0.945535	1.9259	up	1.34391	0.426434	1.34391	up	1.22561	0.293502	1.22561	up
TaAffx.114076.2.S1_x_at	0.0119788	0.0183555	1.60917e-08	0.00017431	0.00019907	1.65357e-09	2.82047	1.49594	2.82047	up	-1.00032	-0.000465311	1.00032	down	1.19489	0.256875	1.19489	up
Ta.3716.2.S1_at	0.011984	0.00479992	3.24192e-08	0.000175184	1.37724e-05	3.63329e-09	1.64269	0.71606	1.64269	up	1.08688	0.120189	1.08688	up	-1.05841	-0.0819043	1.05841	down
Ta.12732.1.S1_at	0.011984	0.234141	2.55338e-11	0.0001749	0.0352393	1.0807e-12	1.83636	0.876848	1.83636	up	1.36011	0.443724	1.36011	up	1.09056	0.125066	1.09056	up
TaAffx.11967.1.S1_at	0.011984	0.847235	0.0293924	0.00017479	0.651654	0.0156374	-2.11238	-1.07887	2.11238	down	-2.10119	-1.07121	2.10119	down	-1.56365	-0.644919	1.56365	down
Ta.10729.3.S1_x_at	0.011984	0.414016	0.0256199	0.000175101	0.120554	0.0133764	1.56142	0.642858	1.56142	up	1.21195	0.27733	1.21195	up	2.13607	1.09496	2.13607	up
Ta.3012.2.S1_at	0.0119918	0.418933	4.83975e-06	0.00017552	0.124006	9.40247e-07	-1.39129	-0.476419	1.39129	down	-1.09287	-0.128126	1.09287	down	-1.20154	-0.264886	1.20154	down
TaAffx.107105.1.S1_at	0.0119918	0.00405763	0.000432938	0.000175696	9.91953e-06	0.000136734	3.02524	1.59705	3.02524	up	1.28809	0.365238	1.28809	up	-1.20666	-0.271018	1.20666	down
TaAffx.65336.1.A1_at	0.0119957	0.188075	1.61505e-06	0.000175952	0.0225605	2.7823e-07	-1.87159	-0.904264	1.87159	down	-1.19759	-0.260138	1.19759	down	-1.15951	-0.213515	1.15951	down
Ta.8615.1.S1_at	0.0120008	0.172674	1.20667e-06	0.000176226	0.018901	2.01256e-07	1.00409	0.0058918	1.00409	up	1.67898	0.747589	1.67898	up	1.81244	0.857931	1.81244	up
TaAffx.38307.1.S1_at	0.0121101	0.555131	0.00119706	0.000178033	0.234627	0.000423712	1.63384	0.708264	1.63384	up	1.51254	0.596974	1.51254	up	1.16674	0.222478	1.16674	up
Ta.10124.1.S1_at	0.0121141	0.0965717	1.87856e-07	0.000178367	0.00570567	2.57833e-08	1.48609	0.571518	1.48609	up	1.21385	0.27959	1.21385	up	1.00028	0.00039959	1.00028	up
Ta.2887.2.S1_x_at	0.0121141	0.0472816	0.0126228	0.000178697	0.00129496	0.00597523	2.35439	1.23536	2.35439	up	1.0918	0.126714	1.0918	up	1.16071	0.215012	1.16071	up
TaAffx.24072.1.S1_at	0.0121141	0.0884486	0.00134674	0.000178536	0.00477464	0.00048236	-1.34527	-0.427895	1.34527	down	-1.10244	-0.140699	1.10244	down	-1.0215	-0.0306864	1.0215	down
Ta.30659.1.S1_at	0.0121588	0.59773	0.0829716	0.000180165	0.278795	0.0516463	-3.17315	-1.66592	3.17315	down	-1.76247	-0.817596	1.76247	down	-4.95426	-2.30867	4.95426	down
Ta.1716.2.S1_a_at	0.0121588	0.0363104	1.45007e-07	0.000179979	0.000757235	1.93525e-08	2.37581	1.24842	2.37581	up	1.25191	0.32413	1.25191	up	1.00216	0.00311029	1.00216	up
Ta.3378.1.S1_at	0.0121588	0.0204089	3.0376e-09	0.000179699	0.000249803	2.51218e-10	2.55743	1.3547	2.55743	up	1.15783	0.211426	1.15783	up	1.02132	0.0304395	1.02132	up
Ta.11150.1.A1_at	0.0121588	0.336448	0.501642	0.000179907	0.075066	0.432191	1.71018	0.774146	1.71018	up	2.70895	1.43773	2.70895	up	8.73409	3.12666	8.73409	up
Ta.7702.1.S1_at	0.0121757	0.164599	0.0102546	0.000180736	0.017103	0.00471621	-1.52827	-0.611904	1.52827	down	-1.11029	-0.150937	1.11029	down	-1.10905	-0.149321	1.10905	down
TaAffx.105253.1.S1_x_at	0.0121757	0.0026706	4.26005e-06	0.000180821	4.61895e-06	8.15723e-07	-1.6396	-0.713342	1.6396	down	1.85578	0.892026	1.85578	up	7.11172	2.8302	7.11172	up
Ta.13560.1.A1_at	0.0122056	0.774039	0.317427	0.000181467	0.519913	0.249461	-2.14762	-1.10274	2.14762	down	-1.69576	-0.761932	1.69576	down	-2.84153	-1.50667	2.84153	down
Ta.5101.1.S1_at	0.0122137	0.986736	0.533793	0.000181791	0.962236	0.46553	2.04327	1.03088	2.04327	up	1.97683	0.983185	1.97683	up	2.21363	1.14641	2.21363	up
TaAffx.129824.5.S1_x_at	0.0122404	0.0523651	0.00395535	0.000182392	0.0016118	0.00160895	-1.28296	-0.359471	1.28296	down	3.25878	1.70433	3.25878	up	5.38121	2.42793	5.38121	up
Ta.27200.1.S1_at	0.0122676	0.028765	2.40505e-14	0.000183155	0.00048172	2.39982e-16	1.91927	0.94056	1.91927	up	1.22571	0.293613	1.22571	up	-1.03762	-0.053282	1.03762	down
Ta.23800.1.S1_at	0.0122676	0.89767	3.86831e-07	0.000183205	0.756461	5.72163e-08	-1.32324	-0.404077	1.32324	down	-1.21266	-0.278176	1.21266	down	-1.22179	-0.288997	1.22179	down
Ta.5193.3.S1_at	0.0122951	0.265925	5.55736e-10	0.00018382	0.0455245	3.65524e-11	1.39653	0.481844	1.39653	up	1.08281	0.114784	1.08281	up	1.13476	0.182384	1.13476	up
Ta.853.1.S1_at	0.0123125	0.933327	0.113754	0.000185105	0.833234	0.0744581	-1.40768	-0.493321	1.40768	down	-1.27822	-0.354131	1.27822	down	-1.31234	-0.392137	1.31234	down
Ta.7000.1.A1_at	0.0123125	0.662059	0.722542	0.000184826	0.354109	0.671275	-1.28763	-0.364716	1.28763	down	-1.77636	-0.82892	1.77636	down	-1.41741	-0.503262	1.41741	down
Ta.25534.2.S1_at	0.0123125	0.645406	0.00183239	0.000185047	0.333321	0.000678548	-2.10609	-1.07456	2.10609	down	-1.76589	-0.820394	1.76589	down	-1.33135	-0.412887	1.33135	down
TaAffx.114704.1.S1_at	0.0123125	0.218829	0.286052	0.000184533	0.0307843	0.22047	4.14506	2.05139	4.14506	up	1.38943	0.474489	1.38943	up	1.59739	0.67572	1.59739	up
TaAffx.129372.1.S1_x_at	0.0123125	0.293615	2.53347e-08	0.000184957	0.0559436	2.74872e-09	1.92614	0.94571	1.92614	up	1.33286	0.414529	1.33286	up	1.15729	0.210746	1.15729	up
Ta.19196.1.S1_at	0.0123793	0.080546	9.71858e-07	0.000186315	0.00386482	1.5873e-07	-1.10867	-0.148825	1.10867	down	-1.08272	-0.114661	1.08272	down	-1.67595	-0.744979	1.67595	down
Ta.10125.2.S1_a_at	0.0124273	0.419011	0.00652404	0.000187243	0.124044	0.00282559	2.72492	1.44621	2.72492	up	1.57749	0.65763	1.57749	up	1.37806	0.46264	1.37806	up
TaAffx.82043.1.S1_at	0.012438	0.948221	0.008784	0.000187611	0.868429	0.003955	-1.31788	-0.398221	1.31788	down	-1.23635	-0.306093	1.23635	down	-1.32869	-0.409999	1.32869	down
TaAffx.111746.1.S1_s_at	0.0125202	0.0437007	1.59482e-08	0.000189059	0.00110176	1.6351e-09	2.83788	1.50481	2.83788	up	1.27175	0.346811	1.27175	up	1.04548	0.0641715	1.04548	up
TaAffx.2813.1.S1_at	0.0125692	0.093371	0.00227055	0.000190008	0.00532918	0.00086329	-1.03559	-0.0504594	1.03559	down	-1.16128	-0.215719	1.16128	down	-1.5775	-0.65764	1.5775	down
Ta.4542.1.S1_at	0.0126235	0.235994	1.46248e-05	0.00019104	0.0357857	3.2044e-06	1.87135	0.90408	1.87135	up	1.1125	0.153807	1.1125	up	1.31965	0.400154	1.31965	up
Ta.455.1.S1_a_at	0.0126908	0.464437	2.91569e-09	0.000192691	0.156965	2.39487e-10	-1.47297	-0.558725	1.47297	down	-1.36887	-0.45299	1.36887	down	-1.09983	-0.137285	1.09983	down
Ta.3838.2.S1_a_at	0.0126908	0.0161873	7.71196e-10	0.00019266	0.000156674	5.32234e-11	2.09081	1.06406	2.09081	up	1.39955	0.484966	1.39955	up	-1.14854	-0.199803	1.14854	down
Ta.9220.3.S1_x_at	0.0126908	0.645833	0.0257691	0.000192573	0.333954	0.0134654	-1.29472	-0.372644	1.29472	down	-1.12747	-0.173086	1.12747	down	-1.14905	-0.200439	1.14905	down
Ta.26099.1.A1_at	0.0126998	0.183745	0.0215587	0.000193038	0.0214057	0.0109939	-1.44403	-0.530105	1.44403	down	-1.12085	-0.164599	1.12085	down	-1.07855	-0.109087	1.07855	down
Ta.23362.2.S1_at	0.0127355	0.511011	2.03921e-09	0.000194602	0.193998	1.6034e-10	1.81278	0.858205	1.81278	up	1.21271	0.278234	1.21271	up	1.41261	0.498368	1.41261	up
Ta.11969.1.A1_a_at	0.0127355	0.491986	2.59839e-13	0.00019464	0.178198	4.99533e-15	-1.17254	-0.229639	1.17254	down	-1.4899	-0.575217	1.4899	down	-1.77508	-0.827883	1.77508	down
Ta.4605.3.S1_a_at	0.0127355	0.0205104	0.00244745	0.000194552	0.000252069	0.000938425	3.41037	1.76993	3.41037	up	-1.10047	-0.138119	1.10047	down	1.42614	0.512117	1.42614	up
TaAffx.103511.1.S1_x_at	0.0127355	0.348168	0.0013711	0.000194508	0.0813575	0.000491905	-1.37575	-0.460215	1.37575	down	-1.17095	-0.227684	1.17095	down	-1.07792	-0.108253	1.07792	down
TaAffx.54453.1.S1_at	0.0127355	0.00832795	5.09116e-06	0.000193851	4.14784e-05	9.9383e-07	-1.12407	-0.168735	1.12407	down	1.27201	0.347109	1.27201	up	3.47553	1.79723	3.47553	up
Ta.10832.1.S1_at	0.0127484	0.945197	0.000274474	0.000195108	0.860817	8.24869e-05	2.03786	1.02705	2.03786	up	2.58165	1.36829	2.58165	up	2.11465	1.08042	2.11465	up
Ta.11821.1.S1_a_at	0.0127484	0.355163	0.0229452	0.000195319	0.0850476	0.0118089	1.28615	0.363053	1.28615	up	1.56325	0.644546	1.56325	up	2.63906	1.40003	2.63906	up
Ta.13517.1.S1_at	0.0127484	0.707661	1.28377e-09	0.000195473	0.414681	9.48561e-11	-1.56141	-0.642851	1.56141	down	-1.21568	-0.281759	1.21568	down	-1.38414	-0.468987	1.38414	down
TaAffx.119938.1.A1_at	0.0127516	0.0601418	9.36751e-08	0.000195734	0.00215492	1.19035e-08	-1.07739	-0.107544	1.07739	down	1.47739	0.563051	1.47739	up	1.74067	0.799641	1.74067	up
TaAffx.26372.1.S1_s_at	0.0127644	0.166791	1.67982e-06	0.000196144	0.0176025	2.90563e-07	3.099	1.6318	3.099	up	1.4365	0.522557	1.4365	up	1.22336	0.29085	1.22336	up
Ta.6477.1.A1_a_at	0.0128384	0.140514	8.48649e-09	0.000198561	0.0123196	8.02766e-10	-2.70035	-1.43315	2.70035	down	-1.15152	-0.203537	1.15152	down	-1.38111	-0.465827	1.38111	down
Ta.20366.2.S1_x_at	0.0128384	0.789859	0.184014	0.000197869	0.546679	0.130616	-2.66545	-1.41438	2.66545	down	-1.64627	-0.719204	1.64627	down	-2.3287	-1.21953	2.3287	down
TaAffx.56527.1.S1_at	0.0128384	0.00479992	1.66328e-06	0.000198424	1.368e-05	2.87426e-07	-1.05562	-0.0780931	1.05562	down	1.09487	0.130756	1.09487	up	3.58393	1.84154	3.58393	up
TaAffx.112770.1.S1_x_at	0.0128384	0.00578924	6.01407e-07	0.000198326	2.01198e-05	9.32951e-08	-2.6262	-1.39298	2.6262	down	6.44389	2.68793	6.44389	up	12.3112	3.6219	12.3112	up
Ta.7575.2.S1_x_at	0.0128384	0.460863	6.12056e-09	0.000198163	0.154574	5.54536e-10	1.7572	0.813274	1.7572	up	1.33247	0.414099	1.33247	up	1.19717	0.259632	1.19717	up
TaAffx.111639.1.S1_at	0.0128384	0.164485	0.000345475	0.000197977	0.0170624	0.000106364	2.52094	1.33396	2.52094	up	1.32741	0.408612	1.32741	up	1.18711	0.247448	1.18711	up
Ta.6275.1.S1_at	0.0128553	0.0601277	0.565345	0.000199036	0.00214192	0.499212	-6.80416	-2.76642	6.80416	down	-1.22192	-0.289152	1.22192	down	-1.47518	-0.560891	1.47518	down
TaAffx.97429.1.S1_at	0.0128948	0.0828684	0.00465525	0.000200935	0.00408895	0.00193291	4.09936	2.0354	4.09936	up	1.41566	0.501478	1.41566	up	1.1736	0.230941	1.1736	up
Ta.26904.1.S1_at	0.0128948	0.00515534	1.0366e-13	0.000200663	1.59109e-05	1.60841e-15	-6.7934	-2.76414	6.7934	down	1.11126	0.152198	1.11126	up	-1.19234	-0.253801	1.19234	down
Ta.25703.2.A1_s_at	0.0128948	0.403179	0.000629679	0.000200825	0.113422	0.00020731	2.68607	1.4255	2.68607	up	3.73818	1.90234	3.73818	up	1.30678	0.386015	1.30678	up
Ta.11283.2.S1_a_at	0.0128948	0.24548	0.000225689	0.000200241	0.0385385	6.64107e-05	2.09939	1.06997	2.09939	up	1.34861	0.431478	1.34861	up	1.15842	0.212164	1.15842	up
Ta.6161.3.S1_x_at	0.0128948	0.203664	0.000672301	0.000200264	0.0266177	0.000222878	1.63751	0.711507	1.63751	up	1.31256	0.392386	1.31256	up	1.04646	0.0655176	1.04646	up
TaAffx.62108.1.S1_at	0.0128948	0.0124575	3.3415e-07	0.000200718	9.50921e-05	4.86963e-08	-1.48245	-0.567982	1.48245	down	2.33357	1.22254	2.33357	up	8.10422	3.01867	8.10422	up
TaAffx.38048.1.A1_at	0.0128977	0.793997	0.414035	0.000201194	0.553029	0.342472	4.61653	2.20681	4.61653	up	2.88782	1.52998	2.88782	up	2.26747	1.18108	2.26747	up
Ta.28446.1.S1_at	0.0128986	0.944855	0.0711554	0.000201424	0.859972	0.0431339	2.15325	1.10651	2.15325	up	2.13915	1.09704	2.13915	up	2.70691	1.43665	2.70691	up
TaAffx.97720.1.A1_at	0.0129445	0.143202	1.20092e-07	0.000202356	0.0128768	1.57057e-08	-2.03078	-1.02203	2.03078	down	-1.34441	-0.426974	1.34441	down	-1.06426	-0.0898467	1.06426	down
Ta.14203.1.S1_at	0.0129658	0.0652744	8.95094e-06	0.000202904	0.00252759	1.85997e-06	2.51693	1.33167	2.51693	up	1.29043	0.367849	1.29043	up	1.0541	0.0760056	1.0541	up
Ta.6198.2.S1_x_at	0.0129682	0.618836	1.11482e-07	0.000203732	0.301149	1.44482e-08	1.64877	0.721393	1.64877	up	1.31802	0.398375	1.31802	up	1.23698	0.306822	1.23698	up
Ta.13687.1.S1_at	0.0129682	0.857399	8.48709e-09	0.000203173	0.6703	8.0309e-10	1.26416	0.338181	1.26416	up	1.14978	0.201352	1.14978	up	1.19265	0.25417	1.19265	up
Ta.12876.1.S1_a_at	0.0129682	0.976989	0.10057	0.000203503	0.937001	0.0645084	-1.28031	-0.356498	1.28031	down	-1.24241	-0.313147	1.24241	down	-1.30712	-0.386392	1.30712	down
Ta.6870.2.S1_a_at	0.0129682	0.152383	0.0104413	0.00020402	0.0146019	0.00481322	1.78775	0.838143	1.78775	up	1.20911	0.273941	1.20911	up	1.09363	0.12913	1.09363	up
TaAffx.23136.2.S1_at	0.0129682	0.810033	0.0485911	0.000203964	0.581229	0.027841	-1.47011	-0.555927	1.47011	down	-1.27088	-0.345829	1.27088	down	-1.25921	-0.332523	1.25921	down
Ta.28271.1.S1_at	0.012992	0.123261	6.7436e-13	0.00020461	0.00936057	1.56896e-14	3.82334	1.93483	3.82334	up	1.16031	0.214514	1.16031	up	1.56705	0.648053	1.56705	up
Ta.13368.3.A1_at	0.0130106	0.103279	0.0289208	0.000205119	0.00645518	0.0153528	-1.34134	-0.423677	1.34134	down	-1.06496	-0.0908033	1.06496	down	-1.053	-0.0745074	1.053	down
Ta.10358.1.A1_at	0.0130188	0.57671	1.0243e-14	0.000205465	0.2567	7.39299e-17	-1.12167	-0.16565	1.12167	down	-1.40898	-0.494654	1.40898	down	-1.39542	-0.480699	1.39542	down
Ta.30527.1.S1_x_at	0.013093	0.0483653	1.14129e-08	0.000207148	0.00136785	1.12134e-09	-4.04682	-2.01679	4.04682	down	-1.46279	-0.548726	1.46279	down	-1.02894	-0.0411527	1.02894	down
Ta.6555.3.S1_a_at	0.013093	0.0617727	3.87748e-08	0.000207286	0.00229088	4.44294e-09	2.3006	1.20201	2.3006	up	1.3362	0.41814	1.3362	up	1.003	0.00431651	1.003	up
TaAffx.29451.1.S1_at	0.013093	0.701506	0.128318	0.00020729	0.406664	0.0856768	1.34944	0.432358	1.34944	up	1.13539	0.183193	1.13539	up	1.29636	0.374462	1.29636	up
Ta.10337.1.S1_at	0.0130935	0.123261	0.000190041	0.000207699	0.0093483	5.48939e-05	1.85808	0.893816	1.85808	up	1.31292	0.392783	1.31292	up	1.03186	0.0452414	1.03186	up
Ta.12178.1.A1_at	0.0130935	0.785067	0.859385	0.000207733	0.53754	0.83013	-1.43958	-0.525646	1.43958	down	-1.44303	-0.529098	1.44303	down	-1.85985	-0.895184	1.85985	down
Ta.6737.2.S1_a_at	0.0133035	0.308348	6.76659e-08	0.000211285	0.061966	8.29014e-09	1.84197	0.881247	1.84197	up	1.52777	0.611428	1.52777	up	1.08649	0.119681	1.08649	up
Ta.25919.1.S1_at	0.0133153	0.572945	0.0510503	0.000211695	0.252602	0.0294666	-1.53994	-0.622876	1.53994	down	-3.03615	-1.60224	3.03615	down	-1.82849	-0.870652	1.82849	down
Ta.9408.1.S1_at	0.0133351	0.0107409	7.48851e-14	0.000212324	6.81345e-05	1.06464e-15	1.79762	0.846092	1.79762	up	1.05299	0.0744863	1.05299	up	1.00502	0.00722837	1.00502	up
Ta.7318.1.S1_at	0.0133351	0.359546	2.02188e-14	0.000212459	0.0872161	1.92332e-16	-1.7602	-0.815737	1.7602	down	-1.30613	-0.385304	1.30613	down	-1.15285	-0.205199	1.15285	down
Ta.6435.1.S1_a_at	0.0133351	0.296921	0.0082899	0.000212675	0.0571464	0.00370498	1.76849	0.822514	1.76849	up	1.22539	0.293238	1.22539	up	1.16974	0.226192	1.16974	up
Ta.10028.1.S1_at	0.013357	0.121768	2.22039e-06	0.000213247	0.00908643	3.95992e-07	30.9482	4.95178	30.9482	up	5.30509	2.40738	5.30509	up	1.09374	0.129264	1.09374	up
Ta.10281.1.S1_a_at	0.0133598	0.0855712	7.81938e-06	0.000213513	0.00444285	1.60208e-06	-5.39409	-2.43138	5.39409	down	-1.38712	-0.472097	1.38712	down	-1.31337	-0.393271	1.31337	down
Ta.24114.8.S1_at	0.0133738	0.0147849	2.18584e-05	0.00021396	0.000129695	4.99647e-06	168.924	7.40023	168.924	up	1.0491	0.0691555	1.0491	up	1.86292	0.897563	1.86292	up
TaAffx.87265.1.S1_at	0.013396	0.67199	0.88597	0.000214538	0.366966	0.861585	1.3995	0.484912	1.3995	up	1.14267	0.192405	1.14267	up	1.32108	0.401712	1.32108	up
TaAffx.33919.1.S1_at	0.0133996	0.959109	0.949385	0.000215916	0.893819	0.938697	-4.65505	-2.2188	4.65505	down	-6.09985	-2.60877	6.09985	down	-3.96555	-1.98752	3.96555	down
Ta.13439.1.S1_a_at	0.0133996	0.122083	1.7012e-05	0.000215436	0.00912407	3.79474e-06	84.4759	6.40047	84.4759	up	2.14669	1.10211	2.14669	up	3.00317	1.58648	3.00317	up
TaAffx.36888.1.A1_at	0.0133996	0.697518	0.166145	0.000215511	0.40083	0.115822	2.09035	1.06374	2.09035	up	1.55897	0.64059	1.55897	up	1.41372	0.499497	1.41372	up
TaAffx.120421.1.A1_at	0.0133996	0.972082	0.00213985	0.000215868	0.924766	0.000806959	-1.26086	-0.334409	1.26086	down	-1.21663	-0.282888	1.21663	down	-1.27951	-0.355595	1.27951	down
Ta.30376.1.A1_at	0.0133996	0.381131	0.0126856	0.000215933	0.0993961	0.00600917	-2.01604	-1.01152	2.01604	down	-1.13082	-0.177365	1.13082	down	-1.82232	-0.865774	1.82232	down
TaAffx.86181.1.S1_at	0.0133996	0.212362	1.14829e-08	0.00021519	0.0289313	1.12937e-09	-1.54281	-0.62556	1.54281	down	-1.01463	-0.0209552	1.01463	down	-1.5254	-0.609191	1.5254	down
Ta.11802.3.S1_x_at	0.0134175	0.137741	0.120885	0.000216667	0.0117718	0.0799336	1.60832	0.685553	1.60832	up	1.15758	0.211114	1.15758	up	1.07163	0.0998015	1.07163	up
Ta.11542.1.S1_x_at	0.0134175	0.147934	1.64252e-06	0.000216572	0.0137583	2.83455e-07	-2.25961	-1.17607	2.25961	down	-1.18698	-0.247299	1.18698	down	-1.22322	-0.290679	1.22322	down
TaAffx.24598.1.S1_at	0.0134243	0.134191	0.000377849	0.000216999	0.0110571	0.000117519	1.03073	0.0436609	1.03073	up	1.51676	0.600997	1.51676	up	2.31668	1.21206	2.31668	up
Ta.13226.1.S1_at	0.0134951	0.97995	0.000851469	0.00021949	0.944627	0.000289364	-1.35278	-0.435923	1.35278	down	-1.44177	-0.527836	1.44177	down	-1.38072	-0.465417	1.38072	down
Ta.4763.2.A1_at	0.0134951	0.598596	0.113653	0.000218862	0.279766	0.0743659	-1.30299	-0.381826	1.30299	down	-1.64754	-0.720318	1.64754	down	-2.09967	-1.07016	2.09967	down
Ta.12295.1.S1_at	0.0134951	0.945598	0.00107661	0.000219136	0.862	0.00037603	1.32356	0.404419	1.32356	up	1.39153	0.476669	1.39153	up	1.47126	0.55705	1.47126	up
Ta.23685.1.A1_a_at	0.0134951	0.00828447	9.86019e-11	0.000219105	3.99634e-05	5.14229e-12	-3.28982	-1.71801	3.28982	down	-1.02008	-0.0286754	1.02008	down	-1.06262	-0.0876323	1.06262	down
Ta.8554.1.S1_at	0.0134951	0.0841373	1.5883e-07	0.000219359	0.00425427	2.13927e-08	-3.6588	-1.87137	3.6588	down	-1.38455	-0.469419	1.38455	down	-1.15002	-0.201663	1.15002	down
Ta.26958.2.S1_at	0.0134951	0.143219	0.612709	0.000218983	0.0128878	0.550196	-1.48025	-0.565839	1.48025	down	-1.1221	-0.166205	1.1221	down	-1.06632	-0.0926423	1.06632	down
Ta.3487.3.S1_x_at	0.0135001	0.361722	0.000177846	0.000219796	0.088291	5.10075e-05	1.35381	0.437026	1.35381	up	1.10002	0.137525	1.10002	up	1.12207	0.166167	1.12207	up
Ta.26156.2.S1_a_at	0.0135367	0.443825	0.600803	0.000220618	0.14167	0.537477	1.75781	0.813782	1.75781	up	1.18372	0.243331	1.18372	up	1.33388	0.415632	1.33388	up
Ta.24114.8.S1_x_at	0.0135509	0.0143841	2.73192e-05	0.000221526	0.000124152	6.38967e-06	194.759	7.60555	194.759	up	1.06091	0.085302	1.06091	up	1.8284	0.870585	1.8284	up
Ta.18601.1.S1_at	0.0135509	0.288523	6.42006e-11	0.000221482	0.0539539	3.15499e-12	1.49247	0.577702	1.49247	up	1.56403	0.645269	1.56403	up	1.04542	0.0640839	1.04542	up
Ta.7864.1.A1_at	0.0135509	0.094938	0.00213794	0.000221337	0.00551248	0.0008061	-1.64643	-0.719337	1.64643	down	-1.47514	-0.56085	1.47514	down	1.04769	0.0672058	1.04769	up
TaAffx.108672.1.S1_at	0.0135856	0.862282	0.00683829	0.000222319	0.680049	0.00297761	2.15471	1.10749	2.15471	up	1.57909	0.659098	1.57909	up	1.80254	0.850031	1.80254	up
Ta.28069.1.A1_at	0.0136095	0.991327	0.00779932	0.000222937	0.974847	0.00345302	-1.33461	-0.416423	1.33461	down	-1.35479	-0.438067	1.35479	down	-1.30495	-0.383989	1.30495	down
TaAffx.108987.1.S1_at	0.0136115	0.0193357	1.80364e-05	0.000223195	0.000226378	4.05085e-06	-1.96383	-0.973671	1.96383	down	5.69314	2.50922	5.69314	up	15.2227	3.92815	15.2227	up
TaAffx.110994.1.S1_s_at	0.01365	0.778765	0.00605607	0.000224054	0.527693	0.00260055	1.70175	0.767017	1.70175	up	1.37848	0.463083	1.37848	up	1.34944	0.43236	1.34944	up
Ta.24609.1.A1_at	0.0137277	0.330953	1.15181e-05	0.000225785	0.0723063	2.45529e-06	-1.73942	-0.798602	1.73942	down	-1.2576	-0.330668	1.2576	down	-1.1544	-0.207147	1.1544	down
Ta.4426.2.A1_at	0.0137277	0.00182044	6.59634e-09	0.000225569	1.96293e-06	6.03677e-10	-1.83915	-0.879042	1.83915	down	-1.04035	-0.057071	1.04035	down	1.07353	0.102363	1.07353	up
TaAffx.39140.1.S1_at	0.0138261	0.997606	0.141844	0.000228109	0.994753	0.096232	-1.23423	-0.303606	1.23423	down	-1.2381	-0.308123	1.2381	down	-1.24968	-0.321555	1.24968	down
Ta.14631.2.S1_a_at	0.0138261	0.149691	0.594857	0.000228112	0.0141045	0.530901	2.8675	1.51979	2.8675	up	1.49405	0.579231	1.49405	up	1.12236	0.166529	1.12236	up
Ta.2076.2.A1_at	0.0138261	0.00765543	1.27158e-08	0.000228324	3.42431e-05	1.26648e-09	-2.6892	-1.42718	2.6892	down	-1.0845	-0.117036	1.0845	down	1.02131	0.0304236	1.02131	up
Ta.3049.3.S1_a_at	0.0138261	0.301258	0.011372	0.000227817	0.0589002	0.00530314	1.67892	0.747532	1.67892	up	1.31637	0.396568	1.31637	up	1.09383	0.129388	1.09383	up
TaAffx.80488.2.S1_s_at	0.0139578	0.0863616	0.030568	0.00023073	0.00454852	0.016361	1.91175	0.93489	1.91175	up	1.37939	0.46403	1.37939	up	-1.0201	-0.0287172	1.0201	down
Ta.28006.1.S1_s_at	0.0139622	0.00847172	2.67592e-09	0.000231035	4.29707e-05	2.17434e-10	2.35423	1.23525	2.35423	up	1.13307	0.18024	1.13307	up	-1.05806	-0.0814233	1.05806	down
Ta.1351.1.A1_at	0.0139657	0.238617	2.73778e-09	0.000231325	0.0365573	2.23235e-10	-1.80049	-0.848392	1.80049	down	-1.05327	-0.0748812	1.05327	down	-1.45732	-0.543315	1.45732	down
TaAffx.31391.1.S1_at	0.0139861	0.671679	0.68195	0.000231896	0.366605	0.625474	-1.06183	-0.0865564	1.06183	down	-1.15036	-0.202082	1.15036	down	-1.16125	-0.215679	1.16125	down
Ta.7118.1.S1_a_at	0.014019	0.137309	0.00218341	0.000232854	0.0116615	0.000825874	2.34304	1.22838	2.34304	up	1.47186	0.557641	1.47186	up	1.04776	0.067309	1.04776	up
Ta.3364.1.A1_at	0.014019	0.395514	0.000221507	0.000232908	0.108858	6.51029e-05	1.43094	0.516968	1.43094	up	1.28508	0.361857	1.28508	up	1.07345	0.102255	1.07345	up
Ta.4283.1.S1_a_at	0.0141992	0.0307446	2.69806e-06	0.000236166	0.000541752	4.91278e-07	1.86554	0.899594	1.86554	up	-1.03343	-0.047445	1.03343	down	1.20118	0.264449	1.20118	up
Ta.7812.1.A1_s_at	0.0141992	0.0290823	5.05376e-05	0.000236374	0.000491882	1.26128e-05	1.70504	0.76981	1.70504	up	1.29279	0.370483	1.29279	up	-1.0859	-0.118896	1.0859	down
Ta.3716.1.S1_a_at	0.0142438	0.0131532	1.14026e-10	0.000237353	0.000104861	6.07006e-12	2.60975	1.38391	2.60975	up	1.14347	0.193417	1.14347	up	-1.02173	-0.0310175	1.02173	down
Ta.24765.1.A1_at	0.0142563	0.836307	0.264735	0.000237799	0.630467	0.200945	-3.88731	-1.95877	3.88731	down	-2.36308	-1.24067	2.36308	down	-2.33788	-1.2252	2.33788	down
TaAffx.22954.1.S1_at	0.0142867	0.541985	0.849912	0.000238543	0.221847	0.81859	-1.24519	-0.316365	1.24519	down	-1.24707	-0.318544	1.24707	down	-1.06931	-0.0966851	1.06931	down
Ta.700.1.S1_at	0.0142943	0.0895477	0.00113399	0.000238907	0.00492169	0.000398489	1.59769	0.675991	1.59769	up	1.13286	0.179971	1.13286	up	1.04879	0.0687256	1.04879	up
Ta.10925.1.A1_at	0.0143477	0.0107541	4.66237e-08	0.000240039	6.88552e-05	5.45705e-09	-2.97525	-1.57301	2.97525	down	1.00212	0.00305869	1.00212	up	-1.10603	-0.145387	1.10603	down
TaAffx.65025.1.S1_s_at	0.0143555	0.799781	0.00831194	0.000240408	0.563162	0.00371605	-1.84928	-0.886967	1.84928	down	-1.58744	-0.666699	1.58744	down	-1.3757	-0.460169	1.3757	down
Ta.6293.3.S1_s_at	0.0144031	0.131934	0.0246016	0.000241445	0.0106875	0.0127726	2.06753	1.04791	2.06753	up	1.0526	0.0739513	1.0526	up	1.34199	0.424371	1.34199	up
TaAffx.35825.1.S1_at	0.0144997	0.816653	2.15625e-08	0.000243487	0.594271	2.28804e-09	1.25493	0.327607	1.25493	up	1.48131	0.566875	1.48131	up	1.29254	0.370207	1.29254	up
Ta.13624.2.S1_at	0.0144997	0.5698	3.73727e-05	0.000243547	0.248763	9.03008e-06	2.48289	1.31202	2.48289	up	1.46343	0.549357	1.46343	up	1.55235	0.634455	1.55235	up
Ta.11060.1.S1_at	0.0145059	0.516183	0.230817	0.000243893	0.198676	0.170674	-1.3851	-0.469987	1.3851	down	-1.77452	-0.827427	1.77452	down	-2.74186	-1.45515	2.74186	down
Ta.14071.1.S1_x_at	0.0145083	0.423991	6.69642e-12	0.000244173	0.127538	2.31637e-13	-4.88527	-2.28844	4.88527	down	-1.54176	-0.62458	1.54176	down	-2.28364	-1.19134	2.28364	down
Ta.6156.1.S1_at	0.0145368	0.721395	5.49984e-11	0.000244895	0.434348	2.64423e-12	1.4989	0.583907	1.4989	up	1.27961	0.355704	1.27961	up	1.21659	0.282838	1.21659	up
TaAffx.10527.1.S1_at	0.0145933	0.951923	1.14321e-05	0.00024609	0.876697	2.43449e-06	-1.37668	-0.461195	1.37668	down	-1.27267	-0.347862	1.27267	down	-1.29451	-0.372408	1.29451	down
Ta.1569.2.S1_x_at	0.0146071	0.134942	0.0217605	0.000246566	0.011205	0.0111153	1.73509	0.79501	1.73509	up	1.15714	0.210562	1.15714	up	1.09679	0.133282	1.09679	up
Ta.25582.2.S1_a_at	0.014624	0.414577	0.0185109	0.000247338	0.120931	0.00922668	1.57932	0.659307	1.57932	up	1.18432	0.244059	1.18432	up	1.18389	0.24354	1.18389	up
TaAffx.129222.3.S1_at	0.014624	0.580792	0.562807	0.000247104	0.260584	0.496484	-1.21778	-0.284259	1.21778	down	-1.29923	-0.377658	1.29923	down	-1.08851	-0.122349	1.08851	down
TaAffx.122646.1.S1_at	0.0146297	0.568038	0.228644	0.000247919	0.246653	0.168737	2.96044	1.56581	2.96044	up	1.58102	0.660852	1.58102	up	1.67594	0.744972	1.67594	up
TaAffx.110211.1.S1_at	0.0146297	0.641209	8.5755e-05	0.000247847	0.328342	2.26969e-05	1.98	0.985504	1.98	up	1.81579	0.860595	1.81579	up	1.28535	0.362166	1.28535	up
Ta.13624.2.S1_x_at	0.0146497	0.401281	0.000215768	0.000248502	0.112359	6.32116e-05	2.13284	1.09278	2.13284	up	1.34387	0.426396	1.34387	up	1.2913	0.368825	1.2913	up
TaAffx.110188.1.S1_at	0.0146785	0.415624	0.310089	0.000249235	0.121436	0.242673	-1.40156	-0.487029	1.40156	down	-1.1061	-0.145481	1.1061	down	-1.16756	-0.223491	1.16756	down
Ta.27919.1.S1_at	0.0146889	0.342568	0.00131641	0.000249656	0.0783455	0.000470466	1.46591	0.551798	1.46591	up	1.27529	0.350827	1.27529	up	1.06604	0.0922643	1.06604	up
Ta.25417.1.S1_at	0.0148062	0.511497	0.255369	0.000251896	0.194413	0.192498	5.81462	2.53968	5.81462	up	2.78239	1.47632	2.78239	up	1.73317	0.793416	1.73317	up
Ta.4632.1.S1_at	0.0148365	0.0035654	2.4819e-12	0.000253151	7.53865e-06	7.32629e-14	2.91535	1.54367	2.91535	up	1.00126	0.00181198	1.00126	up	-1.01581	-0.0226366	1.01581	down
Ta.12410.1.A1_at	0.0148365	0.393301	6.86728e-07	0.000252747	0.107085	1.08084e-07	-2.1389	-1.09687	2.1389	down	-1.41572	-0.501534	1.41572	down	-1.23721	-0.307089	1.23721	down
TaAffx.128541.42.S1_x_at	0.0148365	0.00567655	5.51151e-06	0.00025306	1.90694e-05	1.08643e-06	-1.06583	-0.0919783	1.06583	down	1.11806	0.160997	1.11806	up	5.42765	2.44033	5.42765	up
Ta.30183.2.S1_a_at	0.0148654	0.00552575	6.17145e-11	0.000253892	1.81953e-05	3.01332e-12	2.74407	1.45632	2.74407	up	1.13191	0.178761	1.13191	up	-1.09292	-0.128191	1.09292	down
TaAffx.128648.2.A1_at	0.0148955	0.207591	0.030011	0.000254654	0.0276081	0.0160174	15.261	3.93178	15.261	up	4.31168	2.10825	4.31168	up	1.27383	0.349174	1.27383	up
Ta.319.1.S1_a_at	0.01496	0.244963	0.000289622	0.000256004	0.0383579	8.74823e-05	-1.33084	-0.412342	1.33084	down	-1.01558	-0.0223046	1.01558	down	-1.29635	-0.374451	1.29635	down
Ta.794.1.S1_at	0.014971	0.0028313	4.6183e-06	0.000257472	5.22483e-06	8.93077e-07	3.35345	1.74565	3.35345	up	1.10838	0.148447	1.10838	up	-1.13622	-0.184245	1.13622	down
TaAffx.4587.1.S1_at	0.014971	0.498221	0.020555	0.000257765	0.183345	0.0104079	1.84893	0.886688	1.84893	up	1.17245	0.229526	1.17245	up	1.61172	0.688602	1.61172	up
Ta.30358.1.S1_s_at	0.014971	0.0885216	0.209304	0.000257878	0.00478153	0.152048	-2.23653	-1.16126	2.23653	down	-1.15218	-0.204364	1.15218	down	-1.1498	-0.201388	1.1498	down
Ta.25202.1.S1_at	0.014971	0.866353	0.630699	0.000256704	0.688446	0.569738	-1.44607	-0.532134	1.44607	down	-1.44892	-0.53498	1.44892	down	-1.75613	-0.8124	1.75613	down
TaAffx.85356.1.S1_at	0.014971	0.461946	0.0318563	0.000257936	0.155352	0.0171527	1.2563	0.329184	1.2563	up	1.09869	0.135784	1.09869	up	1.0892	0.123265	1.0892	up
Ta.7118.2.S1_at	0.014971	0.577317	0.00935878	0.000256977	0.257355	0.00424881	1.18866	0.249334	1.18866	up	1.24323	0.31409	1.24323	up	1.07138	0.0994667	1.07138	up
Ta.21216.3.S1_a_at	0.014971	0.323902	0.000105746	0.000256631	0.0688946	2.86633e-05	1.84672	0.884962	1.84672	up	1.5941	0.67274	1.5941	up	1.08193	0.113603	1.08193	up
Ta.27373.1.S1_s_at	0.0149979	0.0872505	0.00204302	0.000259148	0.00465568	0.000766299	4.17825	2.0629	4.17825	up	1.35986	0.443456	1.35986	up	1.21215	0.27757	1.21215	up
Ta.6443.3.A1_a_at	0.0149979	0.0201252	2.11543e-07	0.000259147	0.000244478	2.93949e-08	2.1285	1.08984	2.1285	up	1.27393	0.349283	1.27393	up	-1.08938	-0.123502	1.08938	down
Ta.8965.1.S1_at	0.0149979	0.739163	5.31005e-08	0.0002589	0.462283	6.31667e-09	-1.44488	-0.530954	1.44488	down	-1.1897	-0.250601	1.1897	down	-1.28196	-0.358352	1.28196	down
Ta.9290.1.S1_x_at	0.0150668	0.885299	0.000133363	0.000260701	0.727303	3.70231e-05	-1.67937	-0.747923	1.67937	down	-2.26621	-1.18028	2.26621	down	-1.83618	-0.876706	1.83618	down
Ta.5939.1.A1_at	0.0150668	0.277714	1.7418e-05	0.00026084	0.0496117	3.89602e-06	-1.70662	-0.771141	1.70662	down	-1.05888	-0.0825328	1.05888	down	-1.42801	-0.51401	1.42801	down
Ta.14461.1.S1_x_at	0.0150714	0.0699303	5.0266e-09	0.00026183	0.00294746	4.4447e-10	-1.71697	-0.779868	1.71697	down	-1.15331	-0.205781	1.15331	down	-1.03404	-0.0482856	1.03404	down
Ta.11380.1.A1_at	0.0150714	0.713782	0.000346089	0.000263201	0.423301	0.000106593	-1.38886	-0.473898	1.38886	down	-1.43	-0.51601	1.43	down	-1.90558	-0.930229	1.90558	down
Ta.10164.2.S1_x_at	0.0150714	0.36283	4.67282e-05	0.000262946	0.0889049	1.15641e-05	-1.40451	-0.490071	1.40451	down	-1.12419	-0.16889	1.12419	down	-1.12137	-0.165262	1.12137	down
TaAffx.64925.1.S1_at	0.0150714	0.876559	0.000303965	0.000262581	0.708626	9.23254e-05	-1.29461	-0.372515	1.29461	down	-1.1923	-0.253753	1.1923	down	-1.33953	-0.421731	1.33953	down
Ta.3749.1.S1_at	0.0150714	0.0414198	1.84832e-09	0.000263426	0.000990447	1.43363e-10	-1.17024	-0.2268	1.17024	down	-2.56613	-1.35959	2.56613	down	-1.06723	-0.0938768	1.06723	down
TaAffx.92312.1.S1_at	0.0150714	0.75247	0.701715	0.000262611	0.484716	0.647824	-1.34325	-0.425727	1.34325	down	-1.44418	-0.530246	1.44418	down	-1.79151	-0.841178	1.79151	down
TaAffx.15392.1.S1_at	0.0150714	0.937387	2.42837e-06	0.000261237	0.842653	4.37011e-07	1.30769	0.387016	1.30769	up	1.46479	0.550693	1.46479	up	1.4004	0.485841	1.4004	up
TaAffx.38425.1.A1_at	0.0150714	0.651794	0.034352	0.000261508	0.341122	0.0186885	1.62194	0.697725	1.62194	up	1.26407	0.338075	1.26407	up	1.86882	0.902124	1.86882	up
TaAffx.64485.1.A1_at	0.0150714	0.881637	0.402463	0.000262083	0.719281	0.331135	-2.62326	-1.39136	2.62326	down	-1.79762	-0.846087	1.79762	down	-2.31601	-1.21164	2.31601	down
Ta.9583.3.S1_x_at	0.0150714	0.0969343	0.178445	0.000262926	0.00576645	0.12601	1.94902	0.962747	1.94902	up	1.29337	0.371135	1.29337	up	1.02068	0.0295281	1.02068	up
Ta.23804.1.S1_at	0.0150782	0.016383	0.00247687	0.000263794	0.000160969	0.000951189	2.16204	1.11239	2.16204	up	1.09067	0.125217	1.09067	up	1.01221	0.0175155	1.01221	up
Ta.22396.1.S1_at	0.0151317	0.667724	0.270856	0.000264983	0.360763	0.20655	-1.41461	-0.500403	1.41461	down	-1.42588	-0.511856	1.42588	down	-2.01142	-1.00822	2.01142	down
Ta.2745.2.S1_a_at	0.0151424	0.451051	8.01156e-06	0.000266021	0.14676	1.64545e-06	1.75663	0.812809	1.75663	up	1.18113	0.240167	1.18113	up	1.3331	0.414781	1.3331	up
TaAffx.116485.1.S1_at	0.0151424	0.110019	0.00025192	0.000266177	0.00739923	7.50469e-05	2.45108	1.29342	2.45108	up	1.28495	0.361716	1.28495	up	1.11012	0.150714	1.11012	up
Ta.16000.1.S1_at	0.0151424	0.911376	0.000398247	0.000265429	0.78541	0.000124678	1.65785	0.729316	1.65785	up	1.50315	0.587993	1.50315	up	1.3967	0.482023	1.3967	up
Ta.7772.2.S1_a_at	0.0151424	0.130998	0.536315	0.000265721	0.0105049	0.468137	2.3437	1.22879	2.3437	up	1.42091	0.506811	1.42091	up	1.05257	0.0739141	1.05257	up
TaAffx.3910.1.A1_at	0.0151612	0.138506	5.8167e-11	0.00026676	0.0119086	2.81882e-12	-3.20866	-1.68197	3.20866	down	-1.06717	-0.0937859	1.06717	down	-1.67092	-0.740646	1.67092	down
Ta.7621.1.S1_at	0.0151811	0.875668	2.15746e-07	0.000267362	0.706066	3.00489e-08	-1.38776	-0.472755	1.38776	down	-1.24237	-0.313095	1.24237	down	-1.4337	-0.519742	1.4337	down
TaAffx.108183.1.S1_at	0.0152283	0.223148	0.0233869	0.000268446	0.0320635	0.0120639	1.16365	0.218662	1.16365	up	1.00841	0.0120787	1.00841	up	1.21491	0.280851	1.21491	up
Ta.16407.1.S1_at	0.0152396	0.335479	0.0226554	0.000268901	0.0745373	0.0116429	2.11381	1.07985	2.11381	up	1.32374	0.40462	1.32374	up	1.23555	0.305149	1.23555	up
Ta.13440.2.S1_x_at	0.0152481	0.743151	0.00636267	0.000269303	0.469804	0.00274914	-1.39671	-0.482032	1.39671	down	-1.56231	-0.643678	1.56231	down	-1.22626	-0.294264	1.22626	down
Ta.25768.1.A1_at	0.015249	0.00350037	3.80742e-12	0.000269573	7.33476e-06	1.20432e-13	-3.05731	-1.61226	3.05731	down	1.05713	0.0801596	1.05713	up	-1.03768	-0.0533567	1.03768	down
Ta.11570.1.A1_at	0.0152926	0.376393	3.90063e-14	0.000270748	0.0966975	4.53433e-16	-1.39404	-0.479267	1.39404	down	-1.10785	-0.147756	1.10785	down	-1.70333	-0.768355	1.70333	down
Ta.14578.2.S1_at	0.0152926	0.912406	0.0378832	0.000270853	0.787728	0.020912	-1.63577	-0.709966	1.63577	down	-1.45639	-0.542393	1.45639	down	-1.39475	-0.480003	1.39475	down
Ta.2310.3.S1_a_at	0.0153209	0.0393858	0.042749	0.000271609	0.000914474	0.0240302	2.7326	1.45027	2.7326	up	1.16192	0.216505	1.16192	up	1.08142	0.112921	1.08142	up
Ta.1385.1.S1_a_at	0.0153359	0.83151	2.5298e-13	0.00027315	0.622371	4.82139e-15	-1.31843	-0.398825	1.31843	down	-1.55504	-0.636949	1.55504	down	-1.66186	-0.732799	1.66186	down
Ta.9205.1.S1_at	0.0153359	0.318831	0.000610681	0.000272982	0.0665773	0.000200416	-1.68314	-0.751152	1.68314	down	-1.08646	-0.119632	1.08646	down	-1.35413	-0.43737	1.35413	down
Ta.3038.3.S1_x_at	0.0153359	0.184299	2.4808e-08	0.000273044	0.0215322	2.68292e-09	2.10543	1.07411	2.10543	up	1.1336	0.180917	1.1336	up	1.28235	0.358787	1.28235	up
TaAffx.85324.1.S1_at	0.0153359	0.475784	0.167737	0.000272902	0.165458	0.117141	1.28449	0.361193	1.28449	up	1.19754	0.260074	1.19754	up	1.06368	0.0890584	1.06368	up
TaAffx.87142.1.S1_at	0.0153359	0.000593638	1.04038e-06	0.000272908	3.15917e-07	1.70892e-07	-4.68319	-2.22749	4.68319	down	1.00184	0.0026496	1.00184	up	1.21903	0.285736	1.21903	up
Ta.12288.1.A1_s_at	0.0153528	0.276499	0.00199454	0.000273961	0.0491208	0.000745993	-4.56288	-2.18995	4.56288	down	-1.15268	-0.204991	1.15268	down	-2.97789	-1.57429	2.97789	down
Ta.11608.1.A1_at	0.0153528	0.038193	9.87936e-06	0.000273909	0.000854296	2.07294e-06	-2.05171	-1.03683	2.05171	down	1.02736	0.0389447	1.02736	up	-1.23703	-0.306885	1.23703	down
Ta.23142.4.S1_s_at	0.0155219	0.00469499	2.7101e-06	0.00027735	1.29767e-05	4.93877e-07	175.89	7.45853	175.89	up	1.00226	0.00325853	1.00226	up	1.01646	0.0235534	1.01646	up
Ta.2534.1.S1_at	0.0155219	0.0609035	4.68847e-08	0.000278062	0.0022329	5.49522e-09	-3.73695	-1.90186	3.73695	down	-1.09717	-0.133793	1.09717	down	-1.34319	-0.425666	1.34319	down
TaAffx.29583.1.A1_at	0.0155219	0.153425	9.35222e-05	0.000278097	0.0147503	2.49844e-05	-1.5231	-0.607011	1.5231	down	-1.18044	-0.239326	1.18044	down	-1.04079	-0.0576781	1.04079	down
TaAffx.37190.1.S1_at	0.0155219	0.173363	0.0628134	0.000277688	0.0191102	0.0373826	1.6649	0.735432	1.6649	up	1.19016	0.251157	1.19016	up	1.07994	0.110954	1.07994	up
TaAffx.131033.1.A1_at	0.0155219	0.816583	0.765196	0.000278268	0.593971	0.71979	-1.35816	-0.441649	1.35816	down	-1.31414	-0.39412	1.31414	down	-1.60607	-0.683537	1.60607	down
Ta.3337.1.S1_at	0.0155405	0.881405	6.49362e-07	0.000278861	0.718871	1.01555e-07	-1.25009	-0.322028	1.25009	down	-1.1481	-0.19925	1.1481	down	-1.18473	-0.244556	1.18473	down
TaAffx.112844.1.S1_x_at	0.0155631	0.0842236	8.32022e-05	0.000279649	0.00429025	2.19604e-05	1.01232	0.0176708	1.01232	up	1.93524	0.952512	1.93524	up	5.55116	2.47279	5.55116	up
Ta.3426.3.S1_x_at	0.0155631	0.0587891	4.6012e-07	0.000279784	0.00203177	6.94032e-08	1.8754	0.907196	1.8754	up	1.16673	0.222474	1.16673	up	1.03023	0.0429612	1.03023	up
TaAffx.37380.1.A1_at	0.0156013	0.991031	0.0121868	0.00028073	0.973962	0.00573449	-1.5344	-0.617679	1.5344	down	-1.55226	-0.634366	1.55226	down	-1.62662	-0.701881	1.62662	down
Ta.28141.1.S1_x_at	0.0156551	0.00830432	0.000175327	0.000281958	4.10168e-05	5.02179e-05	2.91417	1.54308	2.91417	up	1.08888	0.122849	1.08888	up	-1.02512	-0.0357929	1.02512	down
Ta.7090.2.S1_at	0.0156616	0.130993	0.00774639	0.000282336	0.0104956	0.00342727	2.71309	1.43994	2.71309	up	1.36655	0.450542	1.36655	up	1.12413	0.168807	1.12413	up
Ta.10036.1.S1_at	0.0156685	0.821644	0.0121465	0.000282721	0.603306	0.00571156	3.01508	1.5922	3.01508	up	1.87567	0.907405	1.87567	up	2.08993	1.06345	2.08993	up
Ta.16218.1.A1_a_at	0.015683	0.884255	4.68676e-08	0.000283505	0.725016	5.49146e-09	-1.27811	-0.354016	1.27811	down	-1.4811	-0.566666	1.4811	down	-1.46159	-0.547536	1.46159	down
Ta.28770.2.S1_at	0.015683	0.904304	0.35346	0.000283463	0.771417	0.283557	-7.14693	-2.83732	7.14693	down	-4.28765	-2.10019	4.28765	down	-9.62361	-3.26658	9.62361	down
Ta.28765.1.A1_at	0.0157135	0.444844	4.29379e-08	0.000284317	0.142491	4.98066e-09	-1.70285	-0.767955	1.70285	down	-1.12095	-0.164721	1.12095	down	-1.64314	-0.716454	1.64314	down
Ta.19664.1.A1_at	0.0158001	0.613848	0.000104793	0.000286331	0.295254	2.83824e-05	1.87235	0.904853	1.87235	up	1.46211	0.548049	1.46211	up	1.26772	0.342234	1.26772	up
TaAffx.99206.1.S1_at	0.0158001	0.62496	0.00380352	0.000286672	0.308503	0.00153859	-1.08423	-0.116669	1.08423	down	-1.21572	-0.281809	1.21572	down	-1.26238	-0.336151	1.26238	down
Ta.4132.2.S1_a_at	0.0158001	0.402371	0.0385885	0.000286622	0.112981	0.0213488	1.81434	0.859447	1.81434	up	1.35325	0.436425	1.35325	up	1.16294	0.217777	1.16294	up
TaAffx.31511.1.S1_at	0.015802	0.104695	0.0197057	0.000286969	0.00663768	0.0099146	2.15009	1.10439	2.15009	up	1.22602	0.293984	1.22602	up	1.09105	0.125722	1.09105	up
TaAffx.70909.1.A1_at	0.0158024	0.698784	6.90857e-06	0.00028724	0.402506	1.39456e-06	-3.63608	-1.86239	3.63608	down	-1.85142	-0.888636	1.85142	down	-2.08682	-1.0613	2.08682	down
Ta.3649.1.S1_a_at	0.015804	0.0683502	0.0296756	0.000287531	0.00279404	0.0158132	2.70046	1.43321	2.70046	up	1.35822	0.44172	1.35822	up	1.02284	0.032578	1.02284	up
Ta.10670.1.A1_at	0.0158058	0.536131	0.200295	0.000287827	0.216415	0.144382	-1.48778	-0.573164	1.48778	down	-1.11745	-0.160205	1.11745	down	-1.38285	-0.467644	1.38285	down
TaAffx.65647.1.S1_at	0.0158846	0.00805392	8.97706e-06	0.000289527	3.73031e-05	1.866e-06	-1.18926	-0.250062	1.18926	down	1.33844	0.420553	1.33844	up	6.14518	2.61946	6.14518	up
Ta.28257.2.S1_a_at	0.0158971	0.0831104	1.2784e-08	0.00029002	0.00411442	1.27476e-09	2.96202	1.56658	2.96202	up	1.60766	0.684959	1.60766	up	-1.02608	-0.0371487	1.02608	down
Ta.7871.2.S1_a_at	0.0159461	0.37949	0.000348983	0.000291178	0.0982316	0.000107578	-2.44231	-1.28825	2.44231	down	-1.44445	-0.530518	1.44445	down	-1.29536	-0.373349	1.29536	down
Ta.13007.1.S1_at	0.0159906	0.0112744	0.000791972	0.000292256	7.51866e-05	0.000266801	-1.16343	-0.218385	1.16343	down	1.33283	0.414498	1.33283	up	1.8199	0.863861	1.8199	up
Ta.6009.1.S1_at	0.0160042	0.458694	0.000290831	0.00029378	0.152754	8.78862e-05	1.37523	0.459674	1.37523	up	1.37894	0.463565	1.37894	up	1.07627	0.106039	1.07627	up
Ta.9517.1.S1_at	0.0160042	0.350894	5.53676e-08	0.000293835	0.082689	6.61802e-09	1.74018	0.799239	1.74018	up	1.3465	0.42922	1.3465	up	1.11574	0.157995	1.11574	up
Ta.4280.1.S1_a_at	0.0160042	0.0890346	3.88934e-06	0.000293318	0.00484477	7.37818e-07	-2.10955	-1.07693	2.10955	down	-1.14206	-0.191644	1.14206	down	-1.13042	-0.176854	1.13042	down
Ta.1213.1.A1_x_at	0.0160042	0.932997	0.0214482	0.000293805	0.832187	0.0109294	-1.30067	-0.379258	1.30067	down	-1.41291	-0.498672	1.41291	down	-1.28362	-0.360219	1.28362	down
TaAffx.128772.1.S1_x_at	0.0160042	0.917713	2.64874e-09	0.000293576	0.799154	2.14991e-10	-1.51573	-0.600017	1.51573	down	-1.35212	-0.435223	1.35212	down	-1.57092	-0.651613	1.57092	down
TaAffx.123329.1.S1_at	0.0160673	0.935823	0.188696	0.000295261	0.838943	0.134529	1.41808	0.50394	1.41808	up	1.51985	0.603928	1.51985	up	1.34051	0.422779	1.34051	up
Ta.5063.1.A1_at	0.016108	0.0978687	4.71819e-14	0.000297617	0.00586175	5.72011e-16	-2.16109	-1.11176	2.16109	down	-1.22667	-0.294746	1.22667	down	-1.08252	-0.114395	1.08252	down
Ta.4830.2.A1_at	0.016108	0.0122627	3.96698e-07	0.000297354	9.19244e-05	5.88803e-08	-5.38445	-2.4288	5.38445	down	-1.05784	-0.0811276	1.05784	down	-1.09885	-0.135997	1.09885	down
Ta.10544.1.S1_at	0.016108	0.382166	1.16025e-14	0.000296701	0.100095	8.74077e-17	1.65078	0.723149	1.65078	up	1.09462	0.130436	1.09462	up	1.40174	0.487216	1.40174	up
Ta.6948.2.A1_at	0.016108	0.872768	0.0400607	0.000297356	0.699945	0.0223025	-1.61313	-0.689865	1.61313	down	-1.32648	-0.407603	1.32648	down	-1.50057	-0.58551	1.50057	down
TaAffx.84315.1.S1_at	0.016108	0.300726	0.584718	0.000296833	0.0587339	0.520053	1.08193	0.113602	1.08193	up	1.12304	0.167409	1.12304	up	1.37051	0.45471	1.37051	up
TaAffx.29838.1.S1_at	0.016108	0.038273	0.000149415	0.000297487	0.000861756	4.20712e-05	2.46124	1.29938	2.46124	up	1.21706	0.283399	1.21706	up	1.01094	0.0156973	1.01094	up
Ta.1738.1.S1_at	0.0161432	0.766633	0.000185432	0.000298803	0.507532	5.34239e-05	1.28404	0.360692	1.28404	up	1.30047	0.379031	1.30047	up	1.13497	0.182649	1.13497	up
TaAffx.3210.1.S1_at	0.0161432	0.788108	0.491211	0.000298779	0.543364	0.421276	-1.49002	-0.575334	1.49002	down	-1.63453	-0.708874	1.63453	down	-2.12026	-1.08424	2.12026	down
Ta.4779.1.S1_at	0.0161739	0.635244	0.00029266	0.000299769	0.321146	8.85072e-05	-1.48341	-0.568917	1.48341	down	-1.26485	-0.338962	1.26485	down	-1.17068	-0.227352	1.17068	down
Ta.20366.1.S1_a_at	0.0161739	0.88515	0.491678	0.00029991	0.72698	0.421807	-2.77613	-1.47308	2.77613	down	-1.86349	-0.898009	1.86349	down	-2.34233	-1.22795	2.34233	down
Ta.1678.2.S1_a_at	0.0161763	0.0358349	6.46349e-08	0.000301536	0.000729439	7.85539e-09	3.49395	1.80486	3.49395	up	1.06515	0.0910518	1.06515	up	1.21809	0.284625	1.21809	up
Ta.7582.2.S1_at	0.0161763	0.511011	0.000142294	0.000300696	0.193995	3.98171e-05	1.44229	0.528366	1.44229	up	1.12265	0.166908	1.12265	up	1.2242	0.291839	1.2242	up
Ta.6324.3.S1_a_at	0.0161763	0.0936423	0.133932	0.00030054	0.00536029	0.0900203	2.6269	1.39336	2.6269	up	1.48226	0.567796	1.48226	up	1.00654	0.00940004	1.00654	up
Ta.7064.2.S1_a_at	0.0161763	0.126117	0.046521	0.000301569	0.00975693	0.0264685	2.09653	1.068	2.09653	up	1.16042	0.214647	1.16042	up	1.16032	0.214528	1.16032	up
TaAffx.4670.1.S1_at	0.0161763	0.186419	0.00217723	0.000301541	0.022079	0.000823302	-1.53733	-0.620424	1.53733	down	-1.1532	-0.205646	1.1532	down	-1.07445	-0.103595	1.07445	down
TaAffx.22643.1.S1_at	0.0161763	0.494876	3.70603e-06	0.00030113	0.180791	6.99838e-07	-1.34981	-0.432761	1.34981	down	-1.11294	-0.154379	1.11294	down	-1.14792	-0.19902	1.14792	down
TaAffx.29127.1.S1_at	0.0162328	0.0694026	0.000823295	0.000302893	0.0029051	0.00027864	-1.53651	-0.619656	1.53651	down	-1.20477	-0.268758	1.20477	down	1.02029	0.0289833	1.02029	up
Ta.518.2.S1_at	0.0162929	0.812432	0.0617314	0.000304556	0.586101	0.036646	-1.11925	-0.162531	1.11925	down	-1.21428	-0.2801	1.21428	down	-1.12933	-0.175462	1.12933	down
Ta.3168.3.S1_at	0.0162929	0.446812	0.388651	0.000304305	0.143694	0.317573	1.06777	0.0945965	1.06777	up	1.23758	0.307522	1.23758	up	1.10557	0.144784	1.10557	up
TaAffx.55762.1.S1_s_at	0.0163472	0.31768	0.000259102	0.000305841	0.0660251	7.74191e-05	1.968	0.976733	1.968	up	1.32364	0.404507	1.32364	up	1.16917	0.225485	1.16917	up
TaAffx.55762.1.S1_x_at	0.0163897	0.308575	0.0156888	0.00030691	0.0621039	0.00764155	2.17532	1.12123	2.17532	up	1.30694	0.386191	1.30694	up	1.23756	0.307496	1.23756	up
TaAffx.123425.1.S1_x_at	0.0163898	0.05094	6.44577e-09	0.000307184	0.00151413	5.88396e-10	2.91559	1.54379	2.91559	up	1.07858	0.109139	1.07858	up	1.21923	0.285975	1.21923	up
TaAffx.24674.1.S1_at	0.0163941	0.319148	0.754274	0.000307538	0.0667654	0.707385	2.04278	1.03054	2.04278	up	1.31033	0.389933	1.31033	up	1.20134	0.264648	1.20134	up
Ta.6399.3.S1_at	0.0164034	0.963998	0.830028	0.000307986	0.905294	0.794911	3.40541	1.76783	3.40541	up	2.94149	1.55654	2.94149	up	2.54857	1.34969	2.54857	up
Ta.12748.1.S1_a_at	0.0164124	0.952964	3.69474e-08	0.000309471	0.87946	4.21143e-09	1.25282	0.325176	1.25282	up	1.25442	0.327019	1.25442	up	1.18665	0.246895	1.18665	up
Ta.13576.1.A1_at	0.0164124	0.0447983	0.000696064	0.000309512	0.00115268	0.000231516	1.13718	0.185459	1.13718	up	-1.00795	-0.0114231	1.00795	down	1.58209	0.661832	1.58209	up
Ta.9155.2.S1_x_at	0.0164124	0.943346	0.0775495	0.000309518	0.856214	0.0477154	-1.79029	-0.840197	1.79029	down	-1.54918	-0.631508	1.54918	down	-1.83232	-0.873675	1.83232	down
TaAffx.29203.1.S1_at	0.0164124	0.178054	0.377294	0.00030934	0.0200522	0.306618	1.9134	0.936137	1.9134	up	1.31637	0.39656	1.31637	up	1.06689	0.0934182	1.06689	up
TaAffx.15243.1.S1_x_at	0.0164124	0.961031	0.0157897	0.000308758	0.898076	0.00769698	-1.30003	-0.37855	1.30003	down	-1.38717	-0.47214	1.38717	down	-1.41193	-0.497664	1.41193	down
Ta.9898.1.A1_at	0.0164425	0.988393	0.89576	0.00031036	0.966904	0.873326	7.27156	2.86226	7.27156	up	8.02144	3.00386	8.02144	up	5.95151	2.57326	5.95151	up
Ta.21682.1.S1_x_at	0.0165089	0.0153273	5.55556e-06	0.000311887	0.000138712	1.09566e-06	-1.18998	-0.250943	1.18998	down	1.45339	0.53942	1.45339	up	3.23904	1.69557	3.23904	up
Ta.1258.2.S1_x_at	0.0165562	0.592636	2.88814e-09	0.000313057	0.272827	2.36984e-10	-2.11862	-1.08312	2.11862	down	-1.51809	-0.602261	1.51809	down	-1.32975	-0.411151	1.32975	down
Ta.26142.1.A1_at	0.0166567	0.743421	3.0299e-05	0.000315789	0.470487	7.16271e-06	-1.3938	-0.479026	1.3938	down	-1.15954	-0.213555	1.15954	down	-1.31292	-0.39278	1.31292	down
Ta.28835.3.S1_at	0.0166567	0.88356	0.1085	0.000315477	0.72369	0.0704975	-1.16915	-0.225457	1.16915	down	-1.25144	-0.323592	1.25144	down	-1.15675	-0.210078	1.15675	down
Ta.3080.2.S1_a_at	0.0166567	0.0511694	0.000294475	0.000315725	0.00153304	8.91246e-05	3.78749	1.92124	3.78749	up	1.25194	0.324168	1.25194	up	1.11859	0.161678	1.11859	up
Ta.11560.1.S1_x_at	0.0166975	0.936405	0.00108531	0.000316839	0.84011	0.000379373	1.62224	0.697984	1.62224	up	1.40123	0.48669	1.40123	up	1.54674	0.629227	1.54674	up
Ta.10081.1.S1_at	0.0167054	0.357196	6.87901e-05	0.000317267	0.0860252	1.77275e-05	-1.73445	-0.794477	1.73445	down	-1.32424	-0.405168	1.32424	down	-1.12279	-0.167086	1.12279	down
TaAffx.63197.1.A1_x_at	0.0167202	0.0174616	0.000151234	0.000317827	0.000180333	4.2623e-05	-1.92932	-0.94809	1.92932	down	1.03211	0.0455989	1.03211	up	-1.12861	-0.174548	1.12861	down
Ta.14446.1.A1_at	0.0167411	0.98726	0.763117	0.000318502	0.96377	0.717417	-14.773	-3.88489	14.773	down	-13.167	-3.71886	13.167	down	-9.89383	-3.30653	9.89383	down
Ta.16293.1.S1_at	0.0168244	0.59615	0.00498959	0.000320646	0.27677	0.00209031	-1.17205	-0.229032	1.17205	down	-1.05731	-0.0804002	1.05731	down	-1.18729	-0.247675	1.18729	down
Ta.14409.2.S1_x_at	0.0168244	0.108377	1.13984e-09	0.000320622	0.00716689	8.30033e-11	1.72786	0.788987	1.72786	up	1.00671	0.00965214	1.00671	up	1.26561	0.33983	1.26561	up
TaAffx.38745.1.S1_at	0.0168603	0.613751	0.774232	0.00032189	0.295071	0.7303	1.22378	0.29134	1.22378	up	1.16639	0.222055	1.16639	up	1.45806	0.54405	1.45806	up
TaAffx.108368.1.S1_x_at	0.0168603	0.0104351	0.000142331	0.000321723	6.37296e-05	3.98322e-05	3.56783	1.83505	3.56783	up	1.10425	0.143067	1.10425	up	-1.01209	-0.0173375	1.01209	down
Ta.20516.1.S1_x_at	0.016934	0.189553	4.29044e-07	0.000324093	0.0229301	6.42378e-08	-1.0102	-0.0146387	1.0102	down	2.39988	1.26296	2.39988	up	2.64786	1.40483	2.64786	up
TaAffx.92224.1.A1_at	0.016934	0.435306	0.250131	0.000324143	0.135936	0.187797	1.72663	0.787961	1.72663	up	1.31882	0.399252	1.31882	up	1.16215	0.216794	1.16215	up
TaAffx.88113.1.A1_at	0.016934	0.0327997	1.30104e-05	0.000323872	0.000625109	2.81515e-06	-1.25282	-0.325183	1.25282	down	2.14885	1.10357	2.14885	up	7.38343	2.88429	7.38343	up
Ta.18185.1.A1_at	0.0169928	0.04925	1.10205e-07	0.0003258	0.00140466	1.42716e-08	-3.07911	-1.62251	3.07911	down	-1.21935	-0.286108	1.21935	down	-1.08182	-0.113454	1.08182	down
TaAffx.5418.1.S1_at	0.0169928	0.873956	0.104589	0.000325833	0.702607	0.0675597	-1.39685	-0.482177	1.39685	down	-1.39336	-0.478565	1.39336	down	-1.65778	-0.729257	1.65778	down
Ta.24422.1.S1_x_at	0.0170001	0.264401	8.23349e-09	0.000326256	0.0450612	7.76233e-10	-1.34025	-0.422501	1.34025	down	-1.12818	-0.173996	1.12818	down	-1.05521	-0.0775282	1.05521	down
TaAffx.105462.1.S1_s_at	0.0170015	0.104636	1.92321e-08	0.000326566	0.00661527	2.01753e-09	2.17392	1.1203	2.17392	up	1.43068	0.5167	1.43068	up	-1.0067	-0.00962716	1.0067	down
Ta.6789.1.S1_x_at	0.0170123	0.791521	4.8707e-07	0.000327056	0.549435	7.3922e-08	1.39397	0.479195	1.39397	up	1.19717	0.259632	1.19717	up	1.43401	0.520058	1.43401	up
Ta.4556.1.A1_at	0.017091	0.99695	0.0678102	0.000328854	0.992325	0.0408016	-1.89344	-0.921006	1.89344	down	-1.94064	-0.956533	1.94064	down	-1.84985	-0.887409	1.84985	down
TaAffx.12606.1.S1_at	0.0171057	0.391892	0.00821989	0.000329421	0.106121	0.00366957	1.07219	0.100559	1.07219	up	1.34924	0.432151	1.34924	up	1.49988	0.584846	1.49988	up
TaAffx.105927.1.S1_at	0.0171099	0.608859	0.00145757	0.000329787	0.290218	0.000526442	1.50845	0.593067	1.50845	up	1.32675	0.407892	1.32675	up	1.15153	0.203553	1.15153	up
Ta.18034.1.S1_at	0.0171242	0.74736	0.0148526	0.000330346	0.476361	0.00718525	-1.39648	-0.481798	1.39648	down	-1.19728	-0.259759	1.19728	down	-1.20516	-0.26922	1.20516	down
Ta.6258.1.S1_at	0.0171289	0.200379	1.54036e-11	0.000330722	0.0257549	6.00201e-13	1.0892	0.123269	1.0892	up	1.27382	0.349159	1.27382	up	1.85884	0.894404	1.85884	up
Ta.11202.1.S1_at	0.0171391	0.300726	0.286155	0.000331204	0.0587022	0.220569	1.24244	0.313176	1.24244	up	1.84116	0.880617	1.84116	up	3.51065	1.81174	3.51065	up
Ta.5233.2.S1_x_at	0.0171626	0.0746978	0.206264	0.000332228	0.0033642	0.149387	2.48803	1.31501	2.48803	up	1.71828	0.780967	1.71828	up	-1.09998	-0.137483	1.09998	down
Ta.7508.2.S1_a_at	0.0171626	0.0409608	0.0129671	0.000332166	0.0009707	0.00616104	3.87167	1.95296	3.87167	up	1.21313	0.27873	1.21313	up	1.10713	0.146821	1.10713	up
Ta.7818.1.S1_at	0.0171682	0.0668946	2.1209e-08	0.000332623	0.00263983	2.24713e-09	2.20726	1.14226	2.20726	up	1.39345	0.478659	1.39345	up	-1.04105	-0.0580409	1.04105	down
TaAffx.84015.1.S1_at	0.0171698	0.0653719	2.8973e-07	0.000332939	0.00253308	4.16158e-08	-1.94428	-0.959238	1.94428	down	1.02236	0.0318977	1.02236	up	-1.28692	-0.363919	1.28692	down
Ta.2363.1.S1_at	0.0171812	0.225236	0.0029938	0.000333581	0.0326855	0.00117629	-1.85875	-0.89433	1.85875	down	-1.09631	-0.132649	1.09631	down	-1.29079	-0.368251	1.29079	down
Ta.8846.2.A1_at	0.0171812	0.112473	0.000997083	0.000333731	0.00776428	0.000344919	-1.72026	-0.78263	1.72026	down	1.02513	0.0358001	1.02513	up	-1.37578	-0.460253	1.37578	down
Ta.17724.1.S1_at	0.0172103	0.103854	0.286753	0.000334584	0.00652872	0.221091	-2.59158	-1.37383	2.59158	down	-1.13131	-0.177995	1.13131	down	-1.24913	-0.320928	1.24913	down
Ta.6575.2.A1_x_at	0.0172253	0.876215	7.63907e-06	0.000335734	0.707993	1.56158e-06	-1.40081	-0.48626	1.40081	down	-1.38444	-0.469303	1.38444	down	-1.22742	-0.295633	1.22742	down
TaAffx.129824.4.S1_x_at	0.0172253	0.111998	0.0190383	0.000335616	0.00768692	0.0095307	-1.09657	-0.133	1.09657	down	2.63226	1.3963	2.63226	up	4.58662	2.19743	4.58662	up
TaAffx.105396.1.S1_at	0.0172253	0.924938	0.0576105	0.000335597	0.815565	0.0338692	-1.14337	-0.193293	1.14337	down	-1.21981	-0.286661	1.21981	down	-1.18323	-0.242726	1.18323	down
Ta.28514.2.S1_s_at	0.0172603	0.0160924	8.59544e-07	0.000336704	0.000155002	1.38757e-07	2.62381	1.39166	2.62381	up	1.12068	0.164373	1.12068	up	-1.00513	-0.00738335	1.00513	down
Ta.8110.2.S1_a_at	0.0172618	0.0601277	1.59577e-05	0.000337421	0.00215087	3.53383e-06	3.55494	1.82983	3.55494	up	1.14698	0.197835	1.14698	up	1.22965	0.298253	1.22965	up
TaAffx.12590.1.A1_at	0.0172618	0.804401	0.00437677	0.000337595	0.571531	0.00180389	1.37738	0.461926	1.37738	up	1.88094	0.911457	1.88094	up	1.64699	0.71983	1.64699	up
TaAffx.46373.1.A1_at	0.0172618	0.367994	0.674351	0.000337495	0.0919633	0.617156	-5.42302	-2.4391	5.42302	down	-1.27248	-0.347646	1.27248	down	-4.43784	-2.14986	4.43784	down
Ta.9945.2.S1_at	0.01729	0.177857	3.81085e-05	0.000338433	0.020013	9.22434e-06	2.27588	1.18643	2.27588	up	1.49896	0.583959	1.49896	up	1.05282	0.0742536	1.05282	up
Ta.4461.1.S1_at	0.0174022	0.0254952	0.259019	0.00034092	0.00038548	0.195741	2.51345	1.32967	2.51345	up	1.1672	0.223056	1.1672	up	-1.00085	-0.00121912	1.00085	down
Ta.14025.2.S1_x_at	0.0174342	0.0321187	1.00304e-11	0.000341837	0.000597175	3.66481e-13	2.90986	1.54095	2.90986	up	1.41616	0.501989	1.41616	up	-1.09724	-0.133881	1.09724	down
Ta.22745.1.S1_at	0.0174421	0.233255	7.04626e-08	0.000342281	0.0349935	8.66911e-09	-1.36299	-0.446771	1.36299	down	-1.46152	-0.54747	1.46152	down	-1.01319	-0.0189064	1.01319	down
Ta.7446.1.S1_at	0.0174434	0.635955	0.211253	0.000343177	0.32216	0.1537	1.54394	0.626617	1.54394	up	1.16492	0.220235	1.16492	up	1.47773	0.563382	1.47773	up
Ta.8811.1.S1_at	0.0174434	0.0309869	3.25824e-12	0.000343175	0.000555496	1.00731e-13	-2.02236	-1.01604	2.02236	down	1.12534	0.170358	1.12534	up	-1.40224	-0.487731	1.40224	down
TaAffx.15847.7.A1_at	0.0174434	0.0203172	2.28652e-05	0.000342821	0.000248344	5.24982e-06	-1.60705	-0.684415	1.60705	down	3.00093	1.58541	3.00093	up	8.85648	3.14673	8.85648	up
Ta.20732.1.S1_at	0.0174525	0.11374	4.35318e-15	0.000343645	0.00791418	2.36731e-17	-1.90793	-0.932008	1.90793	down	-1.03106	-0.0441259	1.03106	down	-1.27052	-0.345418	1.27052	down
Ta.3049.2.S1_a_at	0.017565	0.0462073	0.0899889	0.000346352	0.00123664	0.0567087	2.32179	1.21523	2.32179	up	1.27706	0.352823	1.27706	up	-1.02221	-0.0316891	1.02221	down
Ta.11119.1.A1_at	0.017565	0.215774	0.229681	0.000346446	0.0298626	0.169651	-1.28521	-0.361999	1.28521	down	-1.00274	-0.00394794	1.00274	down	-1.30666	-0.385883	1.30666	down
Ta.6173.1.A1_x_at	0.0176082	0.0102707	3.38916e-16	0.000347591	6.18616e-05	7.27082e-19	2.31705	1.21229	2.31705	up	1.10088	0.138651	1.10088	up	-1.04032	-0.0570309	1.04032	down
Ta.5774.1.S1_at	0.0176179	0.251871	9.87538e-08	0.000348074	0.0405635	1.26327e-08	-1.18567	-0.245706	1.18567	down	-1.16661	-0.222317	1.16661	down	-1.80562	-0.852497	1.80562	down
TaAffx.66863.1.S1_at	0.017622	0.514629	0.773851	0.000348449	0.197307	0.729772	-1.1364	-0.184471	1.1364	down	-1.54076	-0.62364	1.54076	down	-1.65291	-0.725007	1.65291	down
TaAffx.59265.1.S1_at	0.0176287	0.0208075	2.35967e-05	0.000348875	0.000257451	5.43583e-06	2.5118	1.32872	2.5118	up	1.28819	0.365347	1.28819	up	-1.0957	-0.131853	1.0957	down
Ta.9972.2.S1_a_at	0.0176455	0.0210925	0.000972691	0.0003495	0.000265187	0.000335591	2.19516	1.13432	2.19516	up	1.23549	0.30508	1.23549	up	-1.07677	-0.106708	1.07677	down
Ta.30561.1.A1_at	0.017661	0.995523	4.28921e-05	0.0003501	0.988045	1.05206e-05	-1.45724	-0.543243	1.45724	down	-1.51054	-0.595067	1.51054	down	-1.47259	-0.558352	1.47259	down
Ta.21787.1.S1_at	0.0176919	0.00366425	2.74631e-08	0.000351007	8.34365e-06	3.01344e-09	-12.5206	-3.64624	12.5206	down	-1.0006	-0.000864461	1.0006	down	1.07489	0.104187	1.07489	up
Ta.7835.1.S1_x_at	0.0177471	0.286631	0.0867213	0.000352399	0.0530065	0.0543611	1.52532	0.609114	1.52532	up	1.10708	0.146753	1.10708	up	2.15756	1.1094	2.15756	up
Ta.18772.1.S1_at	0.0178267	0.391892	2.59822e-05	0.000354274	0.106121	6.048e-06	2.24068	1.16394	2.24068	up	1.40984	0.495529	1.40984	up	1.25393	0.326455	1.25393	up
TaAffx.97408.1.S1_at	0.017876	0.518845	0.120503	0.000355552	0.200905	0.0796493	1.07438	0.103506	1.07438	up	1.28353	0.360113	1.28353	up	1.16813	0.224199	1.16813	up
Ta.24299.1.S1_at	0.0178965	0.233395	6.8076e-05	0.000357567	0.0350315	1.75253e-05	1.37717	0.461706	1.37717	up	1.11388	0.155588	1.11388	up	1.06636	0.092696	1.06636	up
Ta.13802.1.A1_at	0.0178965	0.721732	0.0653924	0.000357745	0.435119	0.0391532	-3.13594	-1.6489	3.13594	down	-2.50763	-1.32633	2.50763	down	-1.61568	-0.692144	1.61568	down
Ta.6505.1.S1_a_at	0.0178965	0.52775	7.17988e-05	0.000356976	0.208999	1.85972e-05	1.33509	0.416935	1.33509	up	1.50396	0.58877	1.50396	up	1.11834	0.161364	1.11834	up
Ta.30936.1.S1_at	0.0178965	0.00366425	6.64898e-17	0.000357441	8.53129e-06	8.29313e-20	-4.19432	-2.06844	4.19432	down	1.07217	0.100528	1.07217	up	-1.03064	-0.0435407	1.03064	down
TaAffx.104749.1.S1_at	0.0178965	0.912292	8.59708e-05	0.000356618	0.787489	2.27655e-05	-1.24082	-0.311293	1.24082	down	-1.19997	-0.262999	1.19997	down	-1.31775	-0.398081	1.31775	down
Ta.16341.2.S1_s_at	0.0178965	0.138363	4.94852e-07	0.000356674	0.0118885	7.52264e-08	2.90015	1.53613	2.90015	up	1.36525	0.449168	1.36525	up	1.14716	0.198063	1.14716	up
Ta.970.1.S1_at	0.0179395	0.242755	1.40385e-05	0.000358903	0.0378235	3.0626e-06	-1.74427	-0.802621	1.74427	down	-1.17229	-0.229324	1.17229	down	-1.15076	-0.202583	1.15076	down
Ta.11668.3.S1_a_at	0.0179648	0.237366	4.06097e-07	0.000359707	0.0361399	6.04239e-08	2.76024	1.46479	2.76024	up	1.44353	0.529604	1.44353	up	1.20801	0.272628	1.20801	up
Ta.8017.1.S1_at	0.0179775	0.288999	0.00154304	0.000360261	0.0541589	0.000560724	2.96393	1.56751	2.96393	up	1.98496	0.98911	1.98496	up	1.12493	0.169837	1.12493	up
Ta.4366.1.A1_at	0.0179792	0.585466	4.3058e-07	0.000360594	0.2653	6.45107e-08	-2.14984	-1.10423	2.14984	down	-1.328	-0.409256	1.328	down	-1.5212	-0.60521	1.5212	down
Ta.8883.2.S1_at	0.0180761	0.983714	0.335084	0.000363139	0.955131	0.266012	-11.9836	-3.58299	11.9836	down	-7.93279	-2.98783	7.93279	down	-9.22159	-3.20502	9.22159	down
Ta.26419.1.A1_at	0.0180761	0.407283	0.00154083	0.000363091	0.116419	0.000559769	-1.26414	-0.338157	1.26414	down	-1.5472	-0.629658	1.5472	down	-2.47402	-1.30686	2.47402	down
Ta.17648.1.S1_s_at	0.0180762	0.994592	0.00015733	0.000363619	0.984933	4.45268e-05	1.39418	0.47942	1.39418	up	1.36736	0.451396	1.36736	up	1.34853	0.431392	1.34853	up
TaAffx.8612.1.S1_at	0.0180762	0.0131532	5.30889e-05	0.000364093	0.000105537	1.33219e-05	-1.07374	-0.102646	1.07374	down	1.15416	0.206848	1.15416	up	1.84144	0.880836	1.84144	up
TaAffx.59228.1.S1_at	0.0180762	0.0227584	1.23993e-05	0.000363905	0.00030221	2.66581e-06	-1.06602	-0.0922282	1.06602	down	1.27915	0.355187	1.27915	up	3.05141	1.60947	3.05141	up
Ta.6445.2.S1_at	0.0180762	0.321083	0.00195312	0.000364344	0.0675436	0.000728585	-2.05955	-1.04233	2.05955	down	-1.07655	-0.106411	1.07655	down	-2.08262	-1.0584	2.08262	down
Ta.7871.3.S1_at	0.018082	0.0715418	1.67554e-08	0.000364762	0.00307317	1.73208e-09	-2.61854	-1.38876	2.61854	down	-1.07004	-0.097665	1.07004	down	-1.24888	-0.320638	1.24888	down
TaAffx.87089.1.S1_at	0.0181247	0.112198	7.04456e-13	0.000366225	0.00772194	1.67061e-14	1.92249	0.942979	1.92249	up	1.3378	0.419859	1.3378	up	1.0023	0.00331712	1.0023	up
TaAffx.106216.4.S1_s_at	0.0181247	0.844923	0.00267127	0.000366105	0.646658	0.00103481	1.63655	0.710655	1.63655	up	1.33602	0.417945	1.33602	up	1.39616	0.481465	1.39616	up
Ta.176.1.S1_s_at	0.0181641	0.501909	8.40529e-11	0.000370647	0.186022	4.29133e-12	-2.27773	-1.1876	2.27773	down	-1.44758	-0.533639	1.44758	down	-1.34318	-0.42565	1.34318	down
Ta.6198.2.S1_at	0.0181641	0.555525	1.50678e-06	0.000370817	0.235027	2.57976e-07	1.74843	0.806063	1.74843	up	1.28931	0.366595	1.28931	up	1.25391	0.326436	1.25391	up
Ta.9123.1.A1_s_at	0.0181641	0.336893	9.62702e-07	0.000369948	0.0752445	1.57059e-07	-1.95087	-0.964117	1.95087	down	-1.58131	-0.661118	1.58131	down	-1.0921	-0.127109	1.0921	down
Ta.28281.3.S1_a_at	0.0181641	0.0361342	1.80509e-07	0.00037027	0.000749018	2.46998e-08	2.53693	1.34309	2.53693	up	1.1805	0.2394	1.1805	up	1.02113	0.0301658	1.02113	up
Ta.4549.1.S1_at	0.0181641	0.0743428	0.00444613	0.000369335	0.0033369	0.00183521	1.45529	0.541305	1.45529	up	1.22099	0.288047	1.22099	up	-1.03427	-0.0486072	1.03427	down
Ta.770.2.S1_at	0.0181641	0.320944	1.40389e-08	0.000369	0.0674768	1.41648e-09	-1.5652	-0.646349	1.5652	down	-1.06729	-0.0939561	1.06729	down	-1.29839	-0.376726	1.29839	down
TaAffx.14477.1.S1_at	0.0181641	0.846907	0.980199	0.000368007	0.651036	0.976345	-5.57893	-2.47999	5.57893	down	-2.90279	-1.53744	2.90279	down	-2.99545	-1.58277	2.99545	down
Ta.10541.1.S1_at	0.0181641	0.0797015	4.89186e-13	0.000368252	0.00381601	1.07956e-14	-3.06732	-1.61698	3.06732	down	-1.27074	-0.345667	1.27074	down	-1.11738	-0.160114	1.11738	down
Ta.28201.1.S1_at	0.0181641	0.899509	0.0136792	0.000367484	0.759626	0.0065465	-1.31461	-0.394635	1.31461	down	-1.29998	-0.378486	1.29998	down	-1.47538	-0.561089	1.47538	down
TaAffx.112844.3.S1_at	0.0181641	0.0359595	6.82733e-05	0.000368959	0.000737679	1.75829e-05	-1.16091	-0.21526	1.16091	down	1.98002	0.985514	1.98002	up	9.55847	3.25678	9.55847	up
Ta.20654.2.S1_at	0.0181641	0.593299	0.00571892	0.000368044	0.273523	0.00244018	1.10991	0.150438	1.10991	up	1.28939	0.366685	1.28939	up	1.13401	0.18143	1.13401	up
TaAffx.31630.1.S1_at	0.0181641	0.0194395	0.000233971	0.000371123	0.000232766	6.91007e-05	-1.08588	-0.118859	1.08588	down	1.31865	0.399063	1.31865	up	1.21793	0.284436	1.21793	up
TaAffx.9597.1.S1_at	0.0181641	0.78907	5.87236e-07	0.00037063	0.545149	9.09405e-08	1.43601	0.522062	1.43601	up	1.26678	0.34117	1.26678	up	1.20834	0.273032	1.20834	up
TaAffx.31574.1.S1_s_at	0.0181641	0.525993	8.85382e-12	0.00037125	0.207568	3.18094e-13	1.35362	0.436818	1.35362	up	1.15048	0.202241	1.15048	up	1.11874	0.16188	1.11874	up
Ta.1586.1.A1_at	0.0182001	0.512257	0.00760481	0.000372289	0.195145	0.00335742	-1.2758	-0.351403	1.2758	down	-2.15718	-1.10914	2.15718	down	-2.63816	-1.39953	2.63816	down
Ta.23052.1.S1_at	0.0182054	0.244963	0.0318429	0.000372701	0.0383591	0.0171445	-3.11654	-1.63995	3.11654	down	-1.33399	-0.415745	1.33399	down	-1.38062	-0.465318	1.38062	down
Ta.5469.1.S1_at	0.0182415	0.615346	0.543654	0.000373744	0.297362	0.475833	-1.62022	-0.696187	1.62022	down	-4.34612	-2.11973	4.34612	down	-3.27565	-1.71178	3.27565	down
TaAffx.102577.1.S1_at	0.0182488	0.547279	2.10528e-09	0.000374195	0.226826	1.66024e-10	1.48877	0.574122	1.48877	up	1.33523	0.417094	1.33523	up	1.1194	0.162725	1.1194	up
TaAffx.92282.1.A1_at	0.0182549	0.546678	0.198138	0.000374625	0.226186	0.14253	1.32993	0.411353	1.32993	up	2.20931	1.1436	2.20931	up	1.49172	0.57698	1.49172	up
TaAffx.32069.1.S1_at	0.018284	0.900736	0.385432	0.000375526	0.762679	0.314429	1.74314	0.801686	1.74314	up	1.75695	0.813073	1.75695	up	2.25138	1.17081	2.25138	up
Ta.15123.1.A1_at	0.0183591	0.890323	0.024458	0.000377678	0.738087	0.0126925	-1.1748	-0.232414	1.1748	down	-1.15407	-0.206736	1.15407	down	-1.10365	-0.142279	1.10365	down
Ta.7107.3.S1_a_at	0.0183591	0.255629	0.160521	0.000377643	0.0418518	0.111199	1.85	0.887528	1.85	up	1.33351	0.415226	1.33351	up	1.08826	0.122025	1.08826	up
Ta.27685.2.S1_at	0.0183693	0.0190013	8.45107e-09	0.000378194	0.00021916	7.98854e-10	-2.72432	-1.4459	2.72432	down	-1.03183	-0.045211	1.03183	down	-1.09359	-0.12907	1.09359	down
Ta.7751.1.S1_at	0.0183859	0.0936437	0.230154	0.000379317	0.00536967	0.170104	1.52822	0.611848	1.52822	up	1.18173	0.240894	1.18173	up	1.00052	0.000748396	1.00052	up
TaAffx.105508.1.S1_at	0.0183859	0.553205	0.00990144	0.000379453	0.23303	0.00452992	-1.48701	-0.57241	1.48701	down	-1.13351	-0.180798	1.13351	down	-1.27291	-0.348135	1.27291	down
TaAffx.702.2.S1_x_at	0.0183859	0.782752	1.26202e-05	0.000379391	0.533858	2.72001e-06	-1.39066	-0.475767	1.39066	down	-1.17694	-0.235039	1.17694	down	-1.26221	-0.335951	1.26221	down
TaAffx.46373.1.A1_x_at	0.0183954	0.360193	0.715902	0.000379955	0.087486	0.663969	-5.82436	-2.5421	5.82436	down	-1.26601	-0.340292	1.26601	down	-4.06265	-2.02242	4.06265	down
Ta.9200.1.S1_at	0.0184103	0.947887	0.0017074	0.000380569	0.867918	0.000627735	1.3951	0.480366	1.3951	up	1.27034	0.345216	1.27034	up	1.3486	0.431461	1.3486	up
Ta.1703.1.A1_at	0.0184205	0.608164	7.18018e-07	0.000381393	0.289568	1.13534e-07	-2.05295	-1.0377	2.05295	down	-1.26391	-0.337892	1.26391	down	-1.72211	-0.78418	1.72211	down
TaAffx.109780.1.S1_x_at	0.0184205	0.111665	0.801773	0.000381159	0.00762313	0.762172	-1.6466	-0.719494	1.6466	down	-1.21684	-0.283145	1.21684	down	-1.01311	-0.0187854	1.01311	down
Ta.4905.1.S1_at	0.0184212	0.112236	4.79024e-14	0.000381714	0.00773115	5.82455e-16	1.89684	0.923596	1.89684	up	1.2202	0.287121	1.2202	up	1.05034	0.0708602	1.05034	up
Ta.9740.1.A1_at	0.0184498	0.189348	0.514807	0.000382917	0.0228548	0.44587	2.25232	1.17141	2.25232	up	1.23146	0.300375	1.23146	up	1.19292	0.2545	1.19292	up
TaAffx.112483.1.S1_at	0.0184498	0.264035	2.79204e-08	0.00038292	0.0449487	3.07106e-09	2.48178	1.31138	2.48178	up	1.24015	0.310509	1.24015	up	1.34108	0.423393	1.34108	up
Ta.14431.1.S1_at	0.0185638	0.0163461	6.34261e-12	0.000385595	0.000159028	2.18132e-13	1.72974	0.790554	1.72974	up	1.28556	0.362399	1.28556	up	-1.13129	-0.177975	1.13129	down
Ta.3038.2.S1_a_at	0.0185761	0.133734	3.77439e-08	0.000386444	0.010976	4.31164e-09	2.54693	1.34876	2.54693	up	1.20123	0.264518	1.20123	up	1.20588	0.270092	1.20588	up
TaAffx.31585.1.S1_at	0.0185761	0.480768	2.88289e-05	0.000386468	0.169101	6.7816e-06	-2.62188	-1.3906	2.62188	down	-1.80949	-0.855584	1.80949	down	-1.28104	-0.35732	1.28104	down
Ta.10426.1.A1_at	0.0186005	0.753728	0.000141039	0.000387285	0.486265	3.94377e-05	-1.47356	-0.55931	1.47356	down	-1.64855	-0.721197	1.64855	down	-2.20727	-1.14226	2.20727	down
TaAffx.51618.1.S1_at	0.0186083	0.380095	0.00168238	0.000387757	0.0987065	0.000617545	1.162	0.216611	1.162	up	1.39194	0.4771	1.39194	up	1.94975	0.963288	1.94975	up
Ta.6056.1.S1_at	0.0186272	0.0227584	5.5253e-11	0.000389097	0.000303541	2.65831e-12	2.07034	1.04987	2.07034	up	1.14535	0.195783	1.14535	up	-1.02634	-0.0375071	1.02634	down
Ta.5278.1.S1_at	0.0186272	0.740817	0.36185	0.000389378	0.464873	0.291575	-10.13	-3.34056	10.13	down	-4.22811	-2.08001	4.22811	down	-3.02775	-1.59825	3.02775	down
Ta.5233.2.S1_a_at	0.0186272	0.0725157	0.809555	0.00038939	0.00316324	0.771225	2.47423	1.30698	2.47423	up	1.74681	0.80472	1.74681	up	-1.11895	-0.162146	1.11895	down
TaAffx.107481.1.S1_at	0.0186272	0.852498	4.47851e-06	0.000389331	0.662125	8.62768e-07	1.43624	0.522292	1.43624	up	1.2635	0.337425	1.2635	up	1.25212	0.324368	1.25212	up
TaAffx.83397.1.S1_at	0.0186539	0.102702	0.000108386	0.000390259	0.00637428	2.94781e-05	-1.8046	-0.851678	1.8046	down	-1.06086	-0.0852304	1.06086	down	-1.16321	-0.218113	1.16321	down
Ta.10067.2.S1_at	0.0186608	0.461398	0.00381384	0.000390713	0.155026	0.00154353	1.888	0.916858	1.888	up	1.24006	0.310412	1.24006	up	1.31039	0.39	1.31039	up
Ta.30183.3.S1_x_at	0.0186637	0.0107409	5.2083e-13	0.000391084	6.82347e-05	1.1579e-14	2.08846	1.06244	2.08846	up	1.08685	0.120151	1.08685	up	-1.03627	-0.051402	1.03627	down
TaAffx.2088.1.A1_at	0.018681	0.0118277	4.11851e-07	0.000391757	8.35757e-05	6.13485e-08	-2.90397	-1.53803	2.90397	down	-1.15768	-0.211235	1.15768	down	1.06524	0.0911767	1.06524	up
Ta.10329.42.S1_at	0.018775	0.698059	4.42787e-08	0.000395987	0.401558	5.1546e-09	-2.60302	-1.38019	2.60302	down	-2.1092	-1.0767	2.1092	down	-1.46068	-0.546643	1.46068	down
Ta.25069.1.S1_x_at	0.018775	0.0322631	1.39554e-12	0.000395464	0.000605257	3.71102e-14	1.5096	0.594169	1.5096	up	1.37163	0.455893	1.37163	up	-1.11535	-0.157502	1.11535	down
Ta.6293.2.S1_a_at	0.018775	0.433063	0.00375772	0.000396226	0.134389	0.00151868	1.44285	0.528925	1.44285	up	1.07571	0.105292	1.07571	up	1.29871	0.377081	1.29871	up
Ta.24218.1.S1_at	0.018775	0.818695	0.85045	0.000394351	0.598129	0.819207	11.6213	3.5387	11.6213	up	6.85026	2.77616	6.85026	up	3.56898	1.83551	3.56898	up
TaAffx.30272.1.S1_at	0.018775	0.0101768	5.7125e-05	0.000395612	6.04201e-05	1.4442e-05	-1.05772	-0.0809644	1.05772	down	1.0947	0.13053	1.0947	up	1.3516	0.434671	1.3516	up
Ta.27835.1.A1_at	0.018775	0.223052	0.000542415	0.000394784	0.032031	0.000175666	-2.0256	-1.01835	2.0256	down	-1.11411	-0.155886	1.11411	down	-1.3117	-0.391433	1.3117	down
TaAffx.97376.1.S1_at	0.018775	0.00650713	4.10342e-17	0.000395955	2.40239e-05	4.3118e-20	-2.30712	-1.20609	2.30712	down	-1.08108	-0.112479	1.08108	down	1.06661	0.0930378	1.06661	up
TaAffx.8194.1.S1_at	0.018775	0.00765543	1.71982e-07	0.000396009	3.33599e-05	2.33558e-08	-1.70174	-0.767011	1.70174	down	2.18767	1.1294	2.18767	up	8.93775	3.15991	8.93775	up
TaAffx.9181.1.S1_at	0.0188017	0.6455	6.84658e-05	0.000397103	0.333518	1.76371e-05	-1.21202	-0.277411	1.21202	down	-1.37564	-0.460105	1.37564	down	-1.65619	-0.72787	1.65619	down
Ta.11241.1.A1_at	0.0188101	0.342214	1.11125e-06	0.000397593	0.0781332	1.83751e-07	-2.28104	-1.18969	2.28104	down	-1.36271	-0.446475	1.36271	down	-1.24467	-0.315767	1.24467	down
Ta.3531.1.S1_at	0.0188245	0.937917	0.554936	0.00039821	0.843758	0.487857	-6.27388	-2.64936	6.27388	down	-4.42487	-2.14563	4.42487	down	-3.63553	-1.86217	3.63553	down
Ta.1213.1.A1_at	0.0188504	0.842237	0.000540342	0.000399072	0.641017	0.000174905	-1.24439	-0.315442	1.24439	down	-1.27701	-0.352765	1.27701	down	-1.44823	-0.534295	1.44823	down
Ta.4839.1.A1_at	0.0188599	0.400806	0.023552	0.000403517	0.112039	0.0121573	-2.35703	-1.23697	2.35703	down	-1.22672	-0.294811	1.22672	down	-1.53475	-0.618005	1.53475	down
Ta.1971.1.S1_x_at	0.0188599	0.182	2.41062e-06	0.000402665	0.0209812	4.33528e-07	-3.05849	-1.61282	3.05849	down	-1.43345	-0.519488	1.43345	down	-1.18477	-0.244608	1.18477	down
Ta.7294.1.S1_at	0.0188599	0.620104	1.96639e-10	0.000403952	0.302941	1.12363e-11	2.12906	1.09022	2.12906	up	1.77581	0.828474	1.77581	up	1.28516	0.361951	1.28516	up
Ta.6692.3.S1_a_at	0.0188599	0.00345002	0.000168538	0.000403055	7.1145e-06	4.80716e-05	2.11083	1.07781	2.11083	up	1.18617	0.246307	1.18617	up	-1.18241	-0.241732	1.18241	down
Ta.7871.1.S1_x_at	0.0188599	0.0131532	2.83573e-07	0.000400722	0.000105653	4.06087e-08	-2.73262	-1.45028	2.73262	down	-1.07	-0.0976068	1.07	down	-1.01136	-0.0163013	1.01136	down
Ta.27926.1.A1_at	0.0188599	0.515196	3.67756e-05	0.000402458	0.197852	8.87358e-06	1.81531	0.86022	1.81531	up	1.26356	0.337495	1.26356	up	1.28343	0.360005	1.28343	up
Ta.768.1.A1_at	0.0188599	0.940143	0.96397	0.000403451	0.848501	0.956547	-2.60608	-1.38188	2.60608	down	-3.64714	-1.86677	3.64714	down	-2.6434	-1.40239	2.6434	down
TaAffx.53165.1.S1_at	0.0188599	0.242811	3.59245e-05	0.000404291	0.0378404	8.64552e-06	2.10798	1.07586	2.10798	up	1.43511	0.521165	1.43511	up	1.09019	0.124574	1.09019	up
TaAffx.3910.2.A1_x_at	0.0188599	0.42073	4.9004e-10	0.000403509	0.125078	3.15713e-11	-3.3261	-1.73383	3.3261	down	-1.33245	-0.414082	1.33245	down	-1.89781	-0.924338	1.89781	down
Ta.12209.1.A1_at	0.0188599	0.952822	0.855088	0.000401455	0.879124	0.824798	1.91014	0.933679	1.91014	up	2.01399	1.01006	2.01399	up	2.38332	1.25297	2.38332	up
TaAffx.113477.1.S1_at	0.0188599	0.238617	4.23179e-09	0.000403983	0.0365598	3.66379e-10	1.71059	0.774495	1.71059	up	1.10283	0.141207	1.10283	up	1.21254	0.278027	1.21254	up
TaAffx.23898.1.S1_at	0.0188599	0.83377	0.261492	0.000403659	0.625845	0.197975	-1.22358	-0.291107	1.22358	down	-1.36619	-0.45016	1.36619	down	-1.46032	-0.546286	1.46032	down
TaAffx.64362.1.S1_at	0.0188599	0.349252	5.45995e-06	0.00040359	0.0818259	1.07436e-06	1.24651	0.317899	1.24651	up	1.33213	0.41374	1.33213	up	1.03651	0.0517274	1.03651	up
TaAffx.24786.1.S1_at	0.0188599	0.152052	6.60251e-06	0.000401854	0.0145222	1.32608e-06	-1.96259	-0.972756	1.96259	down	-1.1189	-0.162082	1.1189	down	-1.19038	-0.251418	1.19038	down
TaAffx.7530.1.S1_at	0.0188599	0.35184	0.137558	0.000403359	0.0831879	0.0928414	-1.03457	-0.0490357	1.03457	down	-1.22286	-0.290259	1.22286	down	-1.12221	-0.16634	1.12221	down
TaAffx.129824.9.S1_x_at	0.0188599	0.104695	0.0127756	0.000400151	0.00663873	0.00605797	-1.15116	-0.203094	1.15116	down	2.94486	1.5582	2.94486	up	5.27591	2.39942	5.27591	up
Ta.10906.1.A1_at	0.018897	0.832683	0.0355497	0.0004054	0.624238	0.0194554	-1.20008	-0.263134	1.20008	down	-1.33415	-0.415918	1.33415	down	-1.18718	-0.247535	1.18718	down
TaAffx.54991.3.S1_x_at	0.018904	0.0185108	2.8225e-09	0.000406179	0.000204616	2.30894e-10	1.99331	0.995165	1.99331	up	1.07582	0.105431	1.07582	up	1.00562	0.00808108	1.00562	up
TaAffx.38765.1.S1_at	0.018904	0.0675838	0.177996	0.000406013	0.00269377	0.12564	2.1504	1.10461	2.1504	up	1.33878	0.420916	1.33878	up	-1.03213	-0.0456264	1.03213	down
Ta.23259.3.A1_a_at	0.0190196	0.30923	9.47062e-13	0.000408979	0.0623695	2.3751e-14	1.47987	0.56547	1.47987	up	1.11239	0.153658	1.11239	up	1.1368	0.184974	1.1368	up
Ta.951.1.A1_at	0.0190385	0.708399	6.60263e-06	0.000409703	0.415792	1.32621e-06	-1.25459	-0.327221	1.25459	down	-1.50479	-0.589559	1.50479	down	-1.74189	-0.800656	1.74189	down
Ta.28692.2.S1_s_at	0.0190471	0.00366022	8.70048e-13	0.000411098	8.057e-06	2.14723e-14	-3.79631	-1.9246	3.79631	down	1.00851	0.0122273	1.00851	up	1.04478	0.063195	1.04478	up
Ta.3227.1.A1_x_at	0.0190471	0.835476	0.23016	0.000411155	0.628785	0.170112	-1.23174	-0.300693	1.23174	down	-1.13976	-0.188726	1.13976	down	-1.13388	-0.181264	1.13388	down
Ta.3211.1.S1_at	0.0190471	0.963863	0.901975	0.0004104	0.904967	0.880809	-7.81683	-2.96658	7.81683	down	-4.79722	-2.2622	4.79722	down	-7.00669	-2.80873	7.00669	down
TaAffx.109268.1.S1_x_at	0.0190471	0.0303359	6.22503e-05	0.000410855	0.000530731	1.58858e-05	-1.24389	-0.314854	1.24389	down	2.05015	1.03573	2.05015	up	10.0464	3.32861	10.0464	up
TaAffx.23478.1.S1_at	0.0191812	0.344316	0.00145443	0.000414369	0.0791955	0.000525188	-1.60741	-0.684741	1.60741	down	-1.09904	-0.136247	1.09904	down	-2.02031	-1.01457	2.02031	down
TaAffx.112844.3.S1_x_at	0.0192469	0.0459057	2.8601e-05	0.000416429	0.00122274	6.72323e-06	-1.17669	-0.234739	1.17669	down	2.1265	1.08848	2.1265	up	8.22427	3.03989	8.22427	up
TaAffx.80312.1.S1_at	0.0192469	0.0474525	0.000132429	0.000416199	0.00131606	3.67371e-05	-1.02867	-0.0407815	1.02867	down	1.60803	0.685298	1.60803	up	6.03326	2.59294	6.03326	up
Ta.547.1.S1_at	0.0193612	0.0610381	1.7009e-08	0.000419867	0.00224334	1.76141e-09	-1.6947	-0.761033	1.6947	down	1.07039	0.0981386	1.07039	up	-1.33811	-0.420197	1.33811	down
TaAffx.53068.1.S1_at	0.0193612	0.191093	3.83736e-05	0.000419818	0.0232911	9.29491e-06	-1.55495	-0.636864	1.55495	down	-1.12314	-0.167533	1.12314	down	-1.09578	-0.131957	1.09578	down
TaAffx.74583.1.S1_at	0.0193612	0.917193	0.49081	0.000419589	0.798111	0.420842	-1.48741	-0.5728	1.48741	down	-1.76465	-0.819378	1.76465	down	-1.5056	-0.590336	1.5056	down
Ta.30183.1.S1_at	0.0193945	0.0131532	1.76279e-10	0.000420912	0.000104161	9.92343e-12	2.3657	1.24227	2.3657	up	1.14112	0.190447	1.14112	up	-1.05856	-0.082101	1.05856	down
Ta.23429.1.S1_at	0.0194139	0.102702	6.75518e-06	0.000421655	0.00637581	1.36045e-06	1.8027	0.850158	1.8027	up	1.25584	0.328656	1.25584	up	1.00661	0.00950511	1.00661	up
Ta.21182.2.S1_x_at	0.0194153	0.897549	0.585554	0.000423031	0.755979	0.520904	-1.15074	-0.202556	1.15074	down	-1.23171	-0.300659	1.23171	down	-1.15526	-0.208214	1.15526	down
Ta.12328.2.A1_at	0.0194153	0.059705	0.000239222	0.000423202	0.00211501	7.08464e-05	-1.10363	-0.142262	1.10363	down	2.25741	1.17467	2.25741	up	10.1143	3.33833	10.1143	up
Ta.28463.1.S1_a_at	0.0194153	0.195661	3.81185e-10	0.000422759	0.0244271	2.36707e-11	-1.97169	-0.979433	1.97169	down	-1.19845	-0.261168	1.19845	down	-1.15217	-0.204358	1.15217	down
Ta.18813.1.S1_at	0.0194153	0.016097	0.000690782	0.000423299	0.000155533	0.000229575	-1.1929	-0.254474	1.1929	down	1.42629	0.512264	1.42629	up	3.23604	1.69423	3.23604	up
Ta.14723.1.S1_at	0.0194153	0.0254031	5.99855e-08	0.000422609	0.000381484	7.23346e-09	-1.68483	-0.752604	1.68483	down	3.53747	1.82272	3.53747	up	11.3381	3.50311	11.3381	up
Ta.25639.1.S1_at	0.0194257	0.045237	0.000502618	0.000423849	0.00119227	0.000161248	-4.87528	-2.28549	4.87528	down	-1.22771	-0.295965	1.22771	down	-1.14425	-0.194399	1.14425	down
TaAffx.110862.1.S1_at	0.0194555	0.453869	0.00974434	0.000424824	0.148683	0.00444686	1.43199	0.518023	1.43199	up	1.08271	0.114644	1.08271	up	1.266	0.340273	1.266	up
Ta.30941.1.A1_at	0.0194704	0.0487365	7.9511e-07	0.000425474	0.00138678	1.27152e-07	2.20362	1.13988	2.20362	up	1.34535	0.427976	1.34535	up	-1.06578	-0.0919129	1.06578	down
Ta.3344.1.S1_at	0.0194959	0.02885	0.110289	0.000429156	0.000483623	0.0718487	-3.03426	-1.60134	3.03426	down	1.02851	0.0405601	1.02851	up	-1.24463	-0.315716	1.24463	down
Ta.15945.1.S1_at	0.0194959	0.628793	0.00167514	0.000427478	0.313189	0.000614403	-1.6492	-0.721767	1.6492	down	-1.33298	-0.414658	1.33298	down	-1.21344	-0.279105	1.21344	down
Ta.6751.1.S1_a_at	0.0194959	0.0459057	5.20895e-06	0.00042798	0.00122179	1.02012e-06	2.51802	1.33229	2.51802	up	1.11939	0.162707	1.11939	up	1.08971	0.123948	1.08971	up
Ta.7029.1.S1_at	0.0194959	0.437127	5.13435e-06	0.000429217	0.137462	1.00329e-06	-1.21109	-0.276303	1.21109	down	-1.15791	-0.211523	1.15791	down	-1.5847	-0.664214	1.5847	down
Ta.4486.1.S1_at	0.0194959	0.548876	0.138556	0.000429596	0.228934	0.0936303	-1.10351	-0.142102	1.10351	down	-1.3832	-0.468013	1.3832	down	-1.43632	-0.522374	1.43632	down
Ta.3725.2.S1_at	0.0194959	0.537728	0.195571	0.000428291	0.217889	0.140384	1.33286	0.414528	1.33286	up	1.20322	0.266905	1.20322	up	1.73594	0.795715	1.73594	up
TaAffx.37374.2.S1_at	0.0194959	0.796902	0.389594	0.000427669	0.557526	0.318485	-1.20099	-0.264224	1.20099	down	-1.11089	-0.151713	1.11089	down	-1.24045	-0.310866	1.24045	down
TaAffx.87108.1.S1_at	0.0194959	0.774755	0.0602572	0.000428784	0.521008	0.0356577	-1.19412	-0.255951	1.19412	down	-1.08771	-0.1213	1.08771	down	-1.13928	-0.188127	1.13928	down
TaAffx.85824.1.S1_at	0.0194959	0.0892951	0.00110026	0.000429388	0.00488717	0.000385149	1.02488	0.0354617	1.02488	up	1.39674	0.482059	1.39674	up	2.75701	1.4631	2.75701	up
TaAffx.31765.1.S1_at	0.0194959	0.336634	0.000156741	0.0004274	0.075113	4.4342e-05	1.2774	0.353206	1.2774	up	1.12373	0.168302	1.12373	up	1.7379	0.797348	1.7379	up
TaAffx.56382.1.S1_at	0.0194959	0.00469299	1.78513e-07	0.0004293	1.28677e-05	2.43852e-08	-1.11524	-0.157357	1.11524	down	1.08758	0.121127	1.08758	up	3.9903	1.9965	3.9903	up
TaAffx.86800.1.S1_at	0.0195744	0.00793247	2.67294e-06	0.000431653	3.60695e-05	4.86305e-07	3.98641	1.99509	3.98641	up	1.08989	0.124186	1.08989	up	-1.05401	-0.075891	1.05401	down
Ta.2870.2.S1_at	0.0195972	0.519302	1.0147e-08	0.000433388	0.201468	9.80254e-10	-4.23574	-2.08262	4.23574	down	-2.15481	-1.10756	2.15481	down	-1.57368	-0.654146	1.57368	down
Ta.30864.1.S1_at	0.0195972	0.0627366	1.11144e-06	0.00043326	0.00234777	1.83801e-07	-1.11946	-0.162797	1.11946	down	-1.02042	-0.0291691	1.02042	down	-1.62868	-0.703707	1.62868	down
Ta.19217.1.S1_x_at	0.0195972	0.986717	0.0113028	0.000433053	0.962168	0.0052671	-1.2304	-0.299122	1.2304	down	-1.23362	-0.302895	1.23362	down	-1.19613	-0.258375	1.19613	down
TaAffx.58574.1.S1_at	0.0195972	0.786128	0.309245	0.000433458	0.539458	0.241915	1.17014	0.226684	1.17014	up	1.24114	0.31166	1.24114	up	1.3702	0.454389	1.3702	up
Ta.6567.3.A1_at	0.0196345	0.361012	0.000275756	0.000434611	0.0878858	8.29044e-05	1.30001	0.37852	1.30001	up	1.12375	0.168321	1.12375	up	1.06217	0.0870201	1.06217	up
Ta.2800.3.S1_a_at	0.0197006	0.365638	0.000102692	0.000436401	0.0906753	2.77672e-05	1.60202	0.67989	1.60202	up	1.06171	0.0863884	1.06171	up	1.54499	0.627596	1.54499	up
TaAffx.120904.2.S1_x_at	0.0197066	0.0450132	0.00126828	0.000436861	0.00117504	0.000451684	-2.15639	-1.10862	2.15639	down	-1.168	-0.224045	1.168	down	-1.0155	-0.0221857	1.0155	down
Ta.3696.3.S1_a_at	0.0197113	0.923519	0.000175832	0.000437293	0.811617	5.03683e-05	-2.38911	-1.25647	2.38911	down	-2.19651	-1.13521	2.19651	down	-1.78542	-0.836265	1.78542	down
Ta.24114.10.S1_x_at	0.0197329	0.0100308	1.10974e-09	0.000438636	5.90745e-05	8.05207e-11	54.0983	5.75751	54.0983	up	1.05289	0.0743599	1.05289	up	1.13031	0.176718	1.13031	up
Ta.7825.1.S1_s_at	0.0197329	0.0130917	0.000118184	0.000438757	0.000103144	3.24298e-05	1.00815	0.0117151	1.00815	up	13.5063	3.75556	13.5063	up	1.19608	0.258317	1.19608	up
Ta.13166.1.S1_at	0.0197329	0.390782	0.169668	0.00043855	0.105535	0.11872	1.21345	0.279112	1.21345	up	1.60492	0.682499	1.60492	up	2.46661	1.30253	2.46661	up
Ta.4745.1.S1_at	0.0198532	0.898873	0.7636	0.000441763	0.758549	0.717922	2.20456	1.14049	2.20456	up	3.19278	1.67481	3.19278	up	2.21679	1.14847	2.21679	up
Ta.29726.1.A1_s_at	0.019859	0.822484	0.254965	0.000442222	0.605115	0.192147	-2.66132	-1.41214	2.66132	down	-1.6771	-0.745969	1.6771	down	-2.05086	-1.03623	2.05086	down
Ta.20366.1.S1_x_at	0.0198793	0.789807	0.232607	0.000443005	0.546621	0.172277	-2.68465	-1.42474	2.68465	down	-1.62659	-0.70185	1.62659	down	-2.0359	-1.02567	2.0359	down
Ta.5524.2.S1_x_at	0.019952	0.108789	6.93432e-05	0.000444955	0.0072535	1.78827e-05	1.97082	0.978798	1.97082	up	1.28308	0.359611	1.28308	up	1.01924	0.0274903	1.01924	up
Ta.5537.1.S1_at	0.0199693	0.0122325	8.02772e-07	0.000445674	9.0601e-05	1.28538e-07	-1.51931	-0.603417	1.51931	down	1.00012	0.000180088	1.00012	up	-1.02744	-0.0390477	1.02744	down
Ta.28468.1.A1_at	0.0200684	0.394749	6.58233e-11	0.00044822	0.108339	3.25006e-12	2.2437	1.16588	2.2437	up	1.58261	0.66231	1.58261	up	1.17486	0.232491	1.17486	up
Ta.27797.2.S1_at	0.0200941	0.251871	0.00274282	0.000449126	0.0405621	0.00106568	-1.02179	-0.0311038	1.02179	down	-1.71665	-0.779596	1.71665	down	-1.91404	-0.936624	1.91404	down
Ta.5291.2.S1_a_at	0.0200979	0.0500049	2.06494e-12	0.000449546	0.00144391	5.8824e-14	2.23956	1.16321	2.23956	up	1.24393	0.31491	1.24393	up	-1.01549	-0.0221758	1.01549	down
TaAffx.5827.1.S1_at	0.0201153	0.0448428	0.385511	0.000450269	0.00116413	0.314501	-1.61399	-0.690635	1.61399	down	-1.0291	-0.0413835	1.0291	down	-1.07504	-0.104389	1.07504	down
Ta.24035.1.A1_at	0.0201212	0.97127	0.0174922	0.000451152	0.922722	0.00864441	2.09176	1.06472	2.09176	up	2.14761	1.10273	2.14761	up	1.82441	0.867431	1.82441	up
Ta.20869.1.S1_at	0.0201212	0.0385229	1.95932e-05	0.000451303	0.000874584	4.4308e-06	1.09446	0.130221	1.09446	up	-2.25878	-1.17554	2.25878	down	-1.36052	-0.444157	1.36052	down
TaAffx.5614.1.S1_at	0.0201212	0.00940174	4.96462e-09	0.000451405	5.09715e-05	4.38082e-10	-2.54558	-1.34799	2.54558	down	1.04433	0.0625823	1.04433	up	-1.08346	-0.11564	1.08346	down
Ta.16822.1.S1_at	0.0201244	0.920006	0.882735	0.000451812	0.80428	0.857837	1.26652	0.340875	1.26652	up	1.41054	0.496243	1.41054	up	1.41838	0.504242	1.41838	up
Ta.2801.2.S1_x_at	0.0201412	0.466941	2.90981e-05	0.000453127	0.158989	6.84976e-06	1.5857	0.665119	1.5857	up	1.34023	0.422482	1.34023	up	1.11377	0.155451	1.11377	up
TaAffx.4931.1.S1_at	0.0201412	0.0526643	0.000244682	0.000453235	0.00163079	7.26344e-05	-1.14515	-0.195531	1.14515	down	-1.02654	-0.0377941	1.02654	down	-1.96268	-0.972823	1.96268	down
Ta.23998.1.A1_at	0.0201412	0.980841	0.010488	0.00045353	0.947073	0.00483873	-1.24675	-0.318173	1.24675	down	-1.2997	-0.378179	1.2997	down	-1.30657	-0.385788	1.30657	down
TaAffx.122418.1.S1_at	0.0201412	0.94759	0.132877	0.000452995	0.867094	0.0892047	-1.31239	-0.392195	1.31239	down	-1.25463	-0.327266	1.25463	down	-1.21557	-0.281632	1.21557	down
Ta.3307.2.A1_a_at	0.020149	0.372292	0.0771557	0.00045404	0.0943005	0.0474282	1.70288	0.767973	1.70288	up	1.33818	0.420275	1.33818	up	1.10521	0.144324	1.10521	up
Ta.1452.2.S1_x_at	0.0201868	0.17447	1.27881e-06	0.000455563	0.0193498	2.14968e-07	1.86431	0.898639	1.86431	up	1.20953	0.274449	1.20953	up	1.097	0.133567	1.097	up
Ta.7410.2.S1_at	0.0201868	0.877739	7.29183e-06	0.000455306	0.711157	1.48287e-06	-1.25997	-0.333387	1.25997	down	-1.32108	-0.401723	1.32108	down	-1.46398	-0.549892	1.46398	down
Ta.14476.2.S1_at	0.0201922	0.168294	0.377994	0.000456021	0.0179599	0.307331	1.43045	0.516474	1.43045	up	1.25962	0.332992	1.25962	up	-1.00467	-0.00672182	1.00467	down
Ta.13663.1.S1_at	0.0201944	0.0564672	0.0184476	0.000456407	0.001875	0.0091905	2.27358	1.18496	2.27358	up	1.22106	0.288132	1.22106	up	1.01252	0.0179548	1.01252	up
Ta.25224.1.S1_at	0.0202374	0.0522905	1.37534e-15	0.000458374	0.00160704	5.03193e-18	1.5778	0.65791	1.5778	up	1.23846	0.308547	1.23846	up	-1.05675	-0.0796299	1.05675	down
TaAffx.93247.1.A1_at	0.0202374	0.219108	0.00952289	0.000458726	0.0308682	0.00433234	-2.58338	-1.36926	2.58338	down	-1.01175	-0.016856	1.01175	down	-2.06364	-1.04519	2.06364	down
TaAffx.111195.1.S1_at	0.0202374	0.0257355	1.44344e-05	0.000458175	0.000392467	3.15833e-06	-1.6993	-0.764937	1.6993	down	3.53985	1.82369	3.53985	up	13.2707	3.73017	13.2707	up
Ta.14025.3.S1_x_at	0.0202374	0.0338112	5.48263e-12	0.000458406	0.000657507	1.82174e-13	2.93454	1.55313	2.93454	up	1.38212	0.46688	1.38212	up	-1.09374	-0.129274	1.09374	down
Ta.14227.1.S1_at	0.0202877	0.0490318	4.03281e-08	0.000460203	0.00139762	4.64456e-09	-1.33974	-0.421958	1.33974	down	-1.09385	-0.129417	1.09385	down	1.01337	0.0191655	1.01337	up
Ta.29534.1.S1_x_at	0.0203469	0.237309	1.84451e-10	0.000462222	0.0361185	1.04387e-11	-1.17314	-0.230372	1.17314	down	-1.24671	-0.318131	1.24671	down	-2.08387	-1.05927	2.08387	down
Ta.4523.2.A1_x_at	0.0203469	0.875854	0.5341	0.000461967	0.70668	0.465875	-2.45204	-1.29398	2.45204	down	-1.74763	-0.805399	1.74763	down	-2.55417	-1.35285	2.55417	down
Ta.30641.1.S1_at	0.0203486	0.00870156	3.59604e-08	0.000462683	4.449e-05	4.08458e-09	-3.37605	-1.75533	3.37605	down	-1.01448	-0.0207386	1.01448	down	-1.01851	-0.0264641	1.01851	down
Ta.23348.3.A1_a_at	0.0203486	0.0724835	3.2407e-07	0.000462938	0.00316063	4.71034e-08	2.10689	1.07511	2.10689	up	1.06444	0.0900935	1.06444	up	1.15956	0.213579	1.15956	up
Ta.746.1.S1_a_at	0.0203554	0.0137511	1.93818e-14	0.000463432	0.000114998	1.77171e-16	2.49307	1.31793	2.49307	up	1.20302	0.266666	1.20302	up	-1.09938	-0.136689	1.09938	down
Ta.11116.1.A1_at	0.0204499	0.599757	2.42703e-05	0.000465923	0.280962	5.60593e-06	-1.17592	-0.233788	1.17592	down	-1.47234	-0.558112	1.47234	down	-1.68167	-0.749896	1.68167	down
Ta.14090.1.S1_at	0.0204623	0.277451	2.60012e-10	0.00046702	0.0494864	1.53635e-11	-2.76415	-1.46684	2.76415	down	-1.40468	-0.490243	1.40468	down	-1.25957	-0.332936	1.25957	down
Ta.4170.1.S1_x_at	0.0204623	0.853015	0.00281214	0.000468046	0.662968	0.00109701	-1.50617	-0.590886	1.50617	down	-1.92877	-0.947684	1.92877	down	-1.51682	-0.60105	1.51682	down
Ta.536.1.S1_at	0.0204623	0.770205	7.95546e-08	0.000468586	0.514208	9.92417e-09	1.54166	0.624486	1.54166	up	1.22206	0.289314	1.22206	up	1.4859	0.571342	1.4859	up
Ta.9528.1.A1_at	0.0204623	0.65427	0.084872	0.000467577	0.344346	0.053017	-1.77333	-0.826458	1.77333	down	-3.24126	-1.69656	3.24126	down	-1.73193	-0.79238	1.73193	down
Ta.24167.1.S1_at	0.0204623	0.772996	1.52963e-07	0.000466636	0.51827	2.05236e-08	1.16985	0.226327	1.16985	up	1.3703	0.454493	1.3703	up	1.22506	0.292854	1.22506	up
TaAffx.24473.1.S1_s_at	0.0204623	0.0378546	0.00195633	0.000468318	0.000837574	0.000730041	3.24719	1.69919	3.24719	up	1.2569	0.329868	1.2569	up	1.00253	0.00364804	1.00253	up
TaAffx.2060.3.S1_x_at	0.0204623	0.645152	6.75595e-11	0.000467871	0.332744	3.3414e-12	1.44314	0.529211	1.44314	up	1.14128	0.190657	1.14128	up	1.28113	0.35742	1.28113	up
Ta.29653.1.A1_s_at	0.0204739	0.678541	0.0253442	0.000469194	0.375928	0.013211	1.96401	0.973802	1.96401	up	1.72855	0.789565	1.72855	up	1.28458	0.361302	1.28458	up
Ta.12700.1.S1_at	0.0204899	0.879019	8.60511e-05	0.000470923	0.713769	2.27882e-05	-2.78143	-1.47583	2.78143	down	-1.82262	-0.866014	1.82262	down	-2.42159	-1.27595	2.42159	down
Ta.8133.1.S1_at	0.0204899	0.748839	3.60879e-07	0.000470838	0.478998	5.30056e-08	-1.34886	-0.431744	1.34886	down	-1.30718	-0.386453	1.30718	down	-1.14037	-0.1895	1.14037	down
Ta.3658.1.S1_x_at	0.0204899	0.727571	0.000143561	0.000470372	0.444388	4.02049e-05	-1.1636	-0.218601	1.1636	down	-1.32195	-0.402672	1.32195	down	-1.43812	-0.524187	1.43812	down
TaAffx.28482.1.S1_at	0.0204899	0.510859	0.965543	0.000470703	0.193823	0.958349	1.15944	0.213425	1.15944	up	1.03589	0.0508727	1.03589	up	1.12533	0.17035	1.12533	up
Ta.4266.1.S1_at	0.0205121	0.179405	3.66151e-05	0.000471774	0.0204106	8.82996e-06	1.34401	0.426543	1.34401	up	1.19115	0.252355	1.19115	up	1.00319	0.00459726	1.00319	up
TaAffx.25238.2.S1_at	0.0205912	0.468011	0.431693	0.000473937	0.159682	0.360447	1.84989	0.887441	1.84989	up	1.68827	0.755548	1.68827	up	1.13414	0.181593	1.13414	up
Ta.20239.1.S1_a_at	0.0206605	0.535582	0.114391	0.000476906	0.215904	0.0749528	-1.23044	-0.299171	1.23044	down	-1.53454	-0.617806	1.53454	down	-2.03349	-1.02396	2.03349	down
Ta.4763.1.S1_a_at	0.0206605	0.772347	0.65673	0.00047668	0.517366	0.597764	-1.17068	-0.227351	1.17068	down	-1.3617	-0.445412	1.3617	down	-1.40464	-0.490198	1.40464	down
Ta.8717.3.S1_at	0.0206605	0.545511	7.0744e-10	0.000476904	0.224987	4.81106e-11	1.78346	0.834681	1.78346	up	1.31668	0.396905	1.31668	up	1.23469	0.304153	1.23469	up
TaAffx.105997.2.S1_at	0.0206605	0.772609	0.00143601	0.000476013	0.517664	0.00051789	-1.31601	-0.396173	1.31601	down	-1.13435	-0.181867	1.13435	down	-1.25505	-0.327742	1.25505	down
Ta.23435.3.S1_at	0.0206752	0.475225	0.00449677	0.00047821	0.164906	0.0018585	1.91492	0.937281	1.91492	up	1.4984	0.583422	1.4984	up	1.16894	0.2252	1.16894	up
TaAffx.89175.1.S1_at	0.0206752	0.0580589	0.112614	0.000478213	0.00198515	0.0735955	1.44097	0.527045	1.44097	up	1.14298	0.192801	1.14298	up	-1.02256	-0.0321918	1.02256	down
TaAffx.53922.1.S1_at	0.0206752	0.899309	3.62124e-06	0.000478276	0.759383	6.81719e-07	1.55295	0.635014	1.55295	up	1.6723	0.74183	1.6723	up	1.37495	0.459377	1.37495	up
Ta.7627.1.S1_at	0.0206764	0.0388857	8.26725e-11	0.000478649	0.000896304	4.21261e-12	1.63459	0.708928	1.63459	up	1.17128	0.228083	1.17128	up	-1.04097	-0.0579224	1.04097	down
TaAffx.58641.1.S1_at	0.0206928	0.52976	1.67956e-06	0.000479371	0.210755	2.90489e-07	-1.55497	-0.636887	1.55497	down	-1.11742	-0.160172	1.11742	down	-1.42735	-0.513339	1.42735	down
Ta.27780.3.S1_x_at	0.0207163	0.00764946	2.90735e-07	0.000482778	3.26938e-05	4.17747e-08	71.9888	6.1697	71.9888	up	-1.0212	-0.0302593	1.0212	down	1.06718	0.0937989	1.06718	up
Ta.1942.1.S1_at	0.0207163	0.746437	6.42074e-10	0.000483016	0.475177	4.32119e-11	-2.17758	-1.12273	2.17758	down	-1.45396	-0.539986	1.45396	down	-1.6113	-0.688229	1.6113	down
Ta.6701.1.S1_at	0.0207163	0.0277764	3.12635e-05	0.000483002	0.000452975	7.41359e-06	-2.0143	-1.01028	2.0143	down	-1.26847	-0.343094	1.26847	down	1.09389	0.129471	1.09389	up
Ta.9866.1.S1_at	0.0207163	0.828891	1.3839e-06	0.000481654	0.61753	2.34727e-07	-2.01906	-1.01369	2.01906	down	-1.54733	-0.629778	1.54733	down	-2.31038	-1.20813	2.31038	down
Ta.30800.3.S1_at	0.0207163	0.393577	0.103877	0.000482388	0.107266	0.0670017	1.43311	0.519152	1.43311	up	1.07215	0.100503	1.07215	up	1.2276	0.295845	1.2276	up
TaAffx.52453.1.S1_at	0.0207163	0.156694	2.52344e-05	0.000480952	0.0153749	5.85422e-06	-1.79457	-0.843637	1.79457	down	-1.23911	-0.309309	1.23911	down	-1.05017	-0.070627	1.05017	down
TaAffx.15243.1.S1_at	0.0207163	0.973693	0.013593	0.000481813	0.928549	0.00649775	-1.2864	-0.363339	1.2864	down	-1.24127	-0.31182	1.24127	down	-1.3172	-0.397474	1.3172	down
Ta.641.3.S1_a_at	0.0207163	0.0535636	1.59082e-05	0.000482001	0.00168017	3.51996e-06	1.00644	0.00926128	1.00644	up	-1.14003	-0.189066	1.14003	down	-1.62643	-0.701705	1.62643	down
Ta.27962.2.A1_at	0.0207163	0.874461	0.683826	0.000481241	0.703893	0.627579	1.20026	0.263349	1.20026	up	1.11748	0.160243	1.11748	up	1.20363	0.267386	1.20363	up
Ta.6645.1.A1_at	0.0207539	0.998505	0.947644	0.000484237	0.996445	0.936676	-5.57251	-2.47833	5.57251	down	-5.63247	-2.49377	5.63247	down	-6.06608	-2.60076	6.06608	down
Ta.13459.1.S1_s_at	0.0207605	0.0739227	1.08646e-15	0.000484738	0.00330789	3.49144e-18	2.07311	1.05179	2.07311	up	1.35392	0.437139	1.35392	up	-1.04158	-0.0587726	1.04158	down
Ta.12379.1.A1_at	0.020792	0.596675	5.18212e-05	0.000485818	0.277663	1.29667e-05	-1.95306	-0.965737	1.95306	down	-1.60977	-0.686851	1.60977	down	-3.54526	-1.82589	3.54526	down
Ta.30561.1.A1_s_at	0.0207938	0.982185	5.6506e-05	0.000486242	0.950481	1.42639e-05	-1.42875	-0.514758	1.42875	down	-1.4421	-0.528171	1.4421	down	-1.53308	-0.616433	1.53308	down
TaAffx.106157.1.S1_at	0.0207938	0.860566	0.472141	0.000486552	0.677028	0.401514	-1.1725	-0.229587	1.1725	down	-1.09668	-0.133141	1.09668	down	-1.16935	-0.225702	1.16935	down
TaAffx.20050.1.A1_at	0.0208039	0.438184	0.150574	0.000487134	0.138121	0.103181	1.68195	0.750138	1.68195	up	1.15135	0.203325	1.15135	up	1.28227	0.358697	1.28227	up
Ta.16855.1.S1_at	0.0208576	0.254835	1.23566e-06	0.000488808	0.0415197	2.06851e-07	1.41487	0.500665	1.41487	up	1.12451	0.169295	1.12451	up	1.07189	0.100157	1.07189	up
TaAffx.29732.1.S1_at	0.0208576	0.346526	0.000442256	0.000489086	0.0803895	0.000139971	-1.30605	-0.385211	1.30605	down	-1.11894	-0.162134	1.11894	down	-1.06204	-0.0868437	1.06204	down
Ta.2619.1.S1_at	0.0209005	0.0427737	0.0324677	0.000490787	0.00104994	0.0175284	2.50907	1.32715	2.50907	up	1.18618	0.246321	1.18618	up	1.01786	0.0255429	1.01786	up
TaAffx.86293.1.S1_x_at	0.0209005	0.56063	0.241033	0.000490588	0.239399	0.179703	-1.22537	-0.293213	1.22537	down	-1.10529	-0.144429	1.10529	down	-1.07695	-0.106945	1.07695	down
Ta.3426.2.S1_a_at	0.0209338	0.0603442	3.79273e-11	0.000492269	0.0021901	1.71689e-12	1.83182	0.873276	1.83182	up	1.16663	0.222346	1.16663	up	1.00744	0.0106881	1.00744	up
Ta.18146.1.S1_x_at	0.0209338	0.254976	0.00427489	0.000492612	0.0415936	0.00175585	1.29167	0.369241	1.29167	up	1.46659	0.552467	1.46659	up	1.02137	0.0305028	1.02137	up
Ta.5451.2.S1_at	0.0209338	0.999356	0.506948	0.000491945	0.998658	0.437758	-1.10909	-0.149378	1.10909	down	-1.11163	-0.152678	1.11163	down	-1.10797	-0.147923	1.10797	down
Ta.14522.3.A1_x_at	0.0209342	0.146228	0.000200745	0.000493832	0.0133932	5.83096e-05	-2.39216	-1.25832	2.39216	down	-1.10668	-0.146241	1.10668	down	-1.29562	-0.373638	1.29562	down
Ta.25215.1.A1_at	0.0209342	0.0531144	2.53231e-09	0.000493501	0.00165179	2.04586e-10	-2.24485	-1.16662	2.24485	down	-1.01131	-0.0162192	1.01131	down	-1.20217	-0.265644	1.20217	down
Ta.5071.3.S1_at	0.0209342	0.0940224	0.204407	0.000493946	0.00541015	0.147852	1.72646	0.787814	1.72646	up	1.09701	0.13358	1.09701	up	1.08348	0.115677	1.08348	up
TaAffx.38425.2.S1_at	0.0209342	0.509039	0.0196537	0.000494016	0.192352	0.00988586	1.24579	0.317065	1.24579	up	1.22285	0.290245	1.22285	up	1.70263	0.767767	1.70263	up
Ta.21998.3.A1_x_at	0.0209682	0.170558	2.5802e-08	0.000495167	0.0183923	2.80801e-09	-1.60188	-0.679769	1.60188	down	-1.06788	-0.0947525	1.06788	down	-1.15424	-0.20694	1.15424	down
TaAffx.81113.1.S1_s_at	0.0209909	0.0994142	0.992335	0.000496051	0.00601813	0.990849	3.97886	1.99236	3.97886	up	1.47661	0.56229	1.47661	up	1.08918	0.123237	1.08918	up
TaAffx.42053.1.S1_at	0.0210362	0.542038	0.0763064	0.000497473	0.221905	0.0468338	1.53444	0.61771	1.53444	up	1.1936	0.255321	1.1936	up	1.19222	0.253652	1.19222	up
TaAffx.80606.1.S1_at	0.0210454	0.0378936	5.73419e-05	0.000498039	0.000841819	1.44988e-05	-1.49433	-0.579496	1.49433	down	3.11289	1.63825	3.11289	up	7.13434	2.83478	7.13434	up
Ta.14572.1.S1_at	0.0210747	0.0465469	9.32478e-12	0.000499784	0.00125563	3.37907e-13	1.93479	0.952174	1.93479	up	1.38618	0.471112	1.38618	up	-1.10471	-0.143665	1.10471	down
Ta.9290.1.S1_at	0.0210747	0.998095	4.97944e-06	0.000499515	0.995583	9.69902e-07	-1.75638	-0.812606	1.75638	down	-1.81296	-0.858344	1.81296	down	-1.76556	-0.820128	1.76556	down
Ta.7745.1.S1_at	0.0210747	0.642148	0.248704	0.000499216	0.329591	0.186552	3.18213	1.66999	3.18213	up	1.83148	0.873006	1.83148	up	1.62959	0.704513	1.62959	up
TaAffx.38276.1.A1_at	0.0210893	0.385874	3.15362e-06	0.000500482	0.102438	5.84665e-07	2.25737	1.17464	2.25737	up	1.6156	0.692066	1.6156	up	1.15694	0.210311	1.15694	up
Ta.21385.1.S1_x_at	0.0210966	0.0105157	1.30686e-13	0.000501173	6.53975e-05	2.15139e-15	-5.61839	-2.49016	5.61839	down	1.00131	0.00188571	1.00131	up	-1.07362	-0.102486	1.07362	down
Ta.4609.1.S1_at	0.0210966	0.135724	4.01798e-05	0.000501356	0.0113354	9.78653e-06	-1.90577	-0.930374	1.90577	down	-1.26985	-0.344664	1.26985	down	-1.03528	-0.0500184	1.03528	down
Ta.5414.3.S1_s_at	0.0211078	0.181189	0.0102575	0.000501974	0.0208245	0.00471788	2.6226	1.391	2.6226	up	1.4821	0.567644	1.4821	up	1.08473	0.117332	1.08473	up
Ta.5905.1.S1_at	0.0211705	0.735441	2.16399e-06	0.000503817	0.456658	3.84892e-07	-1.13681	-0.184987	1.13681	down	-1.31281	-0.392661	1.31281	down	-1.35475	-0.438023	1.35475	down
Ta.10855.1.S1_at	0.0211967	0.0704991	2.22683e-08	0.000504791	0.00298508	2.37308e-09	1.50707	0.591749	1.50707	up	1.09236	0.127454	1.09236	up	1.02519	0.0358863	1.02519	up
Ta.22636.1.S1_at	0.0212476	0.928352	9.6335e-05	0.000507274	0.822905	2.58368e-05	-1.25769	-0.330777	1.25769	down	-1.17375	-0.231124	1.17375	down	-1.26164	-0.335306	1.26164	down
Ta.1752.1.A1_at	0.0212476	0.993891	0.846276	0.000507788	0.982862	0.814216	3.57388	1.83749	3.57388	up	3.45272	1.78773	3.45272	up	3.11702	1.64017	3.11702	up
Ta.21843.1.S1_x_at	0.0212476	0.0186263	1.69661e-05	0.000508125	0.000207231	3.78309e-06	-1.13754	-0.185922	1.13754	down	1.43978	0.525846	1.43978	up	7.9357	2.98836	7.9357	up
TaAffx.104805.1.S1_at	0.0212476	0.257952	0.00982748	0.000507663	0.0426573	0.00449004	1.86993	0.902982	1.86993	up	1.1545	0.207272	1.1545	up	1.20836	0.273052	1.20836	up
TaAffx.84495.1.S1_at	0.0212476	0.191407	0.502065	0.000507528	0.0234504	0.432631	-1.5714	-0.652051	1.5714	down	-1.29947	-0.377928	1.29947	down	-1.01028	-0.0147564	1.01028	down
TaAffx.80038.1.S1_at	0.0212476	0.000395736	5.99453e-14	0.00050693	1.69385e-07	7.85566e-16	-11.9437	-3.57817	11.9437	down	1.4268	0.512782	1.4268	up	1.10747	0.147265	1.10747	up
Ta.1597.1.S1_at	0.0212664	0.722613	6.32927e-15	0.000509281	0.437058	3.9156e-17	-1.37164	-0.455902	1.37164	down	-1.13701	-0.18525	1.13701	down	-1.29462	-0.372533	1.29462	down
TaAffx.71193.1.A1_at	0.0212664	0.295209	8.34771e-06	0.000509036	0.0564724	1.72227e-06	1.16186	0.216435	1.16186	up	1.75011	0.807442	1.75011	up	1.18282	0.242234	1.18282	up
Ta.25696.1.S1_at	0.0212724	0.9793	0.772983	0.000509779	0.943161	0.728671	-2.42	-1.27501	2.42	down	-2.98887	-1.5796	2.98887	down	-2.64677	-1.40424	2.64677	down
Ta.581.1.S1_at	0.0212896	0.0587891	4.18227e-08	0.000511961	0.00203386	4.8346e-09	-4.88785	-2.2892	4.88785	down	-1.24757	-0.319117	1.24757	down	-1.17046	-0.227071	1.17046	down
Ta.9538.1.A1_at	0.0212896	0.00645679	1.38621e-12	0.000510914	2.3516e-05	3.6816e-14	-4.23327	-2.08177	4.23327	down	1.00415	0.00597036	1.00415	up	1.00729	0.0104841	1.00729	up
Ta.8883.2.S1_x_at	0.0212896	0.991037	0.151623	0.000511361	0.974045	0.104016	-7.57622	-2.92148	7.57622	down	-7.66364	-2.93803	7.66364	down	-9.92898	-3.31165	9.92898	down
Ta.18528.2.S1_a_at	0.0212896	0.0280048	1.97674e-06	0.000511633	0.000460141	3.48135e-07	2.3364	1.22429	2.3364	up	1.26021	0.33366	1.26021	up	-1.07984	-0.110811	1.07984	down
TaAffx.78176.1.S1_s_at	0.0212896	0.420739	0.0116223	0.000511758	0.125118	0.00543512	-1.69623	-0.762331	1.69623	down	-1.17956	-0.238243	1.17956	down	-1.22823	-0.296581	1.22823	down
TaAffx.128557.2.A1_at	0.0213111	0.0862748	9.86216e-05	0.000512833	0.0045223	2.65354e-05	9.50713	3.24901	9.50713	up	1.61269	0.689473	1.61269	up	1.23049	0.299231	1.23049	up
Ta.27512.1.S1_at	0.0213388	0.495429	0.139067	0.000513854	0.181123	0.0940357	-1.27892	-0.354931	1.27892	down	-1.20378	-0.267574	1.20378	down	-1.73577	-0.795575	1.73577	down
Ta.28321.2.S1_x_at	0.0215143	0.0238905	0.0159164	0.000518796	0.000333629	0.00776617	1.65823	0.729646	1.65823	up	1.14433	0.194506	1.14433	up	-1.05379	-0.0755849	1.05379	down
Ta.7378.27.S1_x_at	0.0215143	0.533919	1.71586e-17	0.000518471	0.214212	1.46881e-20	-1.37772	-0.462278	1.37772	down	-1.85561	-0.891894	1.85561	down	-1.22124	-0.288342	1.22124	down
Ta.431.1.A1_x_at	0.0215143	0.484005	1.9758e-08	0.000519861	0.171658	2.07894e-09	-1.28163	-0.357977	1.28163	down	-1.11084	-0.151646	1.11084	down	-1.51892	-0.603042	1.51892	down
Ta.6471.1.S1_at	0.0215143	0.769788	4.18482e-06	0.00051987	0.513201	7.99967e-07	-1.45841	-0.544396	1.45841	down	-1.22083	-0.287866	1.22083	down	-1.24449	-0.315555	1.24449	down
TaAffx.121272.1.S1_s_at	0.0215143	0.206293	7.14366e-12	0.000519552	0.027264	2.49246e-13	1.66944	0.739365	1.66944	up	1.11388	0.15559	1.11388	up	1.14421	0.194355	1.14421	up
TaAffx.32271.2.S1_at	0.021528	0.463474	4.81417e-05	0.000520917	0.156251	1.19508e-05	-1.38327	-0.468087	1.38327	down	-1.06607	-0.0923049	1.06607	down	-1.30534	-0.384431	1.30534	down
TaAffx.79900.1.S1_at	0.021528	0.904153	0.493234	0.000520694	0.77077	0.423454	1.10843	0.148513	1.10843	up	1.14759	0.198607	1.14759	up	1.09301	0.12831	1.09301	up
Ta.9707.1.S1_at	0.0215371	0.632251	1.04095e-12	0.000521496	0.317374	2.65843e-14	-1.93863	-0.955035	1.93863	down	-1.33311	-0.414797	1.33311	down	-1.38214	-0.466901	1.38214	down
TaAffx.30669.1.S1_at	0.0215591	0.709123	0.000360481	0.000522386	0.417185	0.00011153	-1.3222	-0.402935	1.3222	down	-1.13425	-0.181745	1.13425	down	-1.37675	-0.461262	1.37675	down
Ta.28643.1.S1_s_at	0.0215637	0.390886	1.30159e-14	0.000522857	0.105569	1.03468e-16	1.09151	0.126324	1.09151	up	1.64066	0.71428	1.64066	up	1.85774	0.89355	1.85774	up
Ta.27778.4.S1_x_at	0.0215897	0.00828447	2.70888e-05	0.000525531	4.00921e-05	6.32902e-06	284.72	8.1534	284.72	up	1.3192	0.399663	1.3192	up	-1.20646	-0.270778	1.20646	down
Ta.6175.1.S1_x_at	0.0215897	0.00995197	8.58192e-08	0.000525311	5.75536e-05	1.08125e-08	80.9013	6.33809	80.9013	up	1.35262	0.435756	1.35262	up	-1.16654	-0.222236	1.16654	down
Ta.30906.1.S1_s_at	0.0215897	0.162724	0.0125518	0.000524223	0.0165319	0.00593652	4.29817	2.10372	4.29817	up	1.50015	0.585111	1.50015	up	1.23696	0.306798	1.23696	up
Ta.7671.2.S1_x_at	0.0215897	0.352052	0.450322	0.000525413	0.083278	0.37925	1.38113	0.465846	1.38113	up	1.22414	0.291766	1.22414	up	1.04601	0.0648972	1.04601	up
Ta.14551.2.S1_a_at	0.0215897	0.102555	0.510651	0.00052564	0.0063565	0.441464	2.02253	1.01616	2.02253	up	1.15125	0.203202	1.15125	up	1.09409	0.129727	1.09409	up
TaAffx.26263.1.S1_at	0.0215897	0.895164	0.123766	0.000524833	0.750463	0.0821354	-1.11994	-0.16342	1.11994	down	-1.15895	-0.212824	1.15895	down	-1.09591	-0.132131	1.09591	down
TaAffx.3019.1.S1_x_at	0.0216211	0.692799	1.18551e-08	0.000526765	0.393921	1.17171e-09	2.18294	1.12627	2.18294	up	1.40163	0.487106	1.40163	up	1.57707	0.657249	1.57707	up
Ta.24372.1.S1_at	0.0216221	0.593644	1.04583e-14	0.000527509	0.273894	7.63534e-17	-1.85967	-0.895048	1.85967	down	-1.20123	-0.264515	1.20123	down	-1.67004	-0.739881	1.67004	down
Ta.25745.1.A1_at	0.0216221	0.956622	0.258908	0.000527161	0.887275	0.195644	-1.75596	-0.812264	1.75596	down	-1.96071	-0.971377	1.96071	down	-2.15891	-1.1103	2.15891	down
Ta.5938.1.S1_at	0.0216386	0.501909	0.00116356	0.000528272	0.186078	0.000410307	1.50229	0.587163	1.50229	up	1.21208	0.277489	1.21208	up	1.13998	0.189009	1.13998	up
Ta.10367.1.S1_at	0.0216465	0.768777	1.25531e-05	0.000528825	0.51126	2.70367e-06	-1.93223	-0.950267	1.93223	down	-1.34634	-0.429039	1.34634	down	-1.69939	-0.765018	1.69939	down
Ta.1345.1.S1_x_at	0.0216738	0.0107541	6.7963e-13	0.000529851	6.85044e-05	1.59139e-14	-11.075	-3.46923	11.075	down	1.01645	0.0235333	1.01645	up	-1.11729	-0.160009	1.11729	down
Ta.14432.2.S1_x_at	0.0216855	0.519773	2.02231e-06	0.000531484	0.20215	3.57068e-07	1.489	0.574346	1.489	up	1.1713	0.228108	1.1713	up	1.17245	0.22953	1.17245	up
TaAffx.88529.1.S1_at	0.0216855	0.222502	0.610686	0.00053111	0.0318527	0.548135	-1.0694	-0.0967972	1.0694	down	-1.15941	-0.21339	1.15941	down	-1.52833	-0.611954	1.52833	down
Ta.19822.3.S1_x_at	0.0216855	0.626713	0.0491807	0.00053051	0.310178	0.0282435	1.87552	0.907293	1.87552	up	1.57653	0.656749	1.57653	up	1.23007	0.298746	1.23007	up
Ta.13549.1.A1_at	0.0216855	0.928671	0.61834	0.00053158	0.823673	0.556548	1.4316	0.517625	1.4316	up	1.65901	0.730326	1.65901	up	1.45168	0.537725	1.45168	up
TaAffx.107412.1.S1_at	0.0216913	0.322334	9.32167e-10	0.000532083	0.0682802	6.56613e-11	-5.8578	-2.55036	5.8578	down	-1.26646	-0.340807	1.26646	down	-2.70981	-1.43819	2.70981	down
TaAffx.26662.1.S1_x_at	0.0218385	0.256703	0.596378	0.000536057	0.0422553	0.532705	-1.00583	-0.00838848	1.00583	down	-1.31229	-0.392082	1.31229	down	-1.29518	-0.373153	1.29518	down
Ta.16636.1.S1_at	0.0218758	0.201829	1.07762e-06	0.000537337	0.0261437	1.77653e-07	-1.34758	-0.430371	1.34758	down	1.00341	0.00491744	1.00341	up	-1.49866	-0.58367	1.49866	down
Ta.8519.1.A1_at	0.0219715	0.0114558	9.81525e-13	0.000540052	7.73489e-05	2.48438e-14	-6.04381	-2.59546	6.04381	down	1.00965	0.01386	1.00965	up	-1.09287	-0.128118	1.09287	down
TaAffx.106043.1.S1_at	0.0220116	0.474565	0.00955233	0.000541404	0.164441	0.0043478	1.03052	0.0433671	1.03052	up	1.15593	0.209057	1.15593	up	1.11675	0.159307	1.11675	up
Ta.1988.2.S1_x_at	0.0220782	0.429492	1.48789e-10	0.000544296	0.131392	8.16804e-12	-2.87975	-1.52595	2.87975	down	-1.68706	-0.754511	1.68706	down	-1.30036	-0.378907	1.30036	down
Ta.1079.2.S1_a_at	0.0220782	0.0139084	2.0337e-13	0.000544539	0.000117501	3.66622e-15	2.19231	1.13245	2.19231	up	1.18799	0.248519	1.18799	up	-1.10216	-0.140339	1.10216	down
Ta.7673.1.S1_at	0.0220782	0.521075	0.0061807	0.000545245	0.203265	0.00266085	1.53591	0.619089	1.53591	up	1.25736	0.330403	1.25736	up	1.13871	0.1874	1.13871	up
Ta.591.1.S1_at	0.0220782	0.0332576	2.3019e-06	0.000544931	0.000640588	4.12215e-07	2.29341	1.1975	2.29341	up	1.40804	0.493689	1.40804	up	-1.13756	-0.185939	1.13756	down
Ta.12443.1.A1_x_at	0.0220782	0.156347	0.131001	0.000545139	0.0152809	0.0877513	-1.7122	-0.775851	1.7122	down	-1.42273	-0.508659	1.42273	down	1.02142	0.030575	1.02142	up
TaAffx.128827.3.A1_at	0.0220782	0.628537	0.515705	0.000544267	0.312884	0.446829	-2.03381	-1.02419	2.03381	down	-1.83179	-0.873256	1.83179	down	-1.2569	-0.329875	1.2569	down
Ta.789.1.S1_a_at	0.0221322	0.110942	0.000234657	0.000547192	0.00752207	6.93194e-05	2.30277	1.20337	2.30277	up	1.36456	0.448437	1.36456	up	1.01331	0.0190698	1.01331	up
TaAffx.24838.2.A1_at	0.0221322	0.440218	0.0443582	0.000547501	0.139362	0.0250574	-1.97033	-0.978439	1.97033	down	-1.47394	-0.55968	1.47394	down	-1.16371	-0.218736	1.16371	down
Ta.16326.2.S1_at	0.0221322	0.570423	0.095383	0.000547683	0.249339	0.0606107	1.72508	0.786666	1.72508	up	1.22896	0.297437	1.22896	up	1.29737	0.375587	1.29737	up
TaAffx.143997.1.S1_s_at	0.0221926	0.629114	0.000233608	0.000550509	0.31374	6.89739e-05	-9.76175	-3.28714	9.76175	down	-2.0851	-1.06012	2.0851	down	-6.26381	-2.64704	6.26381	down
Ta.1942.3.S1_at	0.0221926	0.586085	0.000648703	0.000550012	0.265893	0.000214139	-1.41776	-0.50361	1.41776	down	-1.44821	-0.534276	1.44821	down	-1.11453	-0.156429	1.11453	down
TaAffx.20193.1.A1_at	0.0221926	0.0507517	5.69742e-12	0.000550941	0.00150258	1.91395e-13	-2.24559	-1.16709	2.24559	down	1.03318	0.0470941	1.03318	up	-1.26303	-0.336893	1.26303	down
Ta.1573.2.S1_s_at	0.0221926	0.170558	0.034372	0.000551023	0.0183971	0.0187022	2.44295	1.28862	2.44295	up	1.14844	0.19968	1.14844	up	1.27899	0.355002	1.27899	up
TaAffx.70983.1.S1_at	0.0221926	0.994823	2.94509e-05	0.000550823	0.985443	6.94165e-06	-1.19015	-0.251144	1.19015	down	-1.17627	-0.234218	1.17627	down	-1.19822	-0.260895	1.19822	down
Ta.5164.2.S1_at	0.0221995	0.818261	0.109818	0.000551563	0.597554	0.0714998	-1.25359	-0.326068	1.25359	down	-1.12189	-0.165935	1.12189	down	-1.18825	-0.248837	1.18825	down
Ta.24982.1.S1_at	0.0222436	0.00686552	0.00107083	0.00055334	2.63747e-05	0.000373742	4.52309	2.17731	4.52309	up	1.13105	0.17766	1.13105	up	-1.13315	-0.180336	1.13315	down
Ta.14404.1.S1_x_at	0.0222436	0.369511	0.0581313	0.000554492	0.092748	0.0342266	1.5872	0.666484	1.5872	up	1.3005	0.379065	1.3005	up	1.08037	0.111525	1.08037	up
Ta.24774.1.S1_x_at	0.0222436	0.988573	0.492266	0.000553759	0.967168	0.422443	-7.26889	-2.86173	7.26889	down	-6.06578	-2.60069	6.06578	down	-5.40323	-2.43382	5.40323	down
Ta.7751.1.S1_x_at	0.0222436	0.0186528	0.644286	0.000554086	0.000208146	0.584331	1.75694	0.813065	1.75694	up	1.04351	0.0614506	1.04351	up	1.00984	0.0141325	1.00984	up
Ta.14939.1.S1_s_at	0.0222436	0.0948018	4.10003e-07	0.000554509	0.00549598	6.10528e-08	-4.19418	-2.06839	4.19418	down	-1.11733	-0.160051	1.11733	down	-1.41607	-0.501892	1.41607	down
Ta.81.1.S1_at	0.0223223	0.673203	0.00431271	0.000557214	0.368913	0.00177306	1.48763	0.573014	1.48763	up	1.17558	0.233373	1.17558	up	1.2647	0.3388	1.2647	up
Ta.10082.3.A1_s_at	0.0223223	0.955262	1.62206e-08	0.000557041	0.884044	1.66816e-09	1.27386	0.349205	1.27386	up	1.39346	0.478674	1.39346	up	1.32507	0.406073	1.32507	up
Ta.1379.2.S1_x_at	0.0223338	0.143659	0.000393815	0.000557873	0.0129759	0.00012312	-4.47626	-2.1623	4.47626	down	-1.97785	-0.983931	1.97785	down	-1.02281	-0.0325314	1.02281	down
Ta.30482.1.A1_at	0.0223372	0.889705	4.54003e-06	0.000558328	0.736327	8.76205e-07	1.29306	0.370791	1.29306	up	1.33744	0.419479	1.33744	up	1.19019	0.251196	1.19019	up
Ta.10329.39.S1_at	0.0223916	0.514056	5.41505e-14	0.000560061	0.196814	6.92667e-16	-1.50112	-0.586043	1.50112	down	-1.30415	-0.383105	1.30415	down	-2.29641	-1.19938	2.29641	down
Ta.14285.3.S1_at	0.0224536	0.634718	0.000335543	0.000561984	0.320421	0.000102984	1.54641	0.628923	1.54641	up	1.15371	0.206278	1.15371	up	1.4011	0.486557	1.4011	up
TaAffx.117361.2.S1_at	0.0224682	0.107792	0.000144585	0.000562723	0.00708778	4.05302e-05	-2.33489	-1.22335	2.33489	down	-1.0713	-0.0993586	1.0713	down	-1.24884	-0.320585	1.24884	down
TaAffx.29857.1.S1_x_at	0.0225034	0.927902	0.00680983	0.000563979	0.821624	0.00296375	-1.80396	-0.851168	1.80396	down	-1.5595	-0.641083	1.5595	down	-1.50483	-0.589604	1.50483	down
Ta.16066.1.S1_at	0.022524	0.406162	3.8166e-09	0.000564869	0.115565	3.25862e-10	-2.13001	-1.09086	2.13001	down	-1.22885	-0.297312	1.22885	down	-1.37027	-0.45446	1.37027	down
Ta.900.2.S1_s_at	0.0225373	0.364937	0.34026	0.000565577	0.0903073	0.270891	2.12267	1.08588	2.12267	up	1.32938	0.410751	1.32938	up	1.21835	0.28493	1.21835	up
Ta.5905.3.S1_x_at	0.0225407	0.802796	0.427087	0.000566039	0.568174	0.355734	-1.42599	-0.511961	1.42599	down	-1.20625	-0.270525	1.20625	down	-1.25503	-0.327723	1.25503	down
TaAffx.105134.1.S1_at	0.0225449	0.0591933	0.000118546	0.000566519	0.00206746	3.25411e-05	-1.02266	-0.0323219	1.02266	down	1.18927	0.250079	1.18927	up	1.72458	0.786246	1.72458	up
TaAffx.11250.2.S1_s_at	0.0226395	0.561152	6.31623e-06	0.000569649	0.239886	1.26396e-06	1.48506	0.570519	1.48506	up	1.11407	0.15584	1.11407	up	1.46758	0.553439	1.46758	up
TaAffx.105947.1.S1_at	0.0226395	0.727806	0.016556	0.000569321	0.444744	0.0081223	4.33696	2.11669	4.33696	up	2.86472	1.5184	2.86472	up	1.84297	0.882034	1.84297	up
Ta.11864.1.S1_at	0.0226451	0.83875	2.24362e-08	0.000570914	0.635308	2.39321e-09	-1.3236	-0.404464	1.3236	down	-1.40962	-0.495304	1.40962	down	-1.65295	-0.725046	1.65295	down
Ta.16442.1.S1_at	0.0226451	0.765126	0.000234973	0.000570191	0.50499	6.94278e-05	-1.27001	-0.344837	1.27001	down	-1.11806	-0.160995	1.11806	down	-1.17564	-0.233451	1.17564	down
Ta.11510.1.A1_at	0.0226451	0.287575	1.73004e-10	0.000570919	0.0536642	9.71623e-12	1.48625	0.571681	1.48625	up	1.21605	0.282205	1.21605	up	1.05271	0.074104	1.05271	up
Ta.1258.1.S1_a_at	0.0226627	0.283588	3.17229e-09	0.000573073	0.0518638	2.63676e-10	-2.83269	-1.50218	2.83269	down	-1.48913	-0.574468	1.48913	down	-1.21285	-0.278405	1.21285	down
Ta.10193.1.S1_at	0.0226627	0.223247	3.33158e-05	0.000572763	0.0320954	7.95234e-06	-1.9373	-0.95405	1.9373	down	-1.16816	-0.224235	1.16816	down	-1.17948	-0.23815	1.17948	down
Ta.8154.1.S1_at	0.0226627	0.0290923	6.1558e-06	0.000573597	0.000493546	1.22725e-06	2.4647	1.30141	2.4647	up	1.16411	0.219226	1.16411	up	-1.01765	-0.0252428	1.01765	down
Ta.9681.1.S1_at	0.0226627	0.988567	0.631248	0.000572529	0.967146	0.570403	2.81444	1.49285	2.81444	up	2.57738	1.3659	2.57738	up	2.40703	1.26725	2.40703	up
Ta.6418.1.S1_at	0.0226627	0.420464	0.297713	0.000571771	0.124822	0.231205	1.35378	0.436996	1.35378	up	1.17072	0.2274	1.17072	up	1.07069	0.0985451	1.07069	up
Ta.20794.2.S1_a_at	0.0226627	0.969947	0.0188607	0.000573625	0.920088	0.00942829	-1.23831	-0.308375	1.23831	down	-1.31991	-0.400435	1.31991	down	-1.28979	-0.367134	1.28979	down
TaAffx.110181.1.S1_at	0.0226746	0.16391	0.0840737	0.000574302	0.0168214	0.0524455	-1.01563	-0.0223757	1.01563	down	1.23749	0.307413	1.23749	up	1.32715	0.408332	1.32715	up
TaAffx.91707.1.S1_at	0.0226761	0.101983	0.545068	0.000574717	0.00629732	0.477309	2.16218	1.11249	2.16218	up	1.17906	0.237641	1.17906	up	1.08782	0.121446	1.08782	up
Ta.7014.3.S1_at	0.0226817	0.665835	0.00726698	0.000575238	0.358557	0.00318881	-1.65785	-0.729316	1.65785	down	-1.21419	-0.279996	1.21419	down	-1.37184	-0.45611	1.37184	down
TaAffx.104828.1.S1_at	0.022683	0.927122	0.161918	0.000575647	0.820196	0.112328	-1.10711	-0.146802	1.10711	down	-1.16508	-0.220427	1.16508	down	-1.13479	-0.182426	1.13479	down
TaAffx.17287.1.A1_at	0.0227046	0.859149	7.69226e-05	0.000576573	0.673717	2.00791e-05	-1.15206	-0.20422	1.15206	down	-1.14623	-0.196902	1.14623	down	-1.24719	-0.318682	1.24719	down
Ta.10076.2.S1_a_at	0.0227054	0.134865	1.46248e-05	0.000577309	0.0111807	3.20461e-06	1.97844	0.984362	1.97844	up	1.3046	0.383604	1.3046	up	1.02324	0.0331498	1.02324	up
Ta.13213.1.A1_x_at	0.0227054	0.84458	0.00420635	0.00057735	0.645862	0.00172396	-1.5357	-0.618899	1.5357	down	-1.41489	-0.500688	1.41489	down	-1.25759	-0.330666	1.25759	down
Ta.7249.1.S1_x_at	0.0227065	0.561152	9.71255e-07	0.000579314	0.239799	1.58616e-07	1.88095	0.911461	1.88095	up	1.25642	0.329319	1.25642	up	2.32732	1.21867	2.32732	up
TaAffx.94019.1.A1_s_at	0.0227065	0.0122415	7.28274e-07	0.000579385	9.10005e-05	1.15289e-07	-2.46036	-1.29887	2.46036	down	-1.14757	-0.198579	1.14757	down	1.08486	0.117505	1.08486	up
Ta.6642.2.S1_a_at	0.0227065	0.258646	2.82984e-13	0.000579953	0.0429192	5.53441e-15	-1.45119	-0.537233	1.45119	down	-1.22252	-0.289854	1.22252	down	-1.03275	-0.0464957	1.03275	down
Ta.14384.1.A1_at	0.0227065	0.875396	0.00363598	0.000580021	0.705546	0.00146453	1.3901	0.475189	1.3901	up	1.39251	0.477683	1.39251	up	1.21864	0.285274	1.21864	up
TaAffx.51314.1.S1_at	0.0227065	0.20424	1.00683e-05	0.000578817	0.0267549	2.11559e-06	-1.54893	-0.631272	1.54893	down	-1.03909	-0.0553254	1.03909	down	-1.20712	-0.271567	1.20712	down
TaAffx.28919.2.S1_at	0.0227065	0.0313659	0.1045	0.000577864	0.000570416	0.0674939	2.48483	1.31315	2.48483	up	1.26331	0.337206	1.26331	up	-1.07188	-0.100137	1.07188	down
TaAffx.24424.1.S1_at	0.0227065	0.896622	0.821962	0.000579765	0.754086	0.785546	-2.47601	-1.30802	2.47601	down	-2.92116	-1.54654	2.92116	down	-4.22801	-2.07998	4.22801	down
Ta.11560.3.S1_a_at	0.022736	0.0624318	8.74265e-06	0.000581152	0.0023309	1.81233e-06	3.73327	1.90044	3.73327	up	1.08587	0.118858	1.08587	up	1.27023	0.345093	1.27023	up
Ta.24811.2.S1_x_at	0.0227378	0.511754	0.0330694	0.000581576	0.194673	0.0179082	1.38509	0.469976	1.38509	up	1.08552	0.118386	1.08552	up	1.23339	0.302624	1.23339	up
Ta.21005.1.S1_at	0.0228358	0.965241	0.920989	0.000584462	0.908286	0.904003	6.4111	2.68057	6.4111	up	6.33031	2.66228	6.33031	up	4.20597	2.07244	4.20597	up
Ta.25161.1.S1_x_at	0.0228365	0.976305	0.551994	0.000584859	0.935325	0.484562	-2.49622	-1.31974	2.49622	down	-3.17387	-1.66624	3.17387	down	-2.9283	-1.55006	2.9283	down
Ta.16218.1.A1_x_at	0.0228518	0.886865	6.25093e-08	0.000585633	0.730556	7.57625e-09	-1.30504	-0.384092	1.30504	down	-1.49596	-0.58107	1.49596	down	-1.56456	-0.645756	1.56456	down
Ta.24199.1.S1_at	0.0228585	0.773109	2.73044e-08	0.000587996	0.518384	2.99352e-09	-1.62042	-0.696371	1.62042	down	-1.25971	-0.333097	1.25971	down	-1.37966	-0.464311	1.37966	down
Ta.22998.1.S1_at	0.0228585	0.00464132	6.83458e-07	0.00058746	1.25043e-05	1.07501e-07	-6.68005	-2.73986	6.68005	down	-1.11876	-0.161897	1.11876	down	1.20164	0.265009	1.20164	up
Ta.4586.1.A1_at	0.0228585	0.0104351	7.61432e-13	0.000587708	6.42098e-05	1.82725e-14	-3.04382	-1.60588	3.04382	down	-1.16193	-0.216528	1.16193	down	1.1085	0.148614	1.1085	up
TaAffx.97935.1.S1_at	0.0228585	0.256326	1.02498e-05	0.000588496	0.0420859	2.15766e-06	-1.28213	-0.358539	1.28213	down	-1.02566	-0.0365507	1.02566	down	-1.50568	-0.590413	1.50568	down
Ta.21271.1.S1_at	0.0228585	0.0116268	5.66805e-06	0.000589048	8.02562e-05	1.12105e-06	-4.35988	-2.12429	4.35988	down	1.11944	0.162772	1.11944	up	-1.2056	-0.269753	1.2056	down
TaAffx.16907.1.A1_at	0.0228585	0.0301099	2.50767e-06	0.000589226	0.000526222	4.5315e-07	-1.72331	-0.785183	1.72331	down	-1.03972	-0.0561996	1.03972	down	-1.0381	-0.0539486	1.0381	down
Ta.30353.2.S1_a_at	0.0228585	0.0601277	0.0241213	0.000587961	0.00214479	0.0124977	3.74356	1.90441	3.74356	up	1.26116	0.334753	1.26116	up	1.08401	0.116377	1.08401	up
TaAffx.56954.1.S1_at	0.0228585	0.440665	0.0063035	0.000587423	0.139731	0.0027198	1.04884	0.0687994	1.04884	up	1.12465	0.169474	1.12465	up	1.23498	0.30449	1.23498	up
TaAffx.83061.1.S1_at	0.0228585	0.0728482	0.000225003	0.000588604	0.0031947	6.61975e-05	-1.80511	-0.852088	1.80511	down	-1.06288	-0.0879769	1.06288	down	-1.09893	-0.136097	1.09893	down
TaAffx.50230.1.S1_at	0.0228903	0.00261945	6.39143e-06	0.000590425	4.48693e-06	1.27997e-06	-1.28798	-0.365114	1.28798	down	1.32533	0.406355	1.32533	up	2.00464	1.00334	2.00464	up
Ta.10763.1.S1_at	0.0228912	0.759906	0.00156828	0.000590829	0.496959	0.000571227	1.13899	0.187749	1.13899	up	1.34022	0.422471	1.34022	up	1.2425	0.31324	1.2425	up
TaAffx.132319.1.A1_at	0.0228992	0.112853	1.17632e-05	0.000591416	0.00781684	2.51224e-06	1.82645	0.86904	1.82645	up	1.10358	0.142196	1.10358	up	1.10905	0.149322	1.10905	up
Ta.1151.1.S1_at	0.0229227	0.182381	0.00141324	0.00059278	0.0210858	0.000508856	5.44572	2.44512	5.44572	up	2.16688	1.11562	2.16688	up	1.09185	0.126778	1.09185	up
Ta.7902.1.A1_at	0.0229227	0.883333	5.21747e-10	0.000593166	0.723101	3.40045e-11	-1.26589	-0.340149	1.26589	down	-1.19132	-0.252565	1.19132	down	-1.1525	-0.204764	1.1525	down
Ta.15872.1.S1_at	0.0229227	0.858461	0.0164166	0.000592934	0.672247	0.00804326	-1.17822	-0.236606	1.17822	down	-1.31284	-0.392689	1.31284	down	-1.342	-0.424386	1.342	down
Ta.6018.1.S1_x_at	0.0229821	0.00987065	1.44429e-11	0.000595913	5.54195e-05	5.56942e-13	10.7049	3.4202	10.7049	up	1.05023	0.0706999	1.05023	up	1.00104	0.00150585	1.00104	up
Ta.6692.3.S1_x_at	0.0229821	0.00342667	0.000106821	0.000595761	7.00166e-06	2.90023e-05	2.39876	1.26229	2.39876	up	1.06743	0.0941454	1.06743	up	-1.12281	-0.167111	1.12281	down
Ta.1982.1.A1_s_at	0.0229821	0.674759	5.51204e-05	0.000596232	0.370991	1.38876e-05	-1.62294	-0.698607	1.62294	down	-1.64916	-0.721733	1.64916	down	-1.20225	-0.265732	1.20225	down
Ta.8702.1.S1_at	0.0229821	0.884255	0.821418	0.000596111	0.725019	0.784914	-1.99168	-0.993984	1.99168	down	-1.96547	-0.974875	1.96547	down	-2.82739	-1.49947	2.82739	down
Ta.23431.1.S1_at	0.023018	0.0991093	3.18523e-06	0.000598312	0.00597481	5.91055e-07	2.29571	1.19894	2.29571	up	1.35094	0.433967	1.35094	up	-1.0001	-0.000140488	1.0001	down
Ta.2942.2.S1_x_at	0.023018	0.758587	0.0110378	0.000597935	0.494619	0.00512508	1.17906	0.237642	1.17906	up	1.14692	0.197762	1.14692	up	1.0744	0.103537	1.0744	up
Ta.4523.1.S1_at	0.023018	0.897678	0.389594	0.000598007	0.756537	0.318496	-3.29962	-1.7223	3.29962	down	-2.09938	-1.06996	2.09938	down	-3.09808	-1.63137	3.09808	down
Ta.9314.2.S1_a_at	0.0230509	0.261393	0.00740726	0.000599551	0.043901	0.00325801	1.73292	0.793206	1.73292	up	1.20968	0.274628	1.20968	up	1.10879	0.148984	1.10879	up
Ta.27243.1.S1_at	0.0231305	0.300996	1.71989e-06	0.000602121	0.0588216	2.98151e-07	1.45448	0.540505	1.45448	up	1.42702	0.51301	1.42702	up	1.02014	0.0287673	1.02014	up
Ta.14360.1.S1_x_at	0.0231305	0.240414	0.0533908	0.000602391	0.037119	0.0310368	2.38364	1.25317	2.38364	up	1.3183	0.398678	1.3183	up	1.17861	0.237086	1.17861	up
TaAffx.9187.1.S1_at	0.0232108	0.308143	0.015863	0.000604867	0.0618297	0.00773613	1.56249	0.643846	1.56249	up	1.21203	0.277425	1.21203	up	1.08063	0.111877	1.08063	up
Ta.4154.2.A1_at	0.0233443	0.450168	4.59906e-06	0.000609123	0.146048	8.88668e-07	-1.14619	-0.196843	1.14619	down	-1.39985	-0.485276	1.39985	down	-1.81754	-0.861989	1.81754	down
Ta.7498.3.S1_at	0.0233443	0.131168	0.924493	0.000609024	0.0105251	0.908318	-2.00568	-1.00409	2.00568	down	-1.05874	-0.0823428	1.05874	down	-1.2305	-0.299248	1.2305	down
Ta.14522.1.A1_at	0.0233534	0.00526359	5.11774e-11	0.000609749	1.67193e-05	2.4384e-12	-3.51149	-1.81208	3.51149	down	1.08425	0.116692	1.08425	up	-1.04243	-0.059947	1.04243	down
Ta.30123.2.A1_at	0.0233535	0.969917	0.372377	0.000610528	0.919978	0.301848	1.89814	0.924588	1.89814	up	1.99739	0.998117	1.99739	up	1.70326	0.768303	1.70326	up
TaAffx.110897.1.S1_at	0.0233535	0.607965	2.42081e-09	0.000610402	0.289336	1.94732e-10	-1.22265	-0.290011	1.22265	down	-1.0858	-0.118753	1.0858	down	-1.30971	-0.389246	1.30971	down
Ta.27712.1.S1_at	0.0233781	0.0165922	0.000345086	0.000611949	0.000164387	0.000106216	86.6276	6.43675	86.6276	up	1.10137	0.139295	1.10137	up	1.25865	0.331882	1.25865	up
Ta.22659.2.A1_at	0.0233781	0.109995	0.234495	0.000611564	0.00739385	0.173948	-1.76122	-0.816576	1.76122	down	-1.03492	-0.0495188	1.03492	down	-1.17701	-0.235129	1.17701	down
TaAffx.91458.1.S1_at	0.0234128	0.248552	0.126444	0.000613247	0.0394607	0.0841933	-1.00531	-0.00763609	1.00531	down	-1.3646	-0.44848	1.3646	down	-1.46366	-0.549579	1.46366	down
Ta.1977.2.A1_at	0.0234315	0.162318	4.91988e-06	0.000614905	0.0164378	9.57274e-07	-3.10817	-1.63606	3.10817	down	-1.49455	-0.57971	1.49455	down	-1.09791	-0.13476	1.09791	down
Ta.30841.1.A1_at	0.0234315	0.793273	1.87633e-06	0.00061474	0.55194	3.28435e-07	-1.27022	-0.345073	1.27022	down	-1.195	-0.257005	1.195	down	-1.42925	-0.51526	1.42925	down
Ta.6080.2.S1_a_at	0.0234315	0.196689	0.000472724	0.00061478	0.0247091	0.000150667	2.66071	1.41181	2.66071	up	1.2487	0.32043	1.2487	up	1.24223	0.312936	1.24223	up
Ta.6198.1.S1_at	0.0234694	0.588348	8.13177e-07	0.000616291	0.268386	1.30401e-07	1.62683	0.702068	1.62683	up	1.40597	0.491568	1.40597	up	1.15494	0.207819	1.15494	up
TaAffx.106231.1.S1_at	0.0235247	0.421503	0.0284107	0.000618133	0.125732	0.0150438	1.97832	0.984273	1.97832	up	1.27674	0.352465	1.27674	up	1.25072	0.322761	1.25072	up
Ta.1532.1.S1_a_at	0.0235525	0.685084	5.56721e-08	0.000621357	0.384144	6.66332e-09	1.23936	0.309599	1.23936	up	1.15879	0.212615	1.15879	up	1.08485	0.117502	1.08485	up
Ta.9176.1.S1_at	0.0235525	0.308298	0.000194454	0.000623174	0.0618996	5.63207e-05	-1.3917	-0.476848	1.3917	down	-1.07324	-0.101978	1.07324	down	-1.12824	-0.174075	1.12824	down
Ta.3765.1.S1_x_at	0.0235525	0.600047	6.21122e-08	0.00062283	0.281298	7.52193e-09	1.23439	0.303802	1.23439	up	1.27272	0.347912	1.27272	up	1.07336	0.10213	1.07336	up
Ta.8506.1.S1_x_at	0.0235525	0.206073	0.00211305	0.000622898	0.0272109	0.000795324	-2.07571	-1.0536	2.07571	down	-1.2783	-0.354228	1.2783	down	-1.10821	-0.148228	1.10821	down
Ta.3489.2.S1_a_at	0.0235525	0.0369921	0.00329846	0.000619443	0.00079622	0.00131207	4.09469	2.03376	4.09469	up	1.12173	0.165731	1.12173	up	1.12048	0.164118	1.12048	up
Ta.9780.1.A1_at	0.0235525	0.850144	0.301228	0.000621275	0.657953	0.23445	-3.37463	-1.75473	3.37463	down	-2.16617	-1.11515	2.16617	down	-2.0828	-1.05853	2.0828	down
Ta.12128.1.A1_at	0.0235525	0.333255	0.00158418	0.00062079	0.0733349	0.000577515	-1.08716	-0.120558	1.08716	down	-1.13548	-0.183299	1.13548	down	-1.41962	-0.505506	1.41962	down
Ta.30484.1.A1_at	0.0235525	0.175996	1.20679e-06	0.000621303	0.019658	2.01325e-07	-1.6459	-0.718875	1.6459	down	-1.09992	-0.137401	1.09992	down	-1.12258	-0.166815	1.12258	down
TaAffx.51827.1.S1_at	0.0235525	0.0394448	0.000542701	0.000621534	0.000919722	0.000175795	1.9294	0.948152	1.9294	up	1.09962	0.137004	1.09962	up	1.0204	0.0291329	1.0204	up
TaAffx.58457.1.S1_at	0.0235525	0.011096	9.24428e-07	0.000622886	7.33124e-05	1.50246e-07	-1.2368	-0.306612	1.2368	down	1.35935	0.442913	1.35935	up	3.76441	1.91243	3.76441	up
TaAffx.59880.2.S1_at	0.0235525	0.00439492	0.388334	0.000623006	1.11683e-05	0.31725	-1.05562	-0.0780912	1.05562	down	1.09872	0.135828	1.09872	up	-2.42712	-1.27924	2.42712	down
Ta.11492.1.A1_at	0.0236168	0.917148	0.00555955	0.000625661	0.798015	0.00236311	-2.37053	-1.24521	2.37053	down	-1.77983	-0.831739	1.77983	down	-2.37597	-1.24852	2.37597	down
TaAffx.62631.1.S1_at	0.0236168	0.610269	0.473091	0.000625505	0.291575	0.402502	1.22506	0.292849	1.22506	up	1.08027	0.11139	1.08027	up	1.11097	0.151824	1.11097	up
TaAffx.21371.2.S1_s_at	0.0236398	0.0105157	0.247922	0.000626662	6.54411e-05	0.185825	2.23172	1.15815	2.23172	up	1.13878	0.187483	1.13878	up	-1.09785	-0.134686	1.09785	down
Ta.10917.1.A1_at	0.0236448	0.880543	0.661527	0.000627189	0.716987	0.6029	1.80625	0.853001	1.80625	up	1.40951	0.495195	1.40951	up	1.67708	0.745947	1.67708	up
TaAffx.31365.1.S1_s_at	0.0237144	0.260751	0.00658113	0.000629428	0.0436674	0.00285273	2.3331	1.22225	2.3331	up	1.39778	0.483142	1.39778	up	1.13737	0.185705	1.13737	up
Ta.13559.1.S1_at	0.0237351	0.138761	0.00191924	0.000630374	0.0119764	0.000714507	-1.20019	-0.263264	1.20019	down	-1.151	-0.20289	1.151	down	-2.38584	-1.2545	2.38584	down
Ta.10381.1.S1_x_at	0.0237414	0.576585	2.01406e-09	0.000632017	0.256523	1.58128e-10	-1.91304	-0.935867	1.91304	down	-1.20795	-0.272555	1.20795	down	-1.9606	-0.971296	1.9606	down
Ta.1697.3.S1_x_at	0.0237414	0.427449	0.017148	0.000631861	0.129939	0.00845266	1.33701	0.419008	1.33701	up	1.09516	0.131136	1.09516	up	1.11673	0.159279	1.11673	up
Ta.11263.1.S1_at	0.0237414	0.445574	0.0197367	0.000632119	0.142953	0.00993219	-1.12844	-0.174333	1.12844	down	-1.12683	-0.17227	1.12683	down	-1.40333	-0.488851	1.40333	down
TaAffx.133843.2.S1_at	0.0237414	0.00990796	2.79342e-07	0.000631613	5.5858e-05	3.99099e-08	-1.70601	-0.770625	1.70601	down	2.14483	1.10086	2.14483	up	9.32778	3.22153	9.32778	up
Ta.14469.2.A1_a_at	0.0237531	0.998035	3.58349e-10	0.000632825	0.995396	2.20858e-11	-2.64152	-1.40137	2.64152	down	-2.69803	-1.43191	2.69803	down	-2.80678	-1.48891	2.80678	down
TaAffx.69305.1.S1_at	0.0237784	0.0882067	4.74036e-14	0.000633895	0.00474985	5.75487e-16	-2.05229	-1.03724	2.05229	down	-1.02935	-0.0417276	1.02935	down	-1.21166	-0.276983	1.21166	down
TaAffx.44620.1.A1_at	0.023782	0.853976	0.33239	0.000634388	0.664788	0.263497	1.6059	0.683381	1.6059	up	1.92991	0.948535	1.92991	up	2.36698	1.24305	2.36698	up
Ta.22980.1.S1_x_at	0.0237946	0.633234	0.776116	0.00063512	0.318417	0.732507	-2.1138	-1.07984	2.1138	down	-1.27346	-0.348757	1.27346	down	-1.99766	-0.998309	1.99766	down
Ta.20102.2.S1_at	0.0238174	0.993891	0.000412476	0.000636124	0.983097	0.000129668	-3.43403	-1.7799	3.43403	down	-3.09879	-1.6317	3.09879	down	-3.5588	-1.83139	3.5588	down
Ta.9463.1.S1_at	0.0238539	0.120805	0.0781818	0.000637631	0.00892985	0.0481825	2.00016	1.00011	2.00016	up	1.19425	0.256108	1.19425	up	1.06907	0.0963592	1.06907	up
Ta.7360.1.S1_at	0.0238539	0.942908	0.217081	0.000637892	0.855328	0.158734	-2.65955	-1.41118	2.65955	down	-2.9061	-1.53909	2.9061	down	-3.93147	-1.97507	3.93147	down
TaAffx.50357.1.S1_at	0.0238832	0.74991	0.591427	0.000639398	0.480468	0.527251	-1.25325	-0.325674	1.25325	down	-1.27463	-0.350082	1.27463	down	-1.55321	-0.635251	1.55321	down
Ta.22959.1.S1_at	0.0238832	0.955074	6.87723e-06	0.000639469	0.883754	1.3872e-06	1.24454	0.315618	1.24454	up	1.35055	0.433545	1.35055	up	1.28607	0.362966	1.28607	up
TaAffx.44546.1.A1_at	0.0239164	0.362402	8.53332e-05	0.000640758	0.0887095	2.2574e-05	-1.18633	-0.246509	1.18633	down	-1.07742	-0.107574	1.07742	down	-1.45021	-0.536263	1.45021	down
Ta.25933.1.S1_at	0.0239247	0.0267954	1.98566e-15	0.000641378	0.000421424	7.99137e-18	-1.97735	-0.983571	1.97735	down	-1.0029	-0.00417574	1.0029	down	-1.08624	-0.119349	1.08624	down
Ta.5279.2.S1_x_at	0.0239647	0.475697	3.15912e-05	0.000642848	0.165419	7.49708e-06	3.78393	1.91989	3.78393	up	1.38002	0.464692	1.38002	up	2.13981	1.09748	2.13981	up
TaAffx.66292.1.S1_at	0.0240089	0.992193	5.63117e-09	0.000644432	0.976881	5.04765e-10	1.7125	0.776107	1.7125	up	1.73824	0.797625	1.73824	up	1.84525	0.883816	1.84525	up
Ta.1942.2.S1_at	0.0240316	0.506845	0.146201	0.000645441	0.190412	0.0997081	1.6501	0.722556	1.6501	up	4.16763	2.05923	4.16763	up	8.34388	3.06072	8.34388	up
Ta.4521.1.S1_at	0.0240358	0.036601	0.290259	0.000645991	0.000776077	0.224359	-1.61491	-0.69145	1.61491	down	1.03051	0.0433514	1.03051	up	-1.12795	-0.1737	1.12795	down
Ta.11730.1.S1_at	0.0240358	0.461526	2.51236e-11	0.000646355	0.155103	1.06009e-12	1.45631	0.54232	1.45631	up	1.10982	0.150323	1.10982	up	1.19457	0.256495	1.19457	up
Ta.25968.1.A1_at	0.0240524	0.520935	0.0795262	0.00064773	0.203084	0.0491419	-1.38553	-0.47044	1.38553	down	-1.083	-0.115029	1.083	down	-1.40838	-0.494034	1.40838	down
TaAffx.97289.1.S1_at	0.0240524	0.590813	0.0428338	0.000647999	0.270897	0.0240821	1.29005	0.367426	1.29005	up	1.67046	0.740247	1.67046	up	2.25912	1.17576	2.25912	up
Ta.10125.3.S1_x_at	0.0240524	0.555491	0.0026468	0.000647286	0.234987	0.00102384	1.61274	0.689514	1.61274	up	1.3096	0.389124	1.3096	up	1.15834	0.212062	1.15834	up
TaAffx.104531.1.S1_at	0.0240748	0.197243	3.58086e-05	0.000649003	0.0249264	8.61286e-06	3.0887	1.627	3.0887	up	1.52068	0.604721	1.52068	up	1.12781	0.173529	1.12781	up
Ta.8629.1.A1_at	0.0240885	0.903704	0.00464986	0.000649804	0.769331	0.00193014	-1.53399	-0.617289	1.53399	down	-1.79218	-0.841714	1.79218	down	-1.9985	-0.998915	1.9985	down
Ta.28655.2.A1_at	0.0240885	0.328831	0.000939682	0.000650175	0.0712939	0.000323047	-1.05237	-0.0736353	1.05237	down	-1.31152	-0.391242	1.31152	down	-1.56316	-0.644464	1.56316	down
Ta.11542.1.S1_at	0.0241533	0.0575843	1.04352e-08	0.000652326	0.00195997	1.01157e-09	-2.76141	-1.46541	2.76141	down	-1.22468	-0.292409	1.22468	down	-1.02991	-0.0425227	1.02991	down
Ta.9748.2.S1_a_at	0.0241816	0.797647	3.45331e-09	0.000653493	0.558993	2.90997e-10	2.07716	1.05461	2.07716	up	1.54159	0.624423	1.54159	up	1.49037	0.575671	1.49037	up
TaAffx.112435.1.S1_at	0.0241824	0.175484	0.862119	0.000653916	0.0195559	0.833373	1.00732	0.0105183	1.00732	up	-1.22919	-0.297708	1.22919	down	-1.15129	-0.203247	1.15129	down
TaAffx.86551.1.S1_x_at	0.0241952	0.501677	7.03795e-08	0.000654664	0.185805	8.65655e-09	-1.81986	-0.863828	1.81986	down	-1.28055	-0.356761	1.28055	down	-1.23488	-0.30437	1.23488	down
Ta.13670.3.S1_at	0.0242107	0.936291	0.754283	0.000655485	0.839877	0.707406	-3.5693	-1.83564	3.5693	down	-2.37894	-1.25032	2.37894	down	-2.8669	-1.51949	2.8669	down
Ta.9194.2.A1_at	0.0242223	0.17188	4.5452e-06	0.000656607	0.0186368	8.77353e-07	-2.32063	-1.21452	2.32063	down	-1.19105	-0.252231	1.19105	down	-1.18839	-0.249008	1.18839	down
Ta.10524.3.A1_at	0.0242223	0.60876	0.113684	0.000656511	0.29008	0.0743951	-1.27545	-0.351006	1.27545	down	-1.07794	-0.108276	1.07794	down	-1.27255	-0.347727	1.27255	down
Ta.1737.1.A1_at	0.0242276	0.0683014	0.000773445	0.000657152	0.00277837	0.000259929	-1.11861	-0.161704	1.11861	down	-1.06084	-0.0852084	1.06084	down	-2.00763	-1.0055	2.00763	down
Ta.27448.1.S1_s_at	0.0242297	0.120262	0.00252795	0.000658016	0.00884397	0.000973327	3.31652	1.72967	3.31652	up	1.29397	0.371803	1.29397	up	1.16463	0.219876	1.16463	up
Ta.291.2.S1_a_at	0.0242297	0.199573	0.000199914	0.000657782	0.0255225	5.80315e-05	1.96881	0.977322	1.96881	up	1.12297	0.16732	1.12297	up	1.21046	0.275554	1.21046	up
Ta.4889.1.S1_at	0.0242419	0.1265	2.99819e-05	0.000660351	0.00980839	7.07875e-06	-1.64618	-0.719119	1.64618	down	-1.03107	-0.0441489	1.03107	down	-1.1686	-0.224784	1.1686	down
Ta.10448.1.A1_at	0.0242419	0.540576	0.228909	0.000659237	0.220732	0.16897	1.73284	0.793138	1.73284	up	1.26477	0.338875	1.26477	up	1.23096	0.299783	1.23096	up
Ta.4820.1.A1_at	0.0242419	0.0601277	0.00046596	0.000660362	0.00214047	0.000148193	1.75984	0.815445	1.75984	up	1.44633	0.532393	1.44633	up	-1.11384	-0.155547	1.11384	down
TaAffx.70061.10.S1_at	0.0242419	0.0160086	0.000462996	0.000659946	0.000151484	0.000147174	-1.27692	-0.352669	1.27692	down	1.52339	0.607283	1.52339	up	3.23825	1.69522	3.23825	up
TaAffx.84020.1.S1_at	0.0242419	0.0181241	4.47581e-06	0.000659313	0.000193828	8.62098e-07	-1.54211	-0.624903	1.54211	down	2.20305	1.13951	2.20305	up	8.10176	3.01823	8.10176	up
TaAffx.111380.1.S1_at	0.0244342	0.411717	0.00987373	0.000666006	0.119234	0.00451543	1.26844	0.343052	1.26844	up	1.18915	0.249932	1.18915	up	1.03705	0.052479	1.03705	up
Ta.14475.1.S1_at	0.0244645	0.790796	0.0457892	0.000667239	0.548322	0.0259958	2.8354	1.50355	2.8354	up	1.9523	0.965174	1.9523	up	4.10922	2.03886	4.10922	up
TaAffx.32132.1.S1_at	0.0244798	0.76032	0.00150296	0.000668493	0.497784	0.00054461	1.35486	0.438139	1.35486	up	1.1605	0.214744	1.1605	up	1.19946	0.26238	1.19946	up
TaAffx.51070.1.S1_at	0.0244798	0.382166	3.71378e-10	0.000668877	0.100048	2.29505e-11	1.30969	0.38922	1.30969	up	1.04362	0.0615951	1.04362	up	1.17443	0.231959	1.17443	up
Ta.14429.3.S1_a_at	0.0244798	0.931601	8.69911e-08	0.000668677	0.829667	1.09775e-08	1.66412	0.73476	1.66412	up	1.56365	0.644919	1.56365	up	1.40527	0.490851	1.40527	up
Ta.812.4.S1_at	0.0245694	0.700722	5.53191e-14	0.000672164	0.405079	7.11142e-16	-1.94625	-0.960699	1.94625	down	-1.69631	-0.762403	1.69631	down	-1.2835	-0.360085	1.2835	down
TaAffx.12295.1.A1_x_at	0.0245694	0.287312	6.12182e-07	0.000672553	0.0535066	9.51396e-08	1.60569	0.683195	1.60569	up	1.39011	0.4752	1.39011	up	1.02829	0.0402435	1.02829	up
TaAffx.87003.1.S1_s_at	0.0245694	0.586568	0.000362725	0.00067203	0.266307	0.000112314	2.14776	1.10283	2.14776	up	1.35075	0.433758	1.35075	up	1.42381	0.509756	1.42381	up
Ta.28674.1.S1_a_at	0.0245879	0.0275133	4.4813e-11	0.000673493	0.000445203	2.08746e-12	1.67362	0.74297	1.67362	up	1.26386	0.337837	1.26386	up	-1.11191	-0.153041	1.11191	down
Ta.9188.2.S1_at	0.0245879	0.945472	0.779683	0.00067412	0.861706	0.736751	-4.17178	-2.06066	4.17178	down	-7.31845	-2.87154	7.31845	down	-7.12141	-2.83216	7.12141	down
Ta.23734.2.S1_at	0.0245879	0.095311	6.06764e-12	0.000674695	0.00554136	2.06355e-13	-1.79538	-0.844285	1.79538	down	-1.14946	-0.200959	1.14946	down	-1.04126	-0.0583312	1.04126	down
Ta.18563.1.S1_x_at	0.0245879	0.114853	4.34539e-07	0.000674485	0.00809992	6.51472e-08	1.05414	0.076072	1.05414	up	1.29709	0.375281	1.29709	up	2.44027	1.28704	2.44027	up
TaAffx.111323.1.S1_at	0.0245939	0.52016	2.47852e-05	0.000675267	0.202446	5.73847e-06	-1.14181	-0.191324	1.14181	down	-1.24458	-0.315655	1.24458	down	-1.54362	-0.626319	1.54362	down
Ta.2041.2.S1_a_at	0.0246541	0.100378	0.217717	0.000681183	0.00614373	0.159275	1.78594	0.83668	1.78594	up	1.10502	0.144073	1.10502	up	1.08001	0.111039	1.08001	up
Ta.4377.1.S1_at	0.0246541	0.26787	0.0122144	0.000681633	0.0461609	0.0057496	-2.86092	-1.51648	2.86092	down	-1.45195	-0.537987	1.45195	down	-1.20772	-0.272285	1.20772	down
Ta.6126.2.S1_a_at	0.0246541	0.172044	1.48013e-14	0.000684503	0.0186862	1.2406e-16	2.14205	1.09899	2.14205	up	1.14224	0.191863	1.14224	up	1.19797	0.260595	1.19797	up
Ta.2401.1.A1_at	0.0246541	0.764395	1.25693e-05	0.000684221	0.503503	2.70822e-06	-1.18004	-0.238835	1.18004	down	-1.42573	-0.511702	1.42573	down	-1.44669	-0.532759	1.44669	down
Ta.6537.2.A1_a_at	0.0246541	0.553879	0.523882	0.000681965	0.233707	0.455327	-1.76652	-0.820912	1.76652	down	-1.79049	-0.840358	1.79049	down	-1.16304	-0.217903	1.16304	down
TaAffx.31811.1.S1_s_at	0.0246541	0.226859	0.328207	0.000677527	0.03317	0.259483	3.97134	1.98963	3.97134	up	1.76426	0.819066	1.76426	up	1.16241	0.217124	1.16241	up
TaAffx.83187.1.S1_s_at	0.0246541	0.665	0.021223	0.000683981	0.35761	0.0107994	-1.40479	-0.490353	1.40479	down	-1.21832	-0.284898	1.21832	down	-1.70391	-0.768847	1.70391	down
Ta.29366.1.A1_at	0.0246541	0.208349	9.40917e-08	0.000683822	0.027818	1.19659e-08	-2.27632	-1.1867	2.27632	down	-1.11639	-0.158844	1.11639	down	-1.32373	-0.404611	1.32373	down
Ta.1869.1.S1_at	0.0246541	0.0519255	6.19291e-12	0.000681281	0.0015751	2.11748e-13	-3.9881	-1.9957	3.9881	down	-1.12154	-0.165481	1.12154	down	-1.17701	-0.23513	1.17701	down
TaAffx.109328.1.S1_at	0.0246541	0.55547	0.000173084	0.00068486	0.234969	4.95114e-05	1.95699	0.968637	1.95699	up	1.63426	0.708641	1.63426	up	1.19087	0.25202	1.19087	up
Ta.28589.1.A1_at	0.0246541	0.123144	3.32214e-08	0.000685122	0.00932364	3.73369e-09	-2.6642	-1.4137	2.6642	down	-1.13876	-0.187464	1.13876	down	-1.22942	-0.297974	1.22942	down
TaAffx.119683.1.A1_at	0.0246541	0.406015	0.710234	0.000680565	0.115436	0.657662	-1.16349	-0.218456	1.16349	down	-1.02572	-0.0366361	1.02572	down	-1.20224	-0.265725	1.20224	down
Ta.30183.3.S1_a_at	0.0246541	0.0043802	3.91798e-11	0.00067825	1.08538e-05	1.78075e-12	2.79902	1.48492	2.79902	up	1.10016	0.137709	1.10016	up	-1.15333	-0.205804	1.15333	down
Ta.12443.2.A1_x_at	0.0246541	0.33838	0.428511	0.000682422	0.0761435	0.357141	-1.76387	-0.818741	1.76387	down	-1.35233	-0.435452	1.35233	down	-1.08552	-0.118384	1.08552	down
Ta.13365.2.S1_at	0.0246541	0.939372	0.0229981	0.000681641	0.847144	0.0118385	-1.13451	-0.182073	1.13451	down	-1.1435	-0.193461	1.1435	down	-1.09714	-0.133748	1.09714	down
Ta.6062.2.S1_a_at	0.0246541	0.0704045	0.000101571	0.000680395	0.00297748	2.74285e-05	2.83127	1.50145	2.83127	up	1.43257	0.518606	1.43257	up	-1.04822	-0.0679478	1.04822	down
TaAffx.37706.2.S1_at	0.0246541	0.418163	0.000876568	0.000678907	0.123415	0.000299087	1.78251	0.833909	1.78251	up	1.318	0.398353	1.318	up	1.14542	0.195873	1.14542	up
TaAffx.84076.1.S1_at	0.0246541	0.0994142	9.27181e-09	0.000679837	0.00602964	8.87537e-10	-1.6293	-0.704255	1.6293	down	-1.13419	-0.181668	1.13419	down	-1.02969	-0.0422051	1.02969	down
TaAffx.81538.1.S1_at	0.0246541	0.408114	6.00414e-07	0.000680128	0.116928	9.31192e-08	1.33766	0.419711	1.33766	up	1.44095	0.527016	1.44095	up	1.05305	0.0745783	1.05305	up
TaAffx.30272.6.S1_x_at	0.0246541	0.261712	0.0242555	0.000685016	0.0440162	0.0125733	1.00395	0.00568937	1.00395	up	1.29508	0.37304	1.29508	up	1.33954	0.421734	1.33954	up
Ta.2891.1.S1_x_at	0.0246687	0.296184	0.0023216	0.000686292	0.0568611	0.000884532	-2.07783	-1.05508	2.07783	down	-1.35442	-0.437672	1.35442	down	-1.12858	-0.174509	1.12858	down
Ta.5048.1.S1_at	0.0246687	0.248658	0.0155561	0.000688284	0.0395116	0.00756783	-2.27938	-1.18864	2.27938	down	-1.19873	-0.261501	1.19873	down	-1.25853	-0.331743	1.25853	down
Ta.22902.1.S1_x_at	0.0246687	0.40674	0.413266	0.000687535	0.116027	0.341707	-1.82811	-0.870355	1.82811	down	-1.1592	-0.213132	1.1592	down	-1.30565	-0.384766	1.30565	down
Ta.12349.1.A1_at	0.0246687	0.062162	0.207418	0.000687997	0.00231359	0.150385	2.12619	1.08827	2.12619	up	-1.21467	-0.280559	1.21467	down	5.18791	2.37515	5.18791	up
Ta.552.1.A1_at	0.0246687	0.626761	1.1634e-09	0.000688398	0.31078	8.48982e-11	-1.35118	-0.43422	1.35118	down	-1.14938	-0.20085	1.14938	down	-1.54054	-0.623439	1.54054	down
Ta.8386.2.S1_a_at	0.0246687	0.324011	0.000141772	0.00068711	0.0689448	3.96522e-05	-1.06005	-0.0841304	1.06005	down	-1.89556	-0.922627	1.89556	down	-1.53708	-0.620191	1.53708	down
TaAffx.25482.1.S1_at	0.0246687	0.600625	0.00413801	0.000686501	0.281908	0.00169234	-1.23471	-0.304176	1.23471	down	-1.15812	-0.21179	1.15812	down	-1.06563	-0.0917075	1.06563	down
TaAffx.31501.1.S1_at	0.0246688	0.0369921	0.000106093	0.000688811	0.000794015	2.87699e-05	-1.53806	-0.621112	1.53806	down	2.98122	1.5759	2.98122	up	8.44781	3.07858	8.44781	up
TaAffx.101126.1.S1_s_at	0.0246737	0.347146	6.37588e-06	0.000689768	0.0808127	1.27664e-06	1.63983	0.713551	1.63983	up	1.24007	0.310424	1.24007	up	1.10257	0.140872	1.10257	up
TaAffx.134856.3.S1_s_at	0.0246737	0.640479	0.000165831	0.00068965	0.327458	4.72141e-05	1.34271	0.425148	1.34271	up	1.68071	0.749071	1.68071	up	2.30125	1.20242	2.30125	up
Ta.5796.1.S1_x_at	0.0247093	0.786087	0.000490437	0.000692407	0.539177	0.000156949	-1.41731	-0.503156	1.41731	down	-1.17419	-0.231672	1.17419	down	-1.36256	-0.446317	1.36256	down
Ta.20968.2.S1_at	0.0247093	0.0183752	6.22e-12	0.000692249	0.000200159	2.13174e-13	-1.70598	-0.770604	1.70598	down	-1.01544	-0.0221079	1.01544	down	-1.02514	-0.0358216	1.02514	down
TaAffx.1861.9.S1_x_at	0.0247093	0.0448467	4.44096e-05	0.000691933	0.0011686	1.09349e-05	1.08495	0.117629	1.08495	up	1.28252	0.358978	1.28252	up	6.14636	2.61973	6.14636	up
TaAffx.94093.1.S1_at	0.0247093	0.639188	0.139095	0.000691519	0.325901	0.0940619	1.71566	0.778763	1.71566	up	1.23128	0.300159	1.23128	up	1.34429	0.426848	1.34429	up
Ta.26113.1.A1_at	0.0247314	0.466206	0.083683	0.000694262	0.158428	0.0521629	-2.10647	-1.07483	2.10647	down	-1.4771	-0.562771	1.4771	down	-4.43519	-2.149	4.43519	down
Ta.3774.1.S1_at	0.0247314	0.805683	4.29914e-14	0.000693855	0.573186	5.09768e-16	1.42374	0.509688	1.42374	up	1.18478	0.244614	1.18478	up	1.32945	0.410833	1.32945	up
TaAffx.11129.1.S1_at	0.0247314	0.332938	0.000101074	0.000693828	0.0732141	2.72743e-05	1.40274	0.488247	1.40274	up	1.11714	0.159814	1.11714	up	1.09173	0.12662	1.09173	up
Ta.7533.1.S1_at	0.0247481	0.0954015	1.40224e-12	0.000696406	0.00557835	3.73348e-14	-2.82512	-1.49831	2.82512	down	-1.06149	-0.0860957	1.06149	down	-1.29827	-0.376585	1.29827	down
TaAffx.78330.1.S1_at	0.0247481	0.898815	0.00765893	0.000695934	0.758288	0.00338424	-2.47138	-1.30532	2.47138	down	-3.9744	-1.99074	3.9744	down	-4.33925	-2.11745	4.33925	down
TaAffx.85114.1.S1_at	0.0247481	0.103434	0.0013845	0.000696788	0.00647116	0.000496989	1.07871	0.109309	1.07871	up	1.17159	0.228469	1.17159	up	2.11888	1.0833	2.11888	up
TaAffx.124218.1.S1_at	0.0247481	0.0992534	9.20592e-05	0.000695978	0.0059934	2.45523e-05	1.74521	0.803399	1.74521	up	1.13666	0.184805	1.13666	up	1.04516	0.0637212	1.04516	up
TaAffx.85816.1.S1_at	0.0247481	0.0612136	1.0005e-05	0.000695503	0.00225895	2.10097e-06	-1.05513	-0.0774155	1.05513	down	1.25928	0.332604	1.25928	up	1.20993	0.274923	1.20993	up
TaAffx.124275.72.S1_at	0.0247743	0.0745445	3.91736e-05	0.000697936	0.0033518	9.51701e-06	-1.11532	-0.157455	1.11532	down	1.57568	0.655971	1.57568	up	2.29766	1.20017	2.29766	up
Ta.7304.1.A1_at	0.0247811	0.902659	0.40209	0.000698541	0.766805	0.330761	1.31028	0.389879	1.31028	up	1.53798	0.621038	1.53798	up	1.38657	0.471524	1.38657	up
Ta.9089.1.A1_at	0.0248643	0.300726	0.00100309	0.000701299	0.0587199	0.000347413	-7.12448	-2.83278	7.12448	down	-4.88628	-2.28874	4.88628	down	-1.10486	-0.143868	1.10486	down
Ta.24321.1.A1_x_at	0.0248888	0.0733155	4.59689e-05	0.000702645	0.00324078	1.13571e-05	-1.08921	-0.12328	1.08921	down	1.76783	0.821978	1.76783	up	4.65878	2.21995	4.65878	up
Ta.21273.2.S1_a_at	0.0248888	0.386254	0.000127474	0.000702819	0.102705	3.52441e-05	1.72347	0.785318	1.72347	up	1.15478	0.207618	1.15478	up	2.48296	1.31206	2.48296	up
Ta.5352.1.A1_at	0.0249478	0.539276	5.21187e-14	0.00070656	0.219267	6.57865e-16	-1.50037	-0.585317	1.50037	down	-1.1334	-0.180653	1.1334	down	-1.23617	-0.305874	1.23617	down
TaAffx.110751.1.S1_s_at	0.0249478	0.113966	0.00709539	0.000705211	0.00795496	0.00310479	1.16478	0.22006	1.16478	up	1.84187	0.881167	1.84187	up	9.38317	3.23007	9.38317	up
TaAffx.11852.1.A1_at	0.0249478	0.132365	1.78855e-12	0.000706376	0.0107681	4.94943e-14	-2.0859	-1.06067	2.0859	down	-1.4112	-0.496923	1.4112	down	1.01429	0.0204772	1.01429	up
Ta.6402.3.A1_at	0.0249478	0.727181	0.696567	0.000705845	0.443594	0.642017	-1.35843	-0.441945	1.35843	down	-1.21361	-0.279311	1.21361	down	-1.58595	-0.665351	1.58595	down
TaAffx.129158.2.A1_at	0.0249478	0.656465	0.0023333	0.000705422	0.347583	0.000889651	1.30472	0.383745	1.30472	up	1.0961	0.132378	1.0961	up	1.20631	0.270601	1.20631	up
TaAffx.54442.1.S1_at	0.0249989	0.0561383	1.75556e-05	0.000708422	0.00185337	3.93206e-06	-1.32335	-0.404196	1.32335	down	2.4614	1.29948	2.4614	up	4.83615	2.27386	4.83615	up
TaAffx.5810.1.S1_at	0.0250303	0.0424274	3.48314e-09	0.000709727	0.00103172	2.938e-10	-2.79236	-1.48149	2.79236	down	-1.08109	-0.112481	1.08109	down	-1.10073	-0.138455	1.10073	down
Ta.10329.41.S1_x_at	0.0250423	0.583639	1.18244e-07	0.000710486	0.263502	1.54365e-08	-1.76895	-0.822892	1.76895	down	-1.17239	-0.229459	1.17239	down	-1.72097	-0.783219	1.72097	down
Ta.26001.1.A1_at	0.0250515	0.681544	0.530314	0.000711162	0.379647	0.461964	-1.62779	-0.70291	1.62779	down	-1.18987	-0.250802	1.18987	down	-1.45935	-0.545329	1.45935	down
Ta.5278.1.S1_x_at	0.0250651	0.892041	0.551659	0.000711965	0.743295	0.48421	-7.6525	-2.93593	7.6525	down	-4.47354	-2.16142	4.47354	down	-3.49375	-1.80478	3.49375	down
Ta.9838.1.A1_at	0.0250666	0.454944	4.15077e-05	0.000712425	0.14963	1.01438e-05	2.82931	1.50045	2.82931	up	1.46107	0.547024	1.46107	up	1.43228	0.518311	1.43228	up
TaAffx.66736.1.S1_at	0.0250701	0.668518	0.00150461	0.000712941	0.361979	0.000545308	1.39676	0.482083	1.39676	up	1.14959	0.201116	1.14959	up	1.19776	0.260338	1.19776	up
Ta.24550.2.S1_s_at	0.0250882	0.000734608	8.4747e-14	0.000714708	4.67804e-07	1.25434e-15	28.5851	4.83719	28.5851	up	-1.44755	-0.533615	1.44755	down	-1.23714	-0.307009	1.23714	down
Ta.6844.1.S1_at	0.0250882	0.403252	1.36036e-05	0.000714553	0.11354	2.95663e-06	1.53146	0.614906	1.53146	up	1.28528	0.36208	1.28528	up	1.07696	0.106969	1.07696	up
TaAffx.29962.1.S1_at	0.0250882	0.843815	0.000127129	0.000714171	0.644163	3.51423e-05	-1.41766	-0.503514	1.41766	down	-1.21225	-0.277682	1.21225	down	-1.27301	-0.348249	1.27301	down
Ta.23.1.S1_at	0.0251172	0.674011	1.02865e-10	0.000715951	0.36997	5.40065e-12	-1.38937	-0.474428	1.38937	down	-1.18606	-0.246181	1.18606	down	-1.15488	-0.207748	1.15488	down
TaAffx.98024.1.A1_at	0.0251256	0.0328432	5.67529e-08	0.000716609	0.000626485	6.80966e-09	-1.80166	-0.849327	1.80166	down	-1.10166	-0.139677	1.10166	down	1.01008	0.014465	1.01008	up
Ta.17277.1.S1_s_at	0.0251813	0.900736	0.140922	0.000718615	0.76271	0.0955222	-1.2166	-0.282859	1.2166	down	-1.36144	-0.445129	1.36144	down	-1.36269	-0.446461	1.36269	down
TaAffx.79142.1.S1_x_at	0.0252188	0.0511694	4.75967e-05	0.000720106	0.0015411	1.17988e-05	3.3172	1.72997	3.3172	up	1.0907	0.125248	1.0907	up	1.15949	0.213487	1.15949	up
Ta.2619.1.S1_x_at	0.0252311	0.0465872	0.0355261	0.000720876	0.00125911	0.0194406	2.32368	1.21641	2.32368	up	1.18459	0.244392	1.18459	up	-1.00491	-0.00707149	1.00491	down
Ta.25545.1.S1_at	0.025271	0.31718	0.0617424	0.000722457	0.0657295	0.0366547	-1.44537	-0.531443	1.44537	down	-1.12657	-0.171934	1.12657	down	-2.19733	-1.13575	2.19733	down
Ta.20786.2.A1_at	0.025271	0.739612	0.36555	0.000722856	0.462886	0.295292	-1.076	-0.105678	1.076	down	-1.17061	-0.227257	1.17061	down	-1.19578	-0.257951	1.19578	down
TaAffx.123425.1.S1_at	0.0253495	0.134595	1.14959e-07	0.000725524	0.0111471	1.49598e-08	2.60519	1.38139	2.60519	up	1.08482	0.117456	1.08482	up	1.31365	0.393579	1.31365	up
Ta.11975.1.S1_at	0.0253603	0.198209	8.35639e-09	0.000726255	0.0251375	7.88792e-10	-2.23329	-1.15917	2.23329	down	1.00476	0.00685676	1.00476	up	-1.65799	-0.729435	1.65799	down
Ta.24188.2.A1_at	0.0253985	0.32789	2.75762e-07	0.000727771	0.0708826	3.93481e-08	1.5083	0.592926	1.5083	up	1.54181	0.624625	1.54181	up	1.02859	0.0406718	1.02859	up
TaAffx.24514.2.S1_at	0.025441	0.0631156	8.0201e-05	0.000729412	0.00237742	2.10509e-05	-1.14975	-0.201319	1.14975	down	1.95145	0.964544	1.95145	up	6.07494	2.60287	6.07494	up
Ta.9640.1.S1_at	0.0254641	0.0157076	1.29375e-09	0.000730918	0.000147591	9.57657e-11	1.61587	0.692311	1.61587	up	1.13805	0.18657	1.13805	up	-1.08167	-0.113257	1.08167	down
Ta.14713.1.S1_at	0.0254641	0.692402	0.00765719	0.000730921	0.393362	0.00338283	-1.48364	-0.569137	1.48364	down	-1.22732	-0.295514	1.22732	down	-1.19718	-0.259639	1.19718	down
TaAffx.29314.1.S1_at	0.0255795	0.112811	0.000231549	0.00073466	0.00780451	6.83198e-05	-1.51818	-0.602342	1.51818	down	-1.09015	-0.124529	1.09015	down	-1.04971	-0.0699948	1.04971	down
Ta.11853.1.S1_at	0.0255845	0.0609035	0.00345586	0.000735229	0.00223456	0.00138302	-3.13541	-1.64865	3.13541	down	-1.28682	-0.363805	1.28682	down	-1.01562	-0.0223583	1.01562	down
Ta.7180.1.S1_at	0.0256059	0.0430963	7.00446e-06	0.000737224	0.00107052	1.41625e-06	2.89403	1.53308	2.89403	up	1.19924	0.262123	1.19924	up	1.00709	0.0101936	1.00709	up
Ta.9789.1.S1_a_at	0.0256059	0.33007	2.78075e-05	0.000737386	0.0719479	6.51265e-06	2.14422	1.10045	2.14422	up	1.32281	0.403606	1.32281	up	1.18433	0.244072	1.18433	up
Ta.10585.2.S1_x_at	0.0256059	0.162834	0.331069	0.000737973	0.0165647	0.26221	2.02365	1.01696	2.02365	up	1.27571	0.351305	1.27571	up	1.05606	0.0786883	1.05606	up
TaAffx.106049.1.S1_at	0.0256059	0.270694	8.81795e-08	0.00073758	0.0471447	1.11509e-08	-1.27893	-0.354941	1.27893	down	-1.27618	-0.351834	1.27618	down	-1.00341	-0.00490458	1.00341	down
TaAffx.56411.1.S1_at	0.0256059	0.0238905	8.172e-06	0.000737607	0.000334864	1.68275e-06	-1.18263	-0.241993	1.18263	down	1.45603	0.542037	1.45603	up	4.71369	2.23686	4.71369	up
Ta.562.1.S1_at	0.0256172	0.0428466	0.0748908	0.000738725	0.00105458	0.045823	1.6035	0.681227	1.6035	up	1.01845	0.0263706	1.01845	up	1.06429	0.0898964	1.06429	up
Ta.3970.1.S1_at	0.0256178	0.0186467	1.73004e-10	0.000739595	0.000207767	9.71893e-12	-3.48831	-1.80253	3.48831	down	-1.0973	-0.133958	1.0973	down	1.00021	0.000304341	1.00021	up
Ta.13872.1.S1_at	0.0256178	0.374424	0.00298274	0.000739512	0.0955011	0.0011717	1.36016	0.443778	1.36016	up	1.19471	0.256664	1.19471	up	1.04791	0.067512	1.04791	up
Ta.7837.1.S1_at	0.025638	0.264715	9.33576e-06	0.000741028	0.0451633	1.94825e-06	5.11622	2.35508	5.11622	up	1.63638	0.710509	1.63638	up	1.41328	0.499047	1.41328	up
TaAffx.120445.1.A1_at	0.025638	0.612082	0.0360172	0.000740926	0.293332	0.019751	2.16896	1.117	2.16896	up	1.52435	0.608197	1.52435	up	1.31899	0.399436	1.31899	up
TaAffx.70587.1.S1_at	0.0256384	0.323606	0.000512549	0.000741894	0.0687509	0.000164818	-1.20009	-0.263137	1.20009	down	-1.33704	-0.419047	1.33704	down	-2.2627	-1.17805	2.2627	down
TaAffx.25849.1.S1_at	0.0256384	0.0648135	0.00132538	0.000741699	0.00249299	0.000474069	-1.02186	-0.0312018	1.02186	down	1.19782	0.260417	1.19782	up	1.81525	0.86017	1.81525	up
Ta.3848.1.A1_at	0.0257165	0.00734417	0.199335	0.00074458	2.88358e-05	0.143543	2.34914	1.23213	2.34914	up	1.09476	0.130611	1.09476	up	-1.10507	-0.144142	1.10507	down
Ta.24642.2.S1_a_at	0.0257574	0.215407	0.0292849	0.000746193	0.0297616	0.015569	1.89296	0.920641	1.89296	up	1.43053	0.516549	1.43053	up	1.01839	0.0262958	1.01839	up
Ta.7244.1.A1_at	0.0257617	0.549841	1.77036e-05	0.000747533	0.229781	3.97051e-06	1.60008	0.678146	1.60008	up	1.45755	0.543547	1.45755	up	1.12215	0.166268	1.12215	up
Ta.5800.1.S1_at	0.0257617	0.35216	0.000193868	0.000748397	0.0833153	5.61378e-05	1.91345	0.936173	1.91345	up	1.19864	0.261395	1.19864	up	1.2315	0.300422	1.2315	up
Ta.7565.2.S1_a_at	0.0257617	0.0315362	1.07361e-06	0.000747648	0.00057638	1.76939e-07	3.02509	1.59698	3.02509	up	1.26942	0.344172	1.26942	up	-1.07199	-0.100286	1.07199	down
TaAffx.79525.2.S1_at	0.0257617	0.366072	0.778801	0.000748459	0.0908988	0.735762	-1.13631	-0.184363	1.13631	down	-1.87784	-0.909071	1.87784	down	-2.69729	-1.43151	2.69729	down
Ta.9078.3.S1_at	0.0257617	0.879278	5.52797e-05	0.000747908	0.714261	1.39314e-05	-1.17081	-0.227506	1.17081	down	-1.0959	-0.132114	1.0959	down	-1.12779	-0.173498	1.12779	down
TaAffx.113822.1.S1_at	0.0257799	0.425357	0.351481	0.000749419	0.128553	0.28163	1.38351	0.468331	1.38351	up	1.17678	0.234841	1.17678	up	1.07524	0.104663	1.07524	up
Ta.774.1.S1_at	0.0257882	0.477689	0.0183215	0.000750283	0.166832	0.00911429	7.29948	2.86779	7.29948	up	1.51559	0.599883	1.51559	up	9.17893	3.19833	9.17893	up
TaAffx.20772.1.A1_at	0.0257882	0.807083	0.282503	0.000750945	0.576116	0.217199	-2.46389	-1.30094	2.46389	down	-1.54341	-0.626122	1.54341	down	-2.23556	-1.16064	2.23556	down
TaAffx.56573.1.S1_x_at	0.0257882	0.0297267	0.0025892	0.000750745	0.00051414	0.000999062	2.02316	1.01661	2.02316	up	1.16207	0.216692	1.16207	up	-1.04863	-0.0685034	1.04863	down
TaAffx.3910.2.A1_at	0.025795	0.448908	5.23471e-10	0.000752792	0.145085	3.41691e-11	-3.23457	-1.69357	3.23457	down	-1.36391	-0.447747	1.36391	down	-1.71641	-0.779391	1.71641	down
TaAffx.53284.1.S1_at	0.025795	0.672146	0.000531369	0.00075286	0.367198	0.000171585	1.10125	0.139142	1.10125	up	1.15377	0.206354	1.15377	up	1.27737	0.353172	1.27737	up
TaAffx.108169.1.S1_at	0.025795	0.677911	0.78068	0.00075208	0.375353	0.737888	1.1399	0.188913	1.1399	up	1.07267	0.101204	1.07267	up	1.05761	0.0808027	1.05761	up
TaAffx.56259.1.S1_at	0.025795	0.219802	4.56587e-06	0.000752296	0.0311293	8.81544e-07	1.04401	0.0621349	1.04401	up	1.13212	0.179022	1.13212	up	1.40897	0.494645	1.40897	up
TaAffx.96603.1.S1_at	0.0258129	0.568379	0.583757	0.00075424	0.247053	0.519092	1.58462	0.66414	1.58462	up	1.17995	0.238729	1.17995	up	1.24374	0.31468	1.24374	up
TaAffx.109238.1.S1_at	0.0258129	0.369537	0.00566415	0.000753934	0.0927903	0.0024137	-1.57404	-0.654475	1.57404	down	-1.11242	-0.153697	1.11242	down	-1.19735	-0.259848	1.19735	down
Ta.6138.1.S1_at	0.0258576	0.584682	8.42535e-12	0.000755976	0.264464	2.99569e-13	2.09942	1.06999	2.09942	up	1.8245	0.867503	1.8245	up	1.22294	0.290359	1.22294	up
TaAffx.31768.1.S1_at	0.0259027	0.312907	0.199957	0.000757728	0.0639721	0.144088	1.62536	0.700759	1.62536	up	1.26689	0.341292	1.26689	up	1.06852	0.0956138	1.06852	up
TaAffx.24774.1.S1_at	0.0259059	0.00235244	4.00385e-11	0.00075825	3.36658e-06	1.82412e-12	-2.79025	-1.48039	2.79025	down	1.0122	0.0174939	1.0122	up	1.10435	0.143199	1.10435	up
Ta.13745.1.S1_at	0.0259203	0.224318	3.77914e-10	0.000759102	0.0323992	2.34362e-11	1.56274	0.644082	1.56274	up	1.24506	0.316217	1.24506	up	1.02807	0.0399318	1.02807	up
TaAffx.128566.1.A1_at	0.0259589	0.0216443	0.000230188	0.000761097	0.000276444	6.78722e-05	-1.52468	-0.608511	1.52468	down	-1.1702	-0.226759	1.1702	down	1.08633	0.119468	1.08633	up
TaAffx.35357.1.S1_at	0.0259589	0.36624	0.409766	0.000761082	0.0909889	0.33822	1.46497	0.550872	1.46497	up	1.13856	0.187204	1.13856	up	1.11075	0.15154	1.11075	up
TaAffx.12746.1.S1_at	0.0259682	0.0474525	3.60981e-11	0.000761801	0.0013152	1.61727e-12	8.52099	3.09102	8.52099	up	1.08871	0.122617	1.08871	up	1.36181	0.445524	1.36181	up
Ta.492.1.S1_at	0.0259828	0.688918	0.442109	0.000762804	0.388883	0.370945	1.21311	0.278712	1.21311	up	1.10518	0.144282	1.10518	up	1.31221	0.391999	1.31221	up
Ta.18858.2.S1_at	0.0259828	0.797151	0.303282	0.000763095	0.558248	0.236373	-1.26637	-0.3407	1.26637	down	-1.19843	-0.261145	1.19843	down	-1.11734	-0.160064	1.11734	down
Ta.14432.1.S1_a_at	0.0260545	0.169737	2.83131e-05	0.000765632	0.0182183	6.64521e-06	1.53615	0.619315	1.53615	up	1.09892	0.136083	1.09892	up	1.08035	0.111492	1.08035	up
Ta.3674.1.S1_at	0.026098	0.038273	8.44678e-14	0.000768647	0.000861813	1.2488e-15	1.39319	0.478394	1.39319	up	1.24668	0.318096	1.24668	up	-1.08926	-0.123348	1.08926	down
Ta.9462.1.S1_at	0.026098	0.665443	5.42759e-07	0.000768158	0.358103	8.32354e-08	-1.21425	-0.280066	1.21425	down	-1.32245	-0.403208	1.32245	down	-1.63613	-0.710284	1.63613	down
TaAffx.12271.2.S1_at	0.026098	0.252715	9.64563e-07	0.000768555	0.0408462	1.57411e-07	1.34126	0.42359	1.34126	up	1.78464	0.835636	1.78464	up	1.04613	0.0650679	1.04613	up
Ta.26416.2.S1_at	0.026098	0.480757	0.0143351	0.000768074	0.169085	0.0069002	-1.26708	-0.341509	1.26708	down	-1.34034	-0.422597	1.34034	down	-1.05723	-0.0802942	1.05723	down
TaAffx.29012.1.S1_at	0.0261086	0.123386	0.000997124	0.000769395	0.00938961	0.000344959	1.07539	0.104856	1.07539	up	1.47174	0.557527	1.47174	up	3.62014	1.85604	3.62014	up
Ta.27835.1.A1_x_at	0.0261275	0.0439826	0.000320269	0.000770386	0.00111473	9.78473e-05	-2.23306	-1.15903	2.23306	down	1.00917	0.0131741	1.00917	up	-1.16796	-0.223991	1.16796	down
Ta.4802.1.S1_a_at	0.0261574	0.208753	1.58105e-08	0.000772136	0.0279444	1.61888e-09	1.96552	0.97491	1.96552	up	1.31743	0.397724	1.31743	up	1.06009	0.0841934	1.06009	up
Ta.8245.2.S1_x_at	0.0261574	0.0105564	0.0971566	0.000771719	6.6009e-05	0.0619204	-2.28121	-1.1898	2.28121	down	-1.03032	-0.0430868	1.03032	down	1.01914	0.0273536	1.01914	up
Ta.28740.1.S1_at	0.0261605	0.137457	0.34495	0.000772663	0.0117201	0.275318	1.4547	0.540726	1.4547	up	1.26497	0.339104	1.26497	up	-1.02809	-0.039968	1.02809	down
TaAffx.5910.1.S1_at	0.0262067	0.0648135	0.00236917	0.000774815	0.00249542	0.000904825	-1.70643	-0.770984	1.70643	down	-1.1419	-0.191432	1.1419	down	1.00149	0.00214206	1.00149	up
TaAffx.6394.1.S1_at	0.0262067	0.201129	0.0317642	0.000774901	0.0259393	0.0170936	1.66257	0.733417	1.66257	up	1.15715	0.210578	1.15715	up	1.08356	0.115777	1.08356	up
Ta.21171.1.S1_at	0.026207	0.11679	5.03339e-07	0.000775346	0.00841009	7.66088e-08	2.13984	1.0975	2.13984	up	-1.01006	-0.0144454	1.01006	down	1.35964	0.443224	1.35964	up
Ta.18968.2.S1_x_at	0.0262193	0.78178	5.44577e-10	0.000776146	0.532623	3.57279e-11	-1.54042	-0.623326	1.54042	down	-1.40046	-0.485901	1.40046	down	-1.2152	-0.281194	1.2152	down
Ta.3285.1.S1_at	0.0262763	0.10669	4.28865e-11	0.00077827	0.00693629	1.97989e-12	1.12581	0.170958	1.12581	up	1.01864	0.0266476	1.01864	up	1.52011	0.60418	1.52011	up
Ta.28600.3.S1_x_at	0.026287	0.219297	0.00909011	0.000779024	0.0309318	0.00411097	-1.23302	-0.302202	1.23302	down	-1.11631	-0.158739	1.11631	down	-1.98006	-0.985545	1.98006	down
Ta.23895.1.S1_at	0.0263092	0.502443	0.494605	0.000780438	0.18648	0.424821	-1.35427	-0.437516	1.35427	down	-1.06418	-0.0897415	1.06418	down	-1.2803	-0.356478	1.2803	down
TaAffx.8775.4.S1_at	0.0263092	0.059199	0.0183563	0.000780557	0.00207202	0.00913374	1.16282	0.21763	1.16282	up	-1.04806	-0.0677256	1.04806	down	1.28102	0.357297	1.28102	up
TaAffx.36907.1.A1_at	0.0263326	0.189149	1.22093e-11	0.000781689	0.0228239	4.6071e-13	-2.16718	-1.11582	2.16718	down	-1.45579	-0.541803	1.45579	down	-1.02334	-0.0332861	1.02334	down
TaAffx.19277.1.S1_at	0.0263485	0.000717189	3.69187e-11	0.000782597	4.29376e-07	1.66018e-12	1.80955	0.855634	1.80955	up	1.30086	0.379471	1.30086	up	-1.32615	-0.40724	1.32615	down
Ta.6206.1.S1_at	0.026401	0.272964	1.74379e-09	0.000784597	0.0480369	1.34153e-10	-1.39481	-0.480071	1.39481	down	-1.02557	-0.0364276	1.02557	down	-1.20261	-0.266171	1.20261	down
Ta.28170.1.S1_s_at	0.0264036	0.13299	0.231892	0.000785552	0.0108569	0.171646	1.88532	0.914809	1.88532	up	1.27716	0.352942	1.27716	up	1.00959	0.0137736	1.00959	up
Ta.28440.2.S1_a_at	0.0264036	0.35869	8.63572e-12	0.000785226	0.0867731	3.08773e-13	2.19217	1.13236	2.19217	up	1.38828	0.473302	1.38828	up	1.17853	0.236984	1.17853	up
Ta.25588.1.S1_at	0.0264146	0.0756155	1.91303e-05	0.000786318	0.00344333	4.31762e-06	-1.44191	-0.527983	1.44191	down	-1.36675	-0.450749	1.36675	down	1.08255	0.114434	1.08255	up
TaAffx.61040.3.S1_at	0.0264302	0.494036	3.50918e-10	0.000787222	0.180105	2.15461e-11	-1.52896	-0.612551	1.52896	down	-1.13275	-0.179824	1.13275	down	-1.22125	-0.288354	1.22125	down
Ta.11206.1.A1_at	0.0264571	0.818962	7.50834e-06	0.000788905	0.598614	1.53174e-06	-1.32644	-0.407555	1.32644	down	-1.35119	-0.43423	1.35119	down	-1.65032	-0.722743	1.65032	down
Ta.3159.1.S1_at	0.0264571	0.297033	0.0181599	0.000788542	0.0572019	0.0090233	1.66548	0.735941	1.66548	up	1.20988	0.274869	1.20988	up	1.09799	0.134867	1.09799	up
Ta.5279.2.S1_at	0.026494	0.588332	0.00010857	0.000790444	0.268341	2.95302e-05	3.77061	1.9148	3.77061	up	1.54331	0.626024	1.54331	up	2.09895	1.06967	2.09895	up
Ta.9453.1.S1_at	0.0265549	0.67079	2.13301e-12	0.000793476	0.365208	6.11195e-14	1.57163	0.652263	1.57163	up	1.20266	0.266226	1.20266	up	1.28191	0.358294	1.28191	up
Ta.4537.1.S1_at	0.0265549	0.518014	3.31743e-05	0.000793588	0.200175	7.91635e-06	1.62533	0.700735	1.62533	up	1.2742	0.349595	1.2742	up	1.15509	0.208005	1.15509	up
TaAffx.116578.1.S1_at	0.0265549	0.22925	0.050668	0.000792854	0.0337689	0.0292198	1.01351	0.019359	1.01351	up	-1.58027	-0.66017	1.58027	down	-1.63294	-0.707473	1.63294	down
Ta.14536.1.A1_x_at	0.0265655	0.75414	0.00798763	0.000794788	0.487109	0.00354954	2.54835	1.34957	2.54835	up	1.49054	0.575831	1.49054	up	1.98572	0.989663	1.98572	up
Ta.4843.3.S1_at	0.0265655	0.663345	6.98369e-05	0.000794484	0.35544	1.80298e-05	1.52793	0.611575	1.52793	up	1.17575	0.233587	1.17575	up	1.2816	0.357942	1.2816	up
Ta.5238.1.S1_at	0.0266114	0.140402	0.00562404	0.000797488	0.0122784	0.00239399	1.7978	0.84623	1.7978	up	1.25079	0.322845	1.25079	up	1.01554	0.0222469	1.01554	up
TaAffx.64626.1.A1_at	0.0266114	0.0189174	2.51752e-14	0.000797326	0.000213256	2.57903e-16	-2.31317	-1.20987	2.31317	down	-1.00819	-0.0117618	1.00819	down	-1.05148	-0.0724197	1.05148	down
Ta.4828.3.S1_x_at	0.0266114	0.986868	9.79245e-08	0.000797488	0.962464	1.25119e-08	-1.37683	-0.461353	1.37683	down	-1.35116	-0.434195	1.35116	down	-1.4321	-0.518128	1.4321	down
Ta.3772.1.A1_at	0.0266151	0.915036	0.846751	0.000798483	0.793266	0.814814	1.5441	0.626763	1.5441	up	1.86861	0.901966	1.86861	up	1.98141	0.98653	1.98141	up
Ta.10585.2.S1_a_at	0.0266151	0.0846337	0.522356	0.000798275	0.00433897	0.453773	2.84134	1.50657	2.84134	up	1.38292	0.467715	1.38292	up	-1.00973	-0.0139746	1.00973	down
Ta.6642.1.S1_a_at	0.0266458	0.105671	2.76788e-12	0.00079985	0.00674995	8.32239e-14	-1.60998	-0.687044	1.60998	down	-1.20475	-0.26873	1.20475	down	1.01178	0.0168998	1.01178	up
TaAffx.48523.2.S1_at	0.0266691	0.131671	1.94613e-06	0.000800991	0.010621	3.42323e-07	1.86225	0.897046	1.86225	up	1.31253	0.392347	1.31253	up	-1.00862	-0.0123852	1.00862	down
Ta.1031.1.A1_at	0.0266898	0.399598	3.58238e-10	0.000802502	0.111376	2.2073e-11	-1.26873	-0.343382	1.26873	down	-1.03722	-0.0527279	1.03722	down	-1.16127	-0.215704	1.16127	down
TaAffx.86667.1.S1_at	0.0266898	0.105871	0.000462916	0.000802489	0.00678034	0.000147141	1.02646	0.0376745	1.02646	up	1.83145	0.872984	1.83145	up	6.49036	2.6983	6.49036	up
Ta.5403.1.S1_at	0.0267579	0.283364	4.89539e-08	0.000805438	0.0517284	5.76317e-09	-1.90426	-0.929227	1.90426	down	-1.35182	-0.434907	1.35182	down	-1.07844	-0.108949	1.07844	down
TaAffx.129875.1.S1_at	0.0267579	0.407505	0.287164	0.000805093	0.11653	0.221509	-1.96249	-0.972682	1.96249	down	-1.22676	-0.294848	1.22676	down	-1.26636	-0.340691	1.26636	down
Ta.25093.1.S1_at	0.0267726	0.19119	1.41878e-12	0.000806604	0.0233627	3.78697e-14	-1.03204	-0.0454938	1.03204	down	2.08283	1.05855	2.08283	up	2.99462	1.58237	2.99462	up
TaAffx.20772.2.A1_s_at	0.0267726	0.85792	0.232642	0.000806771	0.671281	0.172312	-1.98788	-0.991233	1.98788	down	-1.45324	-0.539271	1.45324	down	-1.87137	-0.904094	1.87137	down
TaAffx.65101.1.A1_at	0.0267787	0.407051	0.565517	0.000807402	0.116315	0.499486	2.01697	1.01219	2.01697	up	1.09368	0.129189	1.09368	up	1.82725	0.869677	1.82725	up
Ta.14312.1.S1_at	0.026814	0.925764	0.177459	0.00080891	0.81711	0.125204	-1.33493	-0.416764	1.33493	down	-1.55755	-0.639274	1.55755	down	-1.48	-0.565597	1.48	down
Ta.4840.1.S1_at	0.0268295	0.095657	7.65882e-12	0.000809823	0.00560362	2.69258e-13	-5.10698	-2.35247	5.10698	down	-1.22588	-0.293824	1.22588	down	-1.29717	-0.375367	1.29717	down
Ta.19675.1.S1_at	0.0269131	0.587706	0.607842	0.000812795	0.26767	0.545118	1.42335	0.509287	1.42335	up	1.20406	0.267902	1.20406	up	1.12795	0.173708	1.12795	up
Ta.28628.1.A1_at	0.0269491	0.194154	1.02264e-05	0.000814778	0.0241034	2.15239e-06	-1.09203	-0.127018	1.09203	down	-1.17191	-0.228865	1.17191	down	-1.76986	-0.823632	1.76986	down
Ta.11839.3.S1_a_at	0.0269491	0.157302	0.344251	0.000814724	0.0155363	0.274658	3.15659	1.65837	3.15659	up	1.40583	0.491418	1.40583	up	1.11949	0.162848	1.11949	up
Ta.12643.5.S1_x_at	0.026982	0.0141324	1.91456e-05	0.000816221	0.000120804	4.32162e-06	92.5357	6.53194	92.5357	up	1.15106	0.202962	1.15106	up	1.03238	0.0459706	1.03238	up
TaAffx.16984.2.S1_at	0.0270035	0.0133667	1.71536e-09	0.000817323	0.000108257	1.31567e-10	-2.72038	-1.44381	2.72038	down	-1.00061	-0.000883758	1.00061	down	-1.0326	-0.0462803	1.0326	down
TaAffx.111527.1.S1_at	0.0270427	0.00828822	5.16815e-05	0.000818958	4.02482e-05	1.29292e-05	-1.09503	-0.130976	1.09503	down	1.08689	0.120212	1.08689	up	2.77936	1.47475	2.77936	up
Ta.28675.1.A1_s_at	0.0270572	0.633624	2.22063e-07	0.000820298	0.318819	3.10248e-08	-1.54417	-0.626832	1.54417	down	-1.15332	-0.205791	1.15332	down	-1.575	-0.655352	1.575	down
Ta.10352.1.S1_at	0.0270572	0.568717	4.56796e-09	0.000820073	0.247571	3.99357e-10	-1.29279	-0.370489	1.29279	down	-1.26556	-0.339775	1.26556	down	-1.82453	-0.867528	1.82453	down
TaAffx.23084.1.S1_x_at	0.0272408	0.179005	4.06117e-06	0.000826317	0.0202699	7.73724e-07	-1.08518	-0.117932	1.08518	down	2.98011	1.57537	2.98011	up	4.57293	2.19312	4.57293	up
TaAffx.38162.1.S1_at	0.0272777	0.33007	0.806621	0.00082789	0.0719182	0.76784	-1.32363	-0.404503	1.32363	down	-1.29144	-0.368975	1.29144	down	-1.01678	-0.0240138	1.01678	down
Ta.3469.1.A1_at	0.0273093	0.971699	0.806614	0.000829412	0.924057	0.767806	4.75638	2.24986	4.75638	up	4.29158	2.10151	4.29158	up	3.32444	1.73311	3.32444	up
Ta.3330.1.S1_s_at	0.0273093	0.0615388	0.251739	0.000829836	0.00227914	0.189218	1.66675	0.737037	1.66675	up	1.22267	0.290041	1.22267	up	-1.05221	-0.073418	1.05221	down
TaAffx.12365.1.A1_at	0.0273093	0.761824	4.47581e-06	0.000830212	0.499727	8.61969e-07	-1.30589	-0.385032	1.30589	down	-1.36958	-0.453735	1.36958	down	-1.71973	-0.782185	1.71973	down
TaAffx.93247.1.A1_x_at	0.0273256	0.25036	0.0121012	0.000831162	0.0400079	0.00568747	-2.40349	-1.26513	2.40349	down	1.00239	0.00345111	1.00239	up	-2.04158	-1.02969	2.04158	down
Ta.10164.1.S1_x_at	0.0273405	0.570434	7.81588e-06	0.000832067	0.249489	1.60113e-06	-2.4029	-1.26477	2.4029	down	-1.32912	-0.410472	1.32912	down	-1.58516	-0.66463	1.58516	down
TaAffx.30146.1.S1_at	0.0273472	0.600684	0.00562623	0.000832727	0.282017	0.00239539	-1.10491	-0.143932	1.10491	down	-1.34602	-0.428705	1.34602	down	-1.4296	-0.515616	1.4296	down
Ta.30569.1.S1_a_at	0.0274018	0.0461821	7.95867e-11	0.000834845	0.00123498	4.03287e-12	3.03039	1.5995	3.03039	up	1.14177	0.191266	1.14177	up	1.05876	0.0823717	1.05876	up
Ta.23220.1.S1_at	0.0274423	0.164034	1.16843e-11	0.000836537	0.0168739	4.37983e-13	-1.68738	-0.754781	1.68738	down	-1.22227	-0.289559	1.22227	down	-1.02583	-0.036791	1.02583	down
Ta.24372.3.S1_x_at	0.0274842	0.0272404	6.36796e-08	0.000838269	0.000434897	7.72868e-09	-2.66294	-1.41302	2.66294	down	-1.07346	-0.102271	1.07346	down	-1.03284	-0.0466193	1.03284	down
Ta.28394.2.S1_x_at	0.0275649	0.120268	4.17085e-12	0.000841189	0.00884997	1.33246e-13	2.75611	1.46263	2.75611	up	1.09468	0.130507	1.09468	up	1.27674	0.35246	1.27674	up
Ta.8506.1.S1_at	0.0275965	0.23853	0.0013651	0.000842613	0.036479	0.00048966	-2.17518	-1.12113	2.17518	down	-1.26148	-0.335116	1.26148	down	-1.15022	-0.201914	1.15022	down
TaAffx.51800.1.S1_at	0.0276109	0.681165	0.0288728	0.000843511	0.37931	0.0153217	1.42637	0.512346	1.42637	up	1.15077	0.202595	1.15077	up	1.23207	0.301079	1.23207	up
Ta.12705.2.S1_a_at	0.0277002	0.0806041	3.05051e-08	0.0008467	0.00387399	3.39238e-09	2.99776	1.58389	2.99776	up	1.26059	0.334094	1.26059	up	1.05554	0.0779745	1.05554	up
Ta.13334.1.A1_at	0.0277007	0.0288519	4.24314e-12	0.000848792	0.000484917	1.35837e-13	-2.66404	-1.41361	2.66404	down	1.00429	0.0061781	1.00429	up	-1.12392	-0.168541	1.12392	down
Ta.9983.2.S1_at	0.0277007	0.260576	4.57193e-12	0.000850493	0.0435026	1.48148e-13	-4.12553	-2.04458	4.12553	down	-2.05082	-1.0362	2.05082	down	-1.11765	-0.160468	1.11765	down
Ta.2739.1.S1_x_at	0.0277007	0.0409608	0.0080678	0.000847901	0.000970284	0.0035912	2.3334	1.22243	2.3334	up	1.18575	0.245801	1.18575	up	-1.02699	-0.03842	1.02699	down
Ta.14491.1.S1_at	0.0277007	0.927976	0.00842709	0.000852703	0.822178	0.00377398	-3.46384	-1.79237	3.46384	down	-2.35742	-1.23721	2.35742	down	-3.59696	-1.84678	3.59696	down
Ta.9876.1.S1_at	0.0277007	0.940448	0.0321628	0.000849157	0.84933	0.0173434	1.47534	0.561046	1.47534	up	1.42047	0.506373	1.42047	up	1.30355	0.382447	1.30355	up
Ta.4821.1.A1_at	0.0277007	0.406295	2.96711e-05	0.000851887	0.115755	6.9975e-06	-1.71974	-0.78219	1.71974	down	-1.3196	-0.400105	1.3196	down	-1.11207	-0.153251	1.11207	down
Ta.7668.1.A1_at	0.0277007	0.14612	8.96793e-11	0.000851566	0.013374	4.62185e-12	-1.66769	-0.737848	1.66769	down	-1.02498	-0.0355927	1.02498	down	-1.19512	-0.257152	1.19512	down
TaAffx.130200.1.A1_x_at	0.0277007	0.0508413	1.45681e-08	0.000851298	0.00151008	1.47641e-09	-3.28606	-1.71636	3.28606	down	-1.26523	-0.3394	1.26523	down	1.00358	0.00515115	1.00358	up
Ta.6801.1.A1_at	0.0277007	0.296382	0.000995685	0.000852273	0.0569686	0.000344369	-1.17453	-0.232083	1.17453	down	-1.74626	-0.804272	1.74626	down	-1.14559	-0.196091	1.14559	down
Ta.4883.1.A1_at	0.0277007	0.888864	0.0451474	0.000850503	0.734813	0.0255706	2.81781	1.49458	2.81781	up	3.14356	1.6524	3.14356	up	1.95757	0.969064	1.95757	up
Ta.16777.1.S1_s_at	0.0277007	0.113869	1.02501e-08	0.000851323	0.00793261	9.91936e-10	1.0478	0.0673656	1.0478	up	-1.30104	-0.379665	1.30104	down	-1.30705	-0.386319	1.30705	down
TaAffx.24909.1.S1_at	0.0277007	0.624006	0.0247791	0.000851295	0.307409	0.0128773	1.27511	0.35062	1.27511	up	1.33781	0.419876	1.33781	up	1.09014	0.124507	1.09014	up
Ta.22913.1.S1_at	0.0277007	0.0873156	3.57443e-12	0.000847561	0.00466847	1.12052e-13	1.46887	0.554705	1.46887	up	1.31808	0.398442	1.31808	up	-1.06833	-0.0953641	1.06833	down
Ta.26067.1.A1_at	0.0277091	0.60734	0.0747487	0.000853424	0.288838	0.0457211	-1.33751	-0.419548	1.33751	down	-1.21732	-0.283703	1.21732	down	-1.73771	-0.79719	1.73771	down
Ta.23202.2.S1_s_at	0.027732	0.0168483	0.00943344	0.000855281	0.000170077	0.00428626	2.01174	1.00844	2.01174	up	1.12809	0.173886	1.12809	up	-1.07257	-0.101076	1.07257	down
Ta.11021.1.A1_at	0.027732	0.271274	1.92731e-06	0.000855512	0.0473212	3.38468e-07	-1.04298	-0.060717	1.04298	down	-1.2617	-0.335374	1.2617	down	-1.5936	-0.672291	1.5936	down
Ta.22074.1.S1_at	0.027732	0.0189174	2.732e-09	0.000854596	0.00021577	2.22672e-10	-2.87023	-1.52117	2.87023	down	-1.07392	-0.102885	1.07392	down	1.00165	0.00237533	1.00165	up
Ta.30799.3.S1_x_at	0.0277958	0.618019	6.26221e-07	0.000857943	0.300255	9.74568e-08	1.41258	0.498329	1.41258	up	1.11623	0.158632	1.11623	up	1.24578	0.317055	1.24578	up
TaAffx.4200.2.S1_at	0.0278171	0.88124	0.24263	0.000859064	0.718437	0.181112	-1.42251	-0.508437	1.42251	down	-1.22299	-0.290417	1.22299	down	-1.33183	-0.413413	1.33183	down
Ta.12660.1.S1_a_at	0.0278399	0.000286611	9.87337e-10	0.000861156	7.14966e-08	7.01781e-11	1.74543	0.803581	1.74543	up	1.12909	0.175158	1.12909	up	-1.24765	-0.319215	1.24765	down
Ta.4103.1.A1_at	0.0278399	0.502443	3.23809e-07	0.000860741	0.186597	4.70493e-08	-2.12141	-1.08503	2.12141	down	-1.34846	-0.431311	1.34846	down	-1.29941	-0.377857	1.29941	down
TaAffx.32497.1.S1_at	0.0278399	0.270659	0.318418	0.000861106	0.047127	0.250367	-1.20753	-0.272059	1.20753	down	-1.31196	-0.391724	1.31196	down	-1.00845	-0.0121382	1.00845	down
Ta.4117.3.S1_at	0.0278645	0.341207	0.0399709	0.00086238	0.077637	0.0222445	-2.16088	-1.11162	2.16088	down	-3.50851	-1.81086	3.50851	down	-1.14327	-0.193167	1.14327	down
TaAffx.91605.1.S1_at	0.0279134	0.879185	0.267497	0.000864359	0.714065	0.203446	-1.84738	-0.885481	1.84738	down	-2.26196	-1.17757	2.26196	down	-2.90897	-1.54051	2.90897	down
Ta.570.1.A1_at	0.0279187	0.44611	0.00298061	0.000865683	0.143279	0.00117076	-2.1793	-1.12387	2.1793	down	-1.45679	-0.542798	1.45679	down	-1.20683	-0.271227	1.20683	down
TaAffx.68567.1.A1_s_at	0.0279187	0.491288	5.70832e-05	0.000865221	0.177677	1.44267e-05	-2.5176	-1.33205	2.5176	down	-1.30785	-0.387193	1.30785	down	-1.532	-0.615415	1.532	down
TaAffx.111652.1.S1_at	0.0279187	0.715696	0.0101592	0.00086638	0.426566	0.00466507	-1.22376	-0.291319	1.22376	down	-1.1128	-0.154193	1.1128	down	-1.32054	-0.401131	1.32054	down
TaAffx.86539.1.S1_at	0.0279187	0.029109	4.4023e-06	0.00086612	0.000495712	8.45743e-07	-1.78815	-0.838466	1.78815	down	3.55158	1.82846	3.55158	up	8.61124	3.10622	8.61124	up
Ta.14529.2.A1_at	0.0279666	0.155923	0.000149352	0.000868887	0.0152161	4.20503e-05	-1.45844	-0.544423	1.45844	down	-1.11765	-0.160466	1.11765	down	-1.03582	-0.0507789	1.03582	down
Ta.4804.2.S1_a_at	0.0279666	0.089391	1.67425e-08	0.000869263	0.00490282	1.73019e-09	-1.86582	-0.89981	1.86582	down	-1.23744	-0.307359	1.23744	down	1.01566	0.0224139	1.01566	up
Ta.16969.1.S1_at	0.0279666	0.1493	1.61296e-11	0.000869	0.0140002	6.3305e-13	-2.08333	-1.05889	2.08333	down	-1.22586	-0.293791	1.22586	down	-1.0749	-0.104203	1.0749	down
TaAffx.114390.1.S1_at	0.0279731	0.548367	0.00333205	0.000869928	0.228247	0.00132754	2.60927	1.38365	2.60927	up	1.71214	0.775804	1.71214	up	1.31731	0.39759	1.31731	up
Ta.28394.1.S1_a_at	0.0279959	0.0862748	1.2772e-12	0.000871103	0.00452386	3.3602e-14	2.92226	1.54709	2.92226	up	1.07815	0.108562	1.07815	up	1.23486	0.304343	1.23486	up
Ta.14369.1.S1_at	0.028	0.351139	1.24153e-06	0.000871698	0.0828984	2.07957e-07	1.62018	0.69615	1.62018	up	1.30188	0.380595	1.30188	up	1.0676	0.0943708	1.0676	up
Ta.14707.1.S1_at	0.0280062	0.408912	4.57659e-07	0.000872868	0.117367	6.90017e-08	1.43002	0.516036	1.43002	up	1.12812	0.173919	1.12812	up	1.11757	0.160363	1.11757	up
Ta.30787.1.S1_at	0.0280062	0.630531	7.77248e-07	0.000874154	0.315166	1.24076e-07	1.42551	0.511475	1.42551	up	1.19685	0.259244	1.19685	up	1.14764	0.198666	1.14764	up
Ta.14565.1.S1_at	0.0280062	0.633484	7.6948e-07	0.000873282	0.318685	1.22593e-07	1.33025	0.4117	1.33025	up	1.10607	0.145444	1.10607	up	1.17871	0.237211	1.17871	up
Ta.5358.1.S1_a_at	0.0280062	0.0683663	7.76426e-11	0.000873955	0.00279918	3.91499e-12	2.72838	1.44804	2.72838	up	1.37316	0.457497	1.37316	up	-1.04845	-0.0682532	1.04845	down
TaAffx.119433.1.A1_x_at	0.0280062	0.973471	1.20081e-06	0.000874219	0.928128	2.0012e-07	1.32988	0.411294	1.32988	up	1.29735	0.37557	1.29735	up	1.24642	0.317786	1.24642	up
Ta.23142.11.S1_x_at	0.0280573	0.00995197	3.65882e-07	0.00087628	5.73835e-05	5.38318e-08	124.135	6.95577	124.135	up	1.06745	0.0941734	1.06745	up	-1.08018	-0.111272	1.08018	down
TaAffx.110629.2.S1_x_at	0.0280782	0.777288	0.00841164	0.0008774	0.525711	0.00376594	-1.17545	-0.233211	1.17545	down	-1.32315	-0.403977	1.32315	down	-1.15435	-0.207075	1.15435	down
Ta.26526.1.A1_at	0.0281458	0.200016	0.221239	0.00087998	0.0256611	0.162352	-1.25059	-0.322605	1.25059	down	-1.03688	-0.0522437	1.03688	down	-1.06221	-0.0870752	1.06221	down
Ta.10904.1.A1_at	0.0281785	0.313846	2.29651e-07	0.00088152	0.0643293	3.21461e-08	-1.72468	-0.786328	1.72468	down	-1.23176	-0.30072	1.23176	down	-1.10605	-0.145415	1.10605	down
Ta.6643.3.S1_at	0.0281785	0.124093	3.99024e-05	0.000881941	0.0094972	9.71431e-06	2.20606	1.14147	2.20606	up	1.48511	0.570572	1.48511	up	-1.04463	-0.0629876	1.04463	down
Ta.3074.1.S1_at	0.0282126	0.280887	0.000255676	0.000884415	0.0507728	7.62552e-05	1.59947	0.677592	1.59947	up	1.17066	0.227323	1.17066	up	1.09225	0.127306	1.09225	up
Ta.5395.1.A1_at	0.0282126	0.0190884	4.8351e-14	0.000883976	0.000221896	5.91009e-16	2.05975	1.04247	2.05975	up	1.32205	0.402773	1.32205	up	-1.17454	-0.232101	1.17454	down
TaAffx.36560.1.S1_at	0.0282126	0.746437	0.00866599	0.000883616	0.47515	0.0038961	1.3677	0.451748	1.3677	up	1.31323	0.393124	1.31323	up	1.13627	0.184306	1.13627	up
Ta.4763.1.S1_at	0.0282136	0.654732	0.467969	0.000884964	0.345022	0.397163	-1.17571	-0.233533	1.17571	down	-1.5614	-0.64284	1.5614	down	-1.65156	-0.723825	1.65156	down
TaAffx.44365.1.A1_at	0.0282136	0.720709	2.21377e-08	0.000885386	0.433579	2.35731e-09	-1.29534	-0.373331	1.29534	down	-1.10505	-0.144106	1.10505	down	-1.21081	-0.275969	1.21081	down
Ta.28016.2.S1_at	0.0282228	0.179256	1.01793e-06	0.000887081	0.0203593	1.66897e-07	-1.61245	-0.689253	1.61245	down	-1.20714	-0.271588	1.20714	down	-1.02708	-0.0385547	1.02708	down
Ta.14466.1.S1_at	0.0282228	0.19474	0.000257268	0.000886848	0.0242175	7.67942e-05	1.42906	0.515063	1.42906	up	1.30437	0.383354	1.30437	up	-1.01683	-0.0240784	1.01683	down
Ta.28817.1.S1_at	0.0282228	0.122977	1.90203e-14	0.000886461	0.00929281	1.72323e-16	2.02934	1.02101	2.02934	up	1.32716	0.408338	1.32716	up	-1.00838	-0.0120441	1.00838	down
Ta.13694.1.S1_a_at	0.0282499	0.157478	2.35151e-07	0.000888733	0.0155851	3.29785e-08	1.88956	0.918053	1.88956	up	1.09769	0.13447	1.09769	up	1.15617	0.209356	1.15617	up
TaAffx.16986.1.A1_at	0.0282499	0.79045	8.60308e-15	0.000888873	0.547811	6.03765e-17	-1.48673	-0.572144	1.48673	down	-1.19904	-0.261877	1.19904	down	-1.4326	-0.518638	1.4326	down
Ta.28792.1.S1_x_at	0.0282673	0.042887	1.48731e-05	0.000890829	0.00105914	3.26618e-06	146.922	7.19891	146.922	up	1.00688	0.0098936	1.00688	up	2.23958	1.16323	2.23958	up
TaAffx.89205.1.S1_s_at	0.0282673	0.846016	3.54161e-09	0.000890745	0.648799	2.99497e-10	1.42969	0.515698	1.42969	up	1.33409	0.415861	1.33409	up	1.20445	0.26838	1.20445	up
TaAffx.9477.1.S1_at	0.0282673	0.902536	0.106281	0.000890238	0.766595	0.0688188	-1.19444	-0.256336	1.19444	down	-1.11449	-0.156387	1.11449	down	-1.17567	-0.233484	1.17567	down
TaAffx.128418.32.S1_at	0.0282897	0.291404	0.000171125	0.000892006	0.0551333	4.88948e-05	-1.45664	-0.542645	1.45664	down	-1.10683	-0.146434	1.10683	down	-1.10005	-0.137565	1.10005	down
TaAffx.118661.1.S1_at	0.0283047	0.0901559	0.00696595	0.000892951	0.00498261	0.00304085	-1.69457	-0.760918	1.69457	down	1.04155	0.058738	1.04155	up	-1.26239	-0.336153	1.26239	down
Ta.7963.1.S1_x_at	0.028313	0.00298237	9.58584e-10	0.000893684	5.55497e-06	6.78793e-11	-9.29632	-3.21666	9.29632	down	1.102	0.140121	1.102	up	1.1382	0.186749	1.1382	up
Ta.27780.2.A1_x_at	0.028401	0.00757274	1.17995e-06	0.000897407	3.16544e-05	1.96308e-07	122.435	6.93588	122.435	up	1.0403	0.0570025	1.0403	up	-1.20489	-0.268907	1.20489	down
Ta.12509.2.S1_at	0.028401	0.607606	1.45668e-06	0.000897285	0.289075	2.48453e-07	-1.32736	-0.408564	1.32736	down	-1.10735	-0.147115	1.10735	down	-1.15682	-0.210162	1.15682	down
Ta.16777.1.S1_at	0.0284696	0.0681591	5.37008e-09	0.000900047	0.00274482	4.7895e-10	-1.54338	-0.626091	1.54338	down	-1.09086	-0.125466	1.09086	down	-1.01295	-0.0185608	1.01295	down
Ta.4969.3.S1_x_at	0.0284759	0.45532	5.87492e-06	0.000900721	0.149887	1.16607e-06	6.29924	2.65518	6.29924	up	1.63057	0.705374	1.63057	up	2.2857	1.19264	2.2857	up
Ta.973.1.S1_a_at	0.0285163	0.926667	9.12523e-06	0.000902946	0.819177	1.9012e-06	-1.20617	-0.270436	1.20617	down	-1.16612	-0.221717	1.16612	down	-1.26382	-0.337787	1.26382	down
Ta.12288.1.A1_at	0.0285163	0.278117	0.0267364	0.000902561	0.0497532	0.0140369	-3.92655	-1.97326	3.92655	down	-1.02462	-0.0350944	1.02462	down	-2.98091	-1.57575	2.98091	down
Ta.21464.1.S1_at	0.0285442	0.426237	0.543966	0.000904304	0.129244	0.476209	-1.50067	-0.585609	1.50067	down	-1.17667	-0.234716	1.17667	down	-2.19625	-1.13504	2.19625	down
Ta.6183.1.A1_at	0.0285778	0.316911	0.00028542	0.000905845	0.0656105	8.60709e-05	1.48504	0.570504	1.48504	up	1.36278	0.446552	1.36278	up	1.02054	0.029332	1.02054	up
Ta.5390.1.S1_x_at	0.0286073	0.661242	0.00151735	0.000907254	0.352981	0.000550505	2.11155	1.07831	2.11155	up	1.57774	0.657864	1.57774	up	1.31152	0.391237	1.31152	up
Ta.2434.3.A1_at	0.0286736	0.99184	0.91843	0.00091031	0.976054	0.900758	-13.7007	-3.77618	13.7007	down	-11.8872	-3.57133	11.8872	down	-9.58918	-3.26141	9.58918	down
TaAffx.115283.1.S1_at	0.0286736	0.662596	0.000834374	0.000910062	0.354686	0.000282819	-1.22143	-0.288574	1.22143	down	-1.07051	-0.0983041	1.07051	down	-1.14787	-0.198955	1.14787	down
TaAffx.97536.1.S1_at	0.0287216	0.0359595	8.76414e-14	0.000912311	0.000737956	1.3103e-15	2.19149	1.13191	2.19149	up	1.56972	0.650506	1.56972	up	-1.21378	-0.27951	1.21378	down
Ta.28779.1.S1_s_at	0.0287622	0.00382764	4.07654e-11	0.000914079	9.10266e-06	1.86231e-12	7.94014	2.98917	7.94014	up	1.15616	0.209336	1.15616	up	-1.34771	-0.430506	1.34771	down
Ta.11922.1.S1_at	0.0287885	0.88859	0.212626	0.000916129	0.73412	0.154847	-1.57917	-0.65917	1.57917	down	-1.35564	-0.438975	1.35564	down	-1.33746	-0.419493	1.33746	down
Ta.8783.1.A1_at	0.0287885	0.365407	3.23608e-11	0.000915727	0.0905651	1.42508e-12	2.01858	1.01334	2.01858	up	1.18397	0.243626	1.18397	up	1.29368	0.371479	1.29368	up
Ta.9976.2.S1_x_at	0.0287885	0.258145	3.58799e-10	0.000916353	0.0427029	2.21195e-11	1.8957	0.922732	1.8957	up	1.10084	0.138601	1.10084	up	1.25649	0.3294	1.25649	up
Ta.7027.3.S1_a_at	0.0288473	0.579504	0.893015	0.000918703	0.259563	0.869796	1.26544	0.339639	1.26544	up	1.08786	0.121496	1.08786	up	1.3763	0.460799	1.3763	up
Ta.17117.1.S1_x_at	0.0288761	0.626761	0.0158334	0.000920102	0.310718	0.00771962	1.15166	0.203715	1.15166	up	1.04435	0.06261	1.04435	up	1.10371	0.142356	1.10371	up
TaAffx.37806.1.A1_at	0.028935	0.966672	2.41434e-05	0.000922459	0.912016	5.57221e-06	-1.16967	-0.226106	1.16967	down	-1.17021	-0.226765	1.17021	down	-1.12862	-0.17456	1.12862	down
Ta.7633.1.S1_a_at	0.0289446	0.431253	3.35592e-10	0.000923729	0.132924	2.04656e-11	1.73636	0.796068	1.73636	up	1.58679	0.666114	1.58679	up	1.0806	0.111835	1.0806	up
Ta.4061.1.S1_at	0.0289446	0.0994142	0.00841052	0.000923262	0.0060461	0.00376516	-1.91027	-0.933778	1.91027	down	-1.33184	-0.413417	1.33184	down	1.04387	0.0619463	1.04387	up
Ta.23469.1.S1_at	0.0289979	0.0903849	3.47597e-05	0.000925911	0.00500844	8.3334e-06	1.09926	0.13653	1.09926	up	1.13669	0.184836	1.13669	up	2.31443	1.21066	2.31443	up
Ta.2891.1.S1_at	0.0291667	0.397803	0.0125518	0.000932038	0.110097	0.00593658	-1.81846	-0.862719	1.81846	down	-1.25655	-0.329472	1.25655	down	-1.16679	-0.222547	1.16679	down
Ta.7431.1.A1_at	0.0291667	0.417551	1.30959e-06	0.000932272	0.122919	2.20777e-07	-2.65473	-1.40857	2.65473	down	-1.28	-0.356142	1.28	down	-1.49847	-0.583494	1.49847	down
Ta.5280.1.A1_a_at	0.0291763	0.212439	0.00289837	0.000933064	0.0289489	0.00113508	-1.72306	-0.784973	1.72306	down	-1.14785	-0.198929	1.14785	down	-1.10588	-0.145198	1.10588	down
Ta.330.1.S1_x_at	0.0292332	0.271761	0.769709	0.000936215	0.0474907	0.724856	-2.08762	-1.06186	2.08762	down	-1.54614	-0.628675	1.54614	down	-1.03918	-0.0554517	1.03918	down
TaAffx.17024.2.S1_s_at	0.0292332	0.0353289	7.31349e-07	0.00093553	0.000706213	1.15824e-07	2.0176	1.01264	2.0176	up	1.1229	0.167231	1.1229	up	-1.01983	-0.0283346	1.01983	down
TaAffx.79989.1.S1_x_at	0.0292332	0.00469299	3.87928e-11	0.000936342	1.28063e-05	1.75994e-12	-2.9234	-1.54765	2.9234	down	1.01492	0.0213729	1.01492	up	1.06387	0.0893259	1.06387	up
Ta.9357.1.S1_at	0.029243	0.00968723	3.84528e-11	0.000937629	5.34189e-05	1.74387e-12	2.27121	1.18346	2.27121	up	1.38533	0.470233	1.38533	up	-1.27241	-0.347568	1.27241	down
Ta.21889.1.S1_at	0.029243	0.111842	1.59509e-05	0.000937577	0.0076551	3.53048e-06	-2.90333	-1.53771	2.90333	down	-1.12411	-0.168788	1.12411	down	-1.22833	-0.296699	1.22833	down
TaAffx.26038.1.S1_at	0.0292499	0.0369921	0.000102729	0.000938337	0.000797674	2.77789e-05	-1.05993	-0.0839736	1.05993	down	1.23405	0.3034	1.23405	up	2.64635	1.40401	2.64635	up
Ta.3337.1.S1_s_at	0.0292584	0.719194	2.83866e-07	0.000939093	0.431677	4.06555e-08	-1.27871	-0.354691	1.27871	down	-1.20067	-0.263835	1.20067	down	-1.0983	-0.13527	1.0983	down
Ta.8340.1.S1_at	0.0292659	0.537212	0.154812	0.00094003	0.217275	0.106528	1.40591	0.491502	1.40591	up	1.10153	0.139509	1.10153	up	1.20067	0.263842	1.20067	up
TaAffx.51013.1.S1_at	0.0292659	0.975071	0.000488998	0.000941283	0.932212	0.000156423	1.32708	0.408252	1.32708	up	1.31968	0.400184	1.31968	up	1.25069	0.322727	1.25069	up
Ta.25800.1.A1_x_at	0.0292659	0.190892	0.00172047	0.000940816	0.0232213	0.000633129	-1.64069	-0.714301	1.64069	down	-1.13551	-0.183344	1.13551	down	-1.08128	-0.112738	1.08128	down
TaAffx.52428.1.S1_at	0.0292659	0.78501	0.691263	0.000941235	0.537335	0.636174	1.52315	0.607059	1.52315	up	2.21911	1.14998	2.21911	up	2.57991	1.36732	2.57991	up
Ta.6663.1.S1_s_at	0.0292998	0.204918	8.01134e-08	0.000943346	0.0269255	1.00083e-08	-3.12541	-1.64405	3.12541	down	-1.48281	-0.568334	1.48281	down	-1.1297	-0.175939	1.1297	down
TaAffx.87219.1.S1_at	0.0292998	0.00566308	0.00217845	0.000943032	1.88358e-05	0.000823833	1.02928	0.0416313	1.02928	up	-1.05624	-0.0789439	1.05624	down	1.66939	0.739318	1.66939	up
Ta.7378.21.S1_at	0.0293703	0.768496	1.49373e-10	0.00094757	0.510755	8.20756e-12	-2.803	-1.48697	2.803	down	-1.82439	-0.867417	1.82439	down	-1.66003	-0.731207	1.66003	down
TaAffx.38265.2.S1_at	0.0293703	0.937387	1.3559e-12	0.00094667	0.842752	3.59658e-14	-1.59299	-0.671737	1.59299	down	-1.41013	-0.495825	1.41013	down	-1.66556	-0.736011	1.66556	down
Ta.1657.1.A1_at	0.0293703	0.0657941	7.93908e-08	0.000947408	0.00257241	9.89827e-09	-1.1752	-0.232912	1.1752	down	1.01859	0.0265799	1.01859	up	-1.80122	-0.848972	1.80122	down
TaAffx.79549.1.S1_s_at	0.0293703	0.304127	8.38056e-07	0.000946915	0.0600302	1.34745e-07	-1.35387	-0.437087	1.35387	down	-1.04678	-0.0659618	1.04678	down	-1.13465	-0.182246	1.13465	down
TaAffx.5070.1.S1_at	0.0293826	0.94035	9.75387e-05	0.000948456	0.849039	2.62051e-05	-1.31141	-0.391115	1.31141	down	-1.2014	-0.264712	1.2014	down	-1.2625	-0.336279	1.2625	down
TaAffx.12153.1.A1_at	0.0293943	0.521764	1.67465e-07	0.000949323	0.203869	2.2681e-08	-1.50388	-0.588687	1.50388	down	-1.17954	-0.238221	1.17954	down	-1.15579	-0.208874	1.15579	down
Ta.3242.1.A1_a_at	0.0294504	0.398129	3.30924e-05	0.000953094	0.110439	7.8935e-06	-1.26287	-0.336704	1.26287	down	-1.04148	-0.0586414	1.04148	down	-1.38608	-0.471013	1.38608	down
Ta.25269.1.S1_at	0.0294504	0.548885	2.53073e-07	0.000951963	0.228981	3.57697e-08	-1.6941	-0.76052	1.6941	down	-1.12918	-0.175276	1.12918	down	-1.56057	-0.642078	1.56057	down
Ta.28571.1.S1_s_at	0.0294504	0.405598	0.00301411	0.000952646	0.115129	0.00118517	1.37076	0.454973	1.37076	up	1.07777	0.108046	1.07777	up	1.65391	0.725882	1.65391	up
TaAffx.53280.1.S1_at	0.0294504	0.0690382	0.000159231	0.000952951	0.00286293	4.51285e-05	-1.00709	-0.010187	1.00709	down	1.33248	0.414118	1.33248	up	3.19763	1.677	3.19763	up
Ta.3894.2.S1_x_at	0.0294624	0.430477	1.22874e-09	0.000953973	0.132236	9.02992e-11	1.70296	0.768041	1.70296	up	1.07621	0.105955	1.07621	up	1.55908	0.640694	1.55908	up
Ta.27100.1.S1_at	0.029481	0.157382	1.53499e-05	0.000955066	0.0155579	3.38315e-06	-1.97113	-0.979024	1.97113	down	-1.23165	-0.300594	1.23165	down	-1.05616	-0.0788244	1.05616	down
Ta.746.3.S1_x_at	0.0295159	0.0105157	4.22824e-14	0.000959133	6.5281e-05	4.99955e-16	2.56782	1.36054	2.56782	up	1.14933	0.200798	1.14933	up	-1.13159	-0.178345	1.13159	down
Ta.6173.2.S1_a_at	0.0295159	0.00968723	4.61383e-16	0.000960091	5.31088e-05	1.17043e-18	2.32893	1.21967	2.32893	up	1.05771	0.0809402	1.05771	up	-1.06448	-0.090147	1.06448	down
Ta.28337.1.S1_x_at	0.0295159	0.9411	0.00437023	0.000958865	0.850778	0.0018009	-1.23003	-0.298697	1.23003	down	-1.25641	-0.329306	1.25641	down	-1.16799	-0.224029	1.16799	down
Ta.500.1.A1_at	0.0295159	0.489326	2.49971e-07	0.000957022	0.175928	3.52814e-08	-1.70356	-0.76855	1.70356	down	-1.12358	-0.1681	1.12358	down	-1.88905	-0.917662	1.88905	down
Ta.1744.1.S1_at	0.0295159	0.992637	4.36973e-06	0.000957267	0.979288	8.39123e-07	-1.43874	-0.524802	1.43874	down	-1.44337	-0.529438	1.44337	down	-1.38236	-0.467134	1.38236	down
Ta.5287.1.S1_at	0.0295159	0.687833	0.956953	0.000960122	0.387863	0.947786	-1.32144	-0.402115	1.32144	down	-1.1062	-0.145607	1.1062	down	-1.20984	-0.274816	1.20984	down
Ta.3092.2.S1_x_at	0.0295159	0.0869094	2.4126e-07	0.000959156	0.00460773	3.39555e-08	2.47468	1.30724	2.47468	up	1.16313	0.218018	1.16313	up	1.08573	0.118662	1.08573	up
Ta.11821.3.S1_x_at	0.0295159	0.929762	0.304338	0.000959107	0.825787	0.237373	1.23795	0.307958	1.23795	up	1.21354	0.279217	1.21354	up	1.32921	0.410572	1.32921	up
TaAffx.105521.1.S1_at	0.0295231	0.527226	0.0645649	0.000960849	0.208651	0.038588	1.06394	0.089416	1.06394	up	1.33369	0.415428	1.33369	up	1.25414	0.326699	1.25414	up
Ta.14408.1.S1_at	0.0295721	0.0699303	2.49279e-11	0.000964421	0.00294532	1.04967e-12	2.47775	1.30903	2.47775	up	1.05089	0.0716115	1.05089	up	1.16691	0.222691	1.16691	up
Ta.1382.3.S1_a_at	0.0295721	0.249419	1.30523e-09	0.000963629	0.0397421	9.68756e-11	-1.87369	-0.905884	1.87369	down	-1.27915	-0.355188	1.27915	down	-1.07645	-0.106276	1.07645	down
Ta.18180.1.S1_s_at	0.0295721	0.503574	8.4277e-08	0.000964901	0.187784	1.05846e-08	1.46036	0.546321	1.46036	up	1.43981	0.52588	1.43981	up	1.07744	0.107606	1.07744	up
Ta.26909.1.S1_at	0.0295721	0.724603	6.90963e-05	0.000963913	0.439816	1.78133e-05	1.70003	0.765564	1.70003	up	1.68772	0.755073	1.68772	up	1.23339	0.302624	1.23339	up
Ta.8709.1.A1_at	0.0295721	0.576674	2.28969e-09	0.000964747	0.256666	1.82928e-10	-1.49992	-0.584887	1.49992	down	-1.33241	-0.414041	1.33241	down	-1.11259	-0.153921	1.11259	down
TaAffx.123227.1.S1_at	0.0295988	0.13632	9.51042e-05	0.000967248	0.0114486	2.54639e-05	-2.21422	-1.1468	2.21422	down	-1.16017	-0.214339	1.16017	down	-1.12528	-0.170286	1.12528	down
TaAffx.128827.1.S1_s_at	0.0295988	0.191029	0.0445126	0.000966703	0.0232582	0.0251614	1.0211	0.030125	1.0211	up	-1.30143	-0.380101	1.30143	down	-1.40319	-0.488709	1.40319	down
TaAffx.75110.2.S1_at	0.0295988	0.418508	0.00109957	0.000966856	0.123754	0.000384836	1.76812	0.822218	1.76812	up	1.56642	0.647468	1.56642	up	1.07727	0.107383	1.07727	up
Ta.3794.1.S1_at	0.0296739	0.718656	8.87742e-09	0.000970198	0.431054	8.45788e-10	-1.46524	-0.551137	1.46524	down	-1.15668	-0.209989	1.15668	down	-1.32303	-0.403845	1.32303	down
TaAffx.113059.1.S1_at	0.0296769	0.207604	0.42649	0.000970787	0.0276134	0.35513	-1.02601	-0.0370455	1.02601	down	-1.16445	-0.219648	1.16445	down	-1.448	-0.534057	1.448	down
TaAffx.65289.1.A1_at	0.0297316	0.852236	0.559257	0.000973072	0.661637	0.492581	1.11896	0.162163	1.11896	up	1.19143	0.252691	1.19143	up	1.10681	0.146412	1.10681	up
Ta.4820.2.S1_at	0.0297666	0.0540264	0.0459428	0.000974711	0.00172212	0.0260959	2.41008	1.26908	2.41008	up	1.38366	0.468492	1.38366	up	-1.10498	-0.144025	1.10498	down
TaAffx.6866.1.S1_s_at	0.02977	0.256034	0.000246444	0.00097532	0.0419917	7.3227e-05	3.86147	1.94915	3.86147	up	1.30374	0.38266	1.30374	up	1.47352	0.559265	1.47352	up
Ta.27117.5.S1_x_at	0.0298212	0.137422	3.11344e-05	0.000977882	0.0117016	7.37934e-06	-1.34213	-0.424523	1.34213	down	-1.12938	-0.175536	1.12938	down	1.00202	0.0029068	1.00202	up
Ta.29816.1.S1_at	0.0298212	0.802796	1.04765e-08	0.000977987	0.568177	1.01679e-09	-1.94039	-0.956346	1.94039	down	-1.39775	-0.483108	1.39775	down	-1.52306	-0.606977	1.52306	down
Ta.20554.1.S1_at	0.0298216	0.959128	0.00181216	0.000978496	0.89413	0.000670214	-1.59269	-0.671465	1.59269	down	-1.84543	-0.883958	1.84543	down	-1.87769	-0.908955	1.87769	down
Ta.24946.2.A1_a_at	0.0298286	0.0254753	8.42005e-06	0.000979221	0.000383416	1.73831e-06	-1.23046	-0.299204	1.23046	down	1.5293	0.612869	1.5293	up	5.87794	2.55531	5.87794	up
Ta.9290.3.S1_x_at	0.0298311	0.93871	0.000266779	0.000980203	0.845328	7.9917e-05	-1.59321	-0.671936	1.59321	down	-1.99948	-0.999625	1.99948	down	-1.83613	-0.876669	1.83613	down
TaAffx.93070.1.S1_at	0.0298311	0.17603	0.000511005	0.000980297	0.0196694	0.000164236	1.1144	0.156265	1.1144	up	1.10804	0.148004	1.10804	up	1.72013	0.782516	1.72013	up
Ta.25863.2.S1_a_at	0.0298853	0.134475	0.000385301	0.000982575	0.0111097	0.000120163	1.79301	0.842387	1.79301	up	1.20555	0.269696	1.20555	up	1.02451	0.0349358	1.02451	up
TaAffx.78464.1.S1_at	0.0298894	0.0910552	0.0169472	0.000983207	0.00508496	0.00834042	-1.12823	-0.174059	1.12823	down	1.73521	0.79511	1.73521	up	2.90984	1.54094	2.90984	up
Ta.4318.2.S1_a_at	0.0298947	0.0255759	8.58941e-10	0.00098388	0.000388332	6.00377e-11	1.98147	0.986572	1.98147	up	1.19917	0.262031	1.19917	up	-1.0956	-0.131727	1.0956	down
TaAffx.93609.1.S1_at	0.0298963	0.125413	4.6501e-05	0.000984553	0.00963002	1.15033e-05	2.11152	1.07828	2.11152	up	1.14191	0.191447	1.14191	up	1.11045	0.151149	1.11045	up
Ta.14450.3.S1_a_at	0.0298963	0.00527947	0.000145805	0.000985066	1.68575e-05	4.09256e-05	2.94117	1.55639	2.94117	up	-1.0022	-0.00317517	1.0022	down	-1.06825	-0.095246	1.06825	down
TaAffx.7031.2.S1_at	0.0298963	0.946644	0.951325	0.000985422	0.864457	0.941152	1.16383	0.218879	1.16383	up	1.12156	0.165512	1.12156	up	1.11648	0.158956	1.11648	up
TaAffx.113764.1.S1_at	0.0299377	0.655676	0.0116197	0.000987284	0.346577	0.00543332	-1.09062	-0.125152	1.09062	down	-1.10568	-0.144929	1.10568	down	-1.22847	-0.296863	1.22847	down
Ta.1382.1.S1_x_at	0.0299613	0.304458	4.13319e-09	0.000988561	0.0601868	3.57017e-10	-2.53674	-1.34298	2.53674	down	-1.24618	-0.317517	1.24618	down	-1.31396	-0.393925	1.31396	down
Ta.664.1.S1_at	0.029977	0.228823	0.0017183	0.000989577	0.0336475	0.000632241	-2.03349	-1.02396	2.03349	down	-1.25002	-0.32195	1.25002	down	-1.1111	-0.151987	1.1111	down
TaAffx.23084.1.S1_at	0.0299799	0.322334	1.25228e-05	0.000990174	0.0682495	2.69611e-06	1.11145	0.152448	1.11145	up	2.16947	1.11734	2.16947	up	3.54133	1.82429	3.54133	up
TaAffx.82148.1.S1_at	0.029984	0.623921	0.781528	0.000990808	0.307276	0.738952	-1.35668	-0.440075	1.35668	down	-1.09376	-0.129298	1.09376	down	-1.25619	-0.32905	1.25619	down
TaAffx.130713.1.A1_at	0.0299893	0.0743428	1.09086e-08	0.000991481	0.00333598	1.06457e-09	-1.10707	-0.146741	1.10707	down	-1.04892	-0.0689007	1.04892	down	-1.91511	-0.937429	1.91511	down
TaAffx.111247.1.S1_at	0.0300012	0.0209637	0.00103112	0.000992374	0.000260778	0.000358322	-1.21105	-0.276254	1.21105	down	1.40072	0.486168	1.40072	up	2.21759	1.14899	2.21759	up
TaAffx.128471.1.S1_at	0.0300042	0.949582	0.103752	0.00099297	0.871823	0.0669088	-2.2266	-1.15484	2.2266	down	-2.17431	-1.12056	2.17431	down	-1.77005	-0.823786	1.77005	down
Ta.4381.1.S1_a_at	0.0300284	0.966153	0.699555	0.000994272	0.910926	0.645434	1.74917	0.806672	1.74917	up	1.57935	0.659328	1.57935	up	1.84429	0.883065	1.84429	up
TaAffx.107893.1.S1_x_at	0.0301165	0.628108	0.191623	0.000997688	0.312012	0.136986	1.15717	0.210596	1.15717	up	1.05528	0.0776198	1.05528	up	1.2016	0.264957	1.2016	up
TaAffx.102245.1.S1_at	0.0301421	0.0683331	1.76925e-05	0.000999039	0.00278305	3.96744e-06	2.53167	1.34009	2.53167	up	1.38597	0.470899	1.38597	up	-1.07348	-0.10229	1.07348	down
Ta.18608.1.S1_at	0.030145	0.35104	1.38901e-07	0.000999636	0.0828352	1.84382e-08	-1.94985	-0.963363	1.94985	down	-1.27455	-0.349992	1.27455	down	-1.16131	-0.215754	1.16131	down
Ta.27573.1.S1_at	0.0301508	0.000717189	9.72141e-13	0.00100173	4.14064e-07	2.4556e-14	-5.31823	-2.41095	5.31823	down	1.13631	0.18436	1.13631	up	1.22461	0.29232	1.22461	up
Ta.4485.1.A1_at	0.0301508	0.00783287	5.99103e-11	0.00100104	3.51711e-05	2.91327e-12	-5.36079	-2.42244	5.36079	down	-1.17699	-0.235097	1.17699	down	1.22248	0.289816	1.22248	up
Ta.11991.1.A1_at	0.0301508	0.0617965	2.9007e-10	0.00100058	0.00229416	1.73566e-11	-1.47219	-0.557962	1.47219	down	-1.04086	-0.057771	1.04086	down	-1.0377	-0.0533853	1.0377	down
TaAffx.82197.1.S1_at	0.0301508	0.0267954	0.00249995	0.00100184	0.000421224	0.000961092	1.01492	0.0213709	1.01492	up	1.02863	0.040724	1.02863	up	1.60655	0.683963	1.60655	up
[truncated: 1,128 more rows]

## Sheet: Sheet 2
Detail of 34,604 probe sets whose expression changed due to seed developmental stage
Probe Set ID	Corrected p-value (Quality)	Corrected p-value (Quality-seed developmental stage)	Corrected p-value (seed developmental stage)	p-value (Quality)	p-value (Quality-seed developmental stage)	p-value (seed developmental stage)	Fold change ([Good-7DAA] vs [Poor-7DAA])	Log Fold change ([Good-7DAA] vs [Poor-7DAA])	Absolute Fold change ([Good-7DAA] vs [Poor-7DAA])	Regulation ([Good-7DAA] vs [Poor-7DAA])	Fold change ([Good-14DAA] vs [Poor-14DAA])	Log Fold change ([Good-14DAA] vs [Poor-14DAA])	Absolute Fold change ([Good-14DAA] vs [Poor-14DAA])	Regulation ([Good-14DAA] vs [Poor-14DAA])	Fold change ([Good-28DAA] vs [Poor-28DAA])	Log Fold change ([Good-28DAA] vs [Poor-28DAA])	Absolute Fold change ([Good-28DAA] vs [Poor-28DAA])	Regulation ([Good-28DAA] vs [Poor-28DAA])
TaAffx.2655.1.S1_at	0.518749	0.449315	1.13133e-24	0.221903	0.145362	1.88144e-29	1.02245	0.0320299	1.02245	up	1.00751	0.0107898	1.00751	up	-1.38813	-0.473143	1.38813	down
Ta.96.1.S1_at	0.836399	0.172502	3.42649e-21	0.624903	0.0188354	1.13968e-25	1.17853	0.236985	1.17853	up	-1.36124	-0.444921	1.36124	down	1.04652	0.0656056	1.04652	up
Ta.19818.3.S1_a_at	0.335683	0.967006	1.82659e-20	0.0934362	0.913108	9.11305e-25	-1.11862	-0.161724	1.11862	down	-1.19756	-0.260096	1.19756	down	-1.1149	-0.156916	1.1149	down
Ta.27657.5.S1_at	0.260364	0.540445	1.22995e-19	0.0567873	0.220551	8.18178e-24	-1.6074	-0.684733	1.6074	down	-1.50813	-0.592758	1.50813	down	1.07472	0.103959	1.07472	up
Ta.27657.4.S1_x_at	0.126513	0.293576	2.17319e-19	0.0143306	0.0558903	1.80705e-23	-1.72334	-0.78521	1.72334	down	-1.52693	-0.610638	1.52693	down	1.10647	0.14597	1.10647	up
TaAffx.119073.1.S1_at	0.196763	0.663391	2.29735e-19	0.0335469	0.35559	2.29235e-23	1.02426	0.0345751	1.02426	up	1.58796	0.66717	1.58796	up	1.47824	0.563883	1.47824	up
Ta.27657.5.S1_x_at	0.180399	0.662956	4.04582e-19	0.02815	0.355093	5.58829e-23	-1.68111	-0.74941	1.68111	down	-1.50584	-0.590566	1.50584	down	-1.04093	-0.057869	1.04093	down
Ta.9743.1.S1_a_at	0.0925787	0.709128	4.04582e-19	0.0079398	0.417545	6.05551e-23	1.45451	0.540536	1.45451	up	1.21078	0.275934	1.21078	up	1.12629	0.171583	1.12629	up
Ta.30804.1.S1_x_at	0.317514	0.0437502	4.04582e-19	0.0834034	0.00110528	5.31412e-23	-3.20183	-1.6789	3.20183	down	1.23604	0.30572	1.23604	up	1.14446	0.194671	1.14446	up
Ta.7378.34.S1_at	0.0087855	0.892041	5.35094e-19	0.000100959	0.743348	8.89881e-23	-2.09707	-1.06838	2.09707	down	-2.09246	-1.0652	2.09246	down	-1.64526	-0.718316	1.64526	down
Ta.28691.1.A1_x_at	0.209041	0.63105	6.74664e-19	0.0376497	0.315772	1.23419e-22	-1.94622	-0.960675	1.94622	down	-1.46261	-0.548545	1.46261	down	-1.0379	-0.0536656	1.0379	down
Ta.7378.5.A1_at	0.244885	0.893667	1.03846e-18	0.0505727	0.747261	2.41779e-22	-1.56016	-0.641692	1.56016	down	-1.22632	-0.294338	1.22632	down	-1.2493	-0.321124	1.2493	down
Ta.23297.1.S1_x_at	0.790938	0.741388	1.03846e-18	0.54957	0.46667	2.25403e-22	1.14049	0.189652	1.14049	up	-1.12521	-0.170199	1.12521	down	1.18907	0.249837	1.18907	up
Ta.7757.1.S1_at	0.858487	0.387425	1.03846e-18	0.664913	0.103567	2.10733e-22	-1.12125	-0.165111	1.12125	down	1.29943	0.377879	1.29943	up	-1.05127	-0.0721315	1.05127	down
Ta.3358.1.S1_at	0.89439	0.184447	1.18208e-18	0.736473	0.0215884	2.94876e-22	1.21474	0.280651	1.21474	up	1.03383	0.0480034	1.03383	up	-1.19194	-0.253315	1.19194	down
Ta.10329.9.S1_a_at	0.195303	0.717253	2.09252e-18	0.0330868	0.429276	5.56789e-22	-1.70619	-0.770776	1.70619	down	-1.5064	-0.591106	1.5064	down	-1.06699	-0.0935488	1.06699	down
Ta.10329.36.S1_a_at	0.26477	0.649984	2.76955e-18	0.0585363	0.338994	8.29054e-22	-1.63499	-0.709285	1.63499	down	-1.58206	-0.661802	1.58206	down	1.02355	0.0335855	1.02355	up
Ta.9743.1.S1_x_at	0.131929	0.798466	2.76955e-18	0.01565	0.560384	8.04487e-22	1.33998	0.422206	1.33998	up	1.36062	0.444262	1.36062	up	1.09724	0.133879	1.09724	up
TaAffx.132315.1.S1_at	0.121753	0.832683	2.89552e-18	0.0133775	0.624186	9.14917e-22	-1.97494	-0.981811	1.97494	down	-1.48416	-0.569646	1.48416	down	-1.32379	-0.404676	1.32379	down
Ta.13542.1.S1_at	0.932593	0.522995	3.1599e-18	0.818041	0.204931	1.05101e-21	1.09601	0.132263	1.09601	up	-1.17448	-0.232021	1.17448	down	1.02871	0.0408351	1.02871	up
Ta.27657.14.S1_x_at	0.150228	0.946154	3.49271e-18	0.0198625	0.863589	1.21979e-21	-1.64599	-0.718952	1.64599	down	-1.52832	-0.611942	1.52832	down	-1.32876	-0.410081	1.32876	down
Ta.5899.1.S1_at	0.579843	0.637409	3.63249e-18	0.280095	0.323678	1.32901e-21	1.11882	0.161983	1.11882	up	-1.16719	-0.223042	1.16719	down	-1.61254	-0.689335	1.61254	down
Ta.27657.14.S1_s_at	0.154322	0.971516	3.76599e-18	0.0210337	0.923789	1.44048e-21	-1.65692	-0.728501	1.65692	down	-1.5068	-0.591489	1.5068	down	-1.40214	-0.487632	1.40214	down
Ta.27101.3.S1_x_at	0.064384	0.942084	4.12029e-18	0.0040668	0.853104	1.64453e-21	-1.77182	-0.825236	1.77182	down	-1.43689	-0.522948	1.43689	down	-1.62339	-0.699006	1.62339	down
Ta.5810.1.S1_at	0.395239	0.717575	4.60722e-18	0.1286	0.429784	1.91549e-21	1.02718	0.0386894	1.02718	up	-1.47152	-0.557311	1.47152	down	-2.01801	-1.01293	2.01801	down
Ta.7378.7.S1_at	0.212968	0.825475	6.8328e-18	0.0391574	0.610682	2.95443e-21	-1.66767	-0.737836	1.66767	down	-1.48523	-0.570684	1.48523	down	-1.13728	-0.185593	1.13728	down
Ta.8527.1.A1_at	0.966522	0.441483	7.37777e-18	0.906536	0.140328	3.31277e-21	-1.22458	-0.292289	1.22458	down	1.3645	0.448369	1.3645	up	-1.15964	-0.213681	1.15964	down
Ta.27708.1.S1_x_at	0.0493243	0.726995	7.40367e-18	0.00251662	0.443387	3.45777e-21	-1.55772	-0.639436	1.55772	down	-1.21233	-0.277783	1.21233	down	-1.24767	-0.319236	1.24767	down
Ta.27353.1.S1_at	0.0495439	0.0107581	7.40367e-18	0.00254473	6.95962e-05	3.63588e-21	-2.64005	-1.40056	2.64005	down	-1.00757	-0.0108851	1.00757	down	1.07591	0.105552	1.07591	up
Ta.25900.1.A1_at	0.875336	0.992802	7.40367e-18	0.698336	0.979794	3.69377e-21	-1.05407	-0.0759648	1.05407	down	-1.01561	-0.0223422	1.01561	down	-1.0244	-0.0347846	1.0244	down
Ta.8073.1.S1_at	0.894985	0.286155	7.67359e-18	0.737305	0.0527709	3.95605e-21	1.00183	0.00264454	1.00183	up	1.43954	0.525611	1.43954	up	-1.30164	-0.380334	1.30164	down
Ta.9225.1.S1_x_at	0.329783	0.697238	8.16526e-18	0.0902128	0.400225	4.34532e-21	-1.03515	-0.0498335	1.03515	down	-1.45893	-0.54491	1.45893	down	-2.28312	-1.191	2.28312	down
Ta.14574.2.S1_x_at	0.555428	0.0522591	9.02421e-18	0.255836	0.00159902	4.9525e-21	2.74127	1.45484	2.74127	up	-1.06685	-0.0933615	1.06685	down	-1.51901	-0.603135	1.51901	down
Ta.22962.1.S1_x_at	0.954307	0.569036	1.10222e-17	0.873515	0.248113	6.2323e-21	1.38279	0.467578	1.38279	up	-1.13221	-0.179146	1.13221	down	-1.14951	-0.201025	1.14951	down
Ta.27657.1.S1_at	0.103132	0.600306	1.23161e-17	0.00967326	0.281519	7.37356e-21	-2.24284	-1.16533	2.24284	down	-1.17836	-0.23678	1.17836	down	-1.47412	-0.559859	1.47412	down
Ta.2860.1.S1_at	0.89437	0.98091	1.23161e-17	0.736363	0.947224	7.24667e-21	1.08174	0.113358	1.08174	up	-1.01193	-0.0171082	1.01193	down	1.05131	0.0721855	1.05131	up
Ta.27333.1.S1_a_at	0.444361	0.962143	1.35689e-17	0.161256	0.900847	8.57492e-21	1.04804	0.0676873	1.04804	up	1.11003	0.150605	1.11003	up	1.07321	0.101937	1.07321	up
Ta.920.3.S1_at	0.338338	0.539828	1.35689e-17	0.0948722	0.219797	8.38109e-21	1.42332	0.509257	1.42332	up	2.04153	1.02965	2.04153	up	-1.10619	-0.145599	1.10619	down
Ta.22962.1.S1_at	0.947558	0.508514	1.36983e-17	0.855387	0.191978	8.88447e-21	1.45609	0.542095	1.45609	up	-1.13508	-0.182797	1.13508	down	-1.19183	-0.253175	1.19183	down
Ta.1441.1.S1_at	0.81202	0.0544742	1.39821e-17	0.584043	0.0017503	9.53361e-21	-1.78165	-0.833212	1.78165	down	1.10689	0.146513	1.10689	up	1.37273	0.45705	1.37273	up
Ta.29352.1.S1_x_at	0.220068	0.743151	1.39821e-17	0.0415623	0.469866	9.40913e-21	-1.0772	-0.107291	1.0772	down	-1.26907	-0.343773	1.26907	down	-1.53302	-0.616374	1.53302	down
Ta.10329.17.S1_x_at	0.329483	0.644178	1.40084e-17	0.090016	0.331704	1.00175e-20	1.02865	0.0407467	1.02865	up	-1.65806	-0.729498	1.65806	down	-1.3271	-0.408275	1.3271	down
Ta.1794.1.S1_at	0.825108	0.734397	1.40084e-17	0.605252	0.454856	9.79013e-21	1.28256	0.359025	1.28256	up	1.05884	0.0824843	1.05884	up	-1.12783	-0.173552	1.12783	down
Ta.27657.2.S1_x_at	0.0665441	0.877699	1.47602e-17	0.00433317	0.710847	1.10461e-20	-1.76397	-0.818829	1.76397	down	-1.62984	-0.704728	1.62984	down	-1.32653	-0.407654	1.32653	down
Ta.28486.1.A1_at	0.288762	0.77677	1.47602e-17	0.0688066	0.524904	1.08986e-20	-1.72651	-0.787855	1.72651	down	-1.48777	-0.573154	1.48777	down	-1.06182	-0.0865383	1.06182	down
Ta.27265.1.S1_x_at	0.315851	0.28061	1.5117e-17	0.0823877	0.0506602	1.15644e-20	1.15932	0.213278	1.15932	up	-1.28066	-0.356885	1.28066	down	-1.42266	-0.508595	1.42266	down
Ta.6618.2.S1_a_at	2.01843e-06	0.000156211	1.6004e-17	5.70643e-10	2.59785e-08	1.25091e-20	3.07432	1.62027	3.07432	up	1.48244	0.567976	1.48244	up	1.00877	0.0125955	1.00877	up
Ta.26279.1.A1_at	0.960506	0.971471	1.64629e-17	0.889615	0.923626	1.34154e-20	1.04924	0.0693452	1.04924	up	1.04476	0.0631736	1.04476	up	-1.04723	-0.0665829	1.04723	down
Ta.11366.1.A1_at	0.142065	0.137449	1.64629e-17	0.0180762	0.0117118	1.32503e-20	1.05056	0.0711629	1.05056	up	-1.0906	-0.125124	1.0906	down	-1.45161	-0.537655	1.45161	down
Ta.7378.2.S1_x_at	0.00469123	0.55524	1.69601e-17	3.49117e-05	0.234706	1.41026e-20	-1.23922	-0.309434	1.23922	down	-1.76261	-0.817715	1.76261	down	-1.67051	-0.740289	1.67051	down
Ta.10329.17.S1_at	0.407988	0.65793	1.71586e-17	0.136906	0.349184	1.48384e-20	1.06715	0.0937663	1.06715	up	-1.56511	-0.646266	1.56511	down	-1.32338	-0.404232	1.32338	down
Ta.7378.27.S1_x_at	0.0215143	0.533919	1.71586e-17	0.000518471	0.214212	1.46881e-20	-1.37772	-0.462278	1.37772	down	-1.85561	-0.891894	1.85561	down	-1.22124	-0.288342	1.22124	down
Ta.6719.1.S1_x_at	0.0764996	0.158132	1.87122e-17	0.00560156	0.0157004	1.64931e-20	-1.94426	-0.959221	1.94426	down	1.20112	0.264379	1.20112	up	-2.01475	-1.0106	2.01475	down
Ta.2157.1.A1_s_at	0.328895	0.266808	1.89346e-17	0.0897542	0.0457778	1.7004e-20	-2.11451	-1.08032	2.11451	down	1.11591	0.158223	1.11591	up	-1.1012	-0.139079	1.1012	down
TaAffx.132315.3.S1_x_at	0.410203	0.603357	1.95572e-17	0.138251	0.284513	1.78884e-20	-1.58113	-0.660952	1.58113	down	-1.02659	-0.0378588	1.02659	down	-1.0679	-0.0947702	1.0679	down
Ta.7378.3.S1_at	0.0606854	0.992414	1.9828e-17	0.00367072	0.977865	1.84659e-20	-1.57157	-0.652211	1.57157	down	-1.62263	-0.698336	1.62263	down	-1.50744	-0.592105	1.50744	down
Ta.9225.1.S1_at	0.358446	0.693506	2.07881e-17	0.105845	0.394991	1.97057e-20	-1.10432	-0.143154	1.10432	down	-1.2823	-0.358734	1.2823	down	-2.42955	-1.28069	2.42955	down
Ta.24423.1.S1_s_at	0.770253	0.0852711	2.51745e-17	0.517376	0.00440516	2.42823e-20	1.89722	0.923887	1.89722	up	1.15062	0.202412	1.15062	up	-1.68524	-0.752958	1.68524	down
Ta.27708.1.S1_at	0.0648574	0.892041	3.90694e-17	0.00413428	0.743462	3.83345e-20	-1.42936	-0.515369	1.42936	down	-1.27596	-0.351588	1.27596	down	-1.2206	-0.287593	1.2206	down
Ta.6126.3.S1_x_at	0.038428	0.0884225	4.06259e-17	0.00159565	0.00477177	4.05374e-20	1.69259	0.759231	1.69259	up	-1.0068	-0.00978414	1.0068	down	1.14494	0.195275	1.14494	up
Ta.2690.1.S1_at	0.715812	0.909793	4.10342e-17	0.437789	0.782418	4.28767e-20	-1.00279	-0.00402367	1.00279	down	-1.07873	-0.10934	1.07873	down	-1.23558	-0.305189	1.23558	down
Ta.3563.1.S1_at	0.00370426	0.18445	4.10342e-17	2.44565e-05	0.021595	4.18359e-20	2.28437	1.1918	2.28437	up	1.49454	0.5797	1.49454	up	1.17521	0.23292	1.17521	up
Ta.7378.28.S1_x_at	0.26085	0.503535	4.10342e-17	0.0569757	0.187671	4.3807e-20	-1.63127	-0.705993	1.63127	down	-1.28757	-0.364654	1.28757	down	1.04916	0.0692372	1.04916	up
Ta.10329.32.S1_at	0.0448916	0.886158	4.10342e-17	0.00212256	0.729119	4.43569e-20	-1.88713	-0.916197	1.88713	down	-1.65512	-0.726939	1.65512	down	-1.41495	-0.500753	1.41495	down
TaAffx.97376.1.S1_at	0.018775	0.00650713	4.10342e-17	0.000395955	2.40239e-05	4.3118e-20	-2.30712	-1.20609	2.30712	down	-1.08108	-0.112479	1.08108	down	1.06661	0.0930378	1.06661	up
Ta.7301.1.S1_at	0.000317072	0.313973	4.37922e-17	5.64213e-07	0.064454	4.80665e-20	2.08933	1.06304	2.08933	up	1.87495	0.906854	1.87495	up	1.28378	0.360402	1.28378	up
Ta.2787.1.S1_at	0.952005	0.721333	4.65473e-17	0.866837	0.434244	5.18645e-20	1.13131	0.177991	1.13131	up	-1.30791	-0.387258	1.30791	down	1.08039	0.111549	1.08039	up
Ta.23297.3.S1_x_at	0.902024	0.980841	5.95158e-17	0.75138	0.947109	6.73043e-20	-1.00462	-0.00664282	1.00462	down	-1.10727	-0.147006	1.10727	down	-1.0186	-0.026593	1.0186	down
Ta.7378.27.S1_at	0.033333	0.576282	5.97732e-17	0.00119682	0.256079	6.85894e-20	-1.43355	-0.51959	1.43355	down	-1.87672	-0.908215	1.87672	down	-1.19887	-0.261671	1.19887	down
Ta.8571.2.S1_x_at	0.518703	0.683184	6.03217e-17	0.221806	0.382141	7.0222e-20	1.48998	0.575296	1.48998	up	-1.04508	-0.0636149	1.04508	down	1.13789	0.186366	1.13789	up
Ta.6253.1.S1_at	0.00565054	0.00464132	6.11787e-17	4.7549e-05	1.24067e-05	7.22371e-20	-3.1222	-1.64256	3.1222	down	-1.4494	-0.535459	1.4494	down	1.19935	0.262259	1.19935	up
Ta.27101.2.S1_at	0.0877004	0.951923	6.42346e-17	0.00721843	0.876748	7.69136e-20	-1.62748	-0.702638	1.62748	down	-1.39832	-0.483697	1.39832	down	-1.41191	-0.497644	1.41191	down
Ta.7378.35.S1_x_at	0.0700389	0.950656	6.42856e-17	0.00473668	0.873994	7.80437e-20	-1.93828	-0.954777	1.93828	down	-1.60978	-0.686862	1.60978	down	-1.58789	-0.667112	1.58789	down
Ta.3224.1.A1_at	0.602713	0.960466	6.61414e-17	0.304268	0.897092	8.13967e-20	-1.17974	-0.238468	1.17974	down	-1.17085	-0.227558	1.17085	down	-1.04639	-0.0654199	1.04639	down
Ta.30936.1.S1_at	0.0178965	0.00366425	6.64898e-17	0.000357441	8.53129e-06	8.29313e-20	-4.19432	-2.06844	4.19432	down	1.07217	0.100528	1.07217	up	-1.03064	-0.0435407	1.03064	down
TaAffx.97381.2.S1_at	0.326482	0.312512	6.75215e-17	0.0885446	0.063759	8.53408e-20	1.0391	0.0553277	1.0391	up	-1.04731	-0.066684	1.04731	down	-1.5047	-0.589475	1.5047	down
TaAffx.109424.1.S1_at	0.809768	0.572934	6.9172e-17	0.58097	0.252523	8.85773e-20	1.48327	0.568783	1.48327	up	1.27379	0.349129	1.27379	up	-1.38985	-0.47493	1.38985	down
Ta.27101.3.S1_at	0.189392	0.946655	7.01913e-17	0.0310256	0.86457	9.10499e-20	-1.72474	-0.786378	1.72474	down	-1.34543	-0.428072	1.34543	down	-1.54218	-0.62497	1.54218	down
Ta.27657.12.S1_at	0.614157	0.829224	7.54867e-17	0.315704	0.618108	1.0043e-19	-1.46857	-0.554415	1.46857	down	1.02874	0.0408815	1.02874	up	-1.18038	-0.239256	1.18038	down
Ta.3093.1.S1_at	0.214363	0.985139	7.54867e-17	0.0396563	0.95842	9.99467e-20	-1.4226	-0.508534	1.4226	down	-1.29734	-0.375556	1.29734	down	-1.31844	-0.398836	1.31844	down
Ta.2886.1.S1_at	0.101772	0.539981	7.73246e-17	0.00942474	0.219967	1.04161e-19	-1.63741	-0.711413	1.63741	down	-1.04327	-0.0611192	1.04327	down	-1.39825	-0.483619	1.39825	down
Ta.6120.1.S1_at	0.926139	0.871721	8.90177e-17	0.802199	0.698234	1.21392e-19	1.31191	0.391671	1.31191	up	1.05558	0.0780387	1.05558	up	-1.18124	-0.240297	1.18124	down
Ta.1562.1.S1_at	0.750663	0.845886	9.90418e-17	0.486968	0.648479	1.36709e-19	1.18243	0.241759	1.18243	up	1.04128	0.0583635	1.04128	up	-1.02699	-0.0384254	1.02699	down
Ta.3972.1.S1_at	0.787373	0.996195	1.07057e-16	0.544343	0.989467	1.51334e-19	1.07909	0.109811	1.07909	up	1.09441	0.130151	1.09441	up	1.05035	0.0708754	1.05035	up
Ta.18497.1.S1_at	0.569101	0.65481	1.07057e-16	0.269393	0.345158	1.51279e-19	1.03532	0.0500808	1.03532	up	-1.07059	-0.0984031	1.07059	down	-1.85701	-0.892979	1.85701	down
Ta.29352.1.S1_at	0.318019	0.452457	1.11017e-16	0.0837002	0.147768	1.60624e-19	-1.10761	-0.147454	1.10761	down	1.0264	0.0375878	1.0264	up	-1.50577	-0.590506	1.50577	down
Ta.8571.2.S1_a_at	0.698163	0.579948	1.11017e-16	0.412691	0.25989	1.5891e-19	1.51664	0.600877	1.51664	up	-1.07971	-0.110638	1.07971	down	-1.01447	-0.0207233	1.01447	down
Ta.7561.1.S1_x_at	0.442456	0.809419	1.16132e-16	0.159746	0.579889	1.69955e-19	1.00072	0.00103211	1.00072	up	-1.25351	-0.325976	1.25351	down	-1.35	-0.432959	1.35	down
TaAffx.19824.1.S1_at	0.150362	0.94581	1.17204e-16	0.0199028	0.863022	1.73473e-19	-1.13473	-0.182353	1.13473	down	-1.16461	-0.219852	1.16461	down	-1.23733	-0.307235	1.23733	down
Ta.27688.1.A1_x_at	0.492225	0.149575	1.25917e-16	0.198795	0.0140814	1.90557e-19	-1.06646	-0.0928254	1.06646	down	1.15211	0.204283	1.15211	up	-1.36055	-0.444192	1.36055	down
Ta.11848.1.S1_at	0.452318	0.524333	1.25917e-16	0.167452	0.20609	1.88617e-19	1.28749	0.364565	1.28749	up	1.27404	0.349408	1.27404	up	-1.11252	-0.153837	1.11252	down
Ta.3397.1.S1_at	0.388151	0.226626	1.29121e-16	0.123977	0.0330755	1.97554e-19	-1.63455	-0.708891	1.63455	down	1.25102	0.32311	1.25102	up	-1.27285	-0.348067	1.27285	down
Ta.7378.18.S1_at	0.392315	0.738598	1.32378e-16	0.126624	0.461603	2.0474e-19	-1.84051	-0.880106	1.84051	down	-1.22136	-0.288484	1.22136	down	-1.06347	-0.0887775	1.06347	down
Ta.7378.25.S1_at	0.159815	0.779587	1.33499e-16	0.0225486	0.529088	2.10913e-19	-1.86599	-0.899945	1.86599	down	-1.40078	-0.486228	1.40078	down	-1.20511	-0.269165	1.20511	down
TaAffx.73807.1.A1_at	0.516822	0.769642	1.33499e-16	0.219721	0.512988	2.09899e-19	-1.0315	-0.0447451	1.0315	down	1.20169	0.26507	1.20169	up	1.42322	0.509162	1.42322	up
Ta.5216.1.S1_x_at	0.989335	0.895372	1.44302e-16	0.967872	0.750999	2.3038e-19	-1.09348	-0.12893	1.09348	down	-1.01874	-0.0267799	1.01874	down	1.12976	0.176018	1.12976	up
Ta.13564.1.S1_at	0.59858	0.379984	1.5184e-16	0.300195	0.0986311	2.4494e-19	-1.65103	-0.723369	1.65103	down	1.09482	0.13069	1.09482	up	1.03451	0.0489528	1.03451	up
Ta.10255.1.A1_s_at	0.867464	0.769331	1.58415e-16	0.681455	0.512537	2.5877e-19	1.07633	0.10612	1.07633	up	1.0499	0.0702531	1.0499	up	-1.06224	-0.0871136	1.06224	down
TaAffx.91987.1.S1_at	0.163644	0.0464054	1.58415e-16	0.0234989	0.00124716	2.60815e-19	1.40272	0.488222	1.40272	up	1.15726	0.210719	1.15726	up	-1.15133	-0.203306	1.15133	down
TaAffx.74187.1.S1_at	0.924143	0.569376	1.63528e-16	0.797442	0.24837	2.71954e-19	-1.14954	-0.201057	1.14954	down	1.5213	0.605307	1.5213	up	-1.17154	-0.228409	1.17154	down
Ta.5978.1.S1_a_at	0.856173	0.750406	1.7159e-16	0.660963	0.481349	2.88213e-19	-1.12067	-0.16436	1.12067	down	1.17028	0.226848	1.17028	up	-1.23778	-0.307755	1.23778	down
Ta.9255.1.S1_a_at	0.155768	0.00630516	1.77025e-16	0.0214362	2.27329e-05	3.0278e-19	1.77494	0.827772	1.77494	up	-1.02015	-0.0287755	1.02015	down	-1.15607	-0.209228	1.15607	down
Ta.7984.1.A1_at	0.177666	0.971387	1.77025e-16	0.0273925	0.923118	3.03232e-19	-1.41028	-0.495986	1.41028	down	-1.25565	-0.328429	1.25565	down	-1.30566	-0.384775	1.30566	down
Ta.10329.13.S1_a_at	0.402882	0.912899	1.814e-16	0.133648	0.788942	3.13742e-19	-1.61774	-0.693982	1.61774	down	-1.16338	-0.218322	1.16338	down	-1.31877	-0.399195	1.31877	down
Ta.6538.1.S1_at	0.511248	0.672541	1.90398e-16	0.21469	0.368068	3.32471e-19	-1.52062	-0.604655	1.52062	down	-1.21815	-0.284686	1.21815	down	1.08144	0.112948	1.08144	up
Ta.24247.1.A1_at	0.348133	0.567322	1.94095e-16	0.100043	0.245972	3.42154e-19	1.15014	0.201814	1.15014	up	-1.01771	-0.0253201	1.01771	down	1.54697	0.629446	1.54697	up
Ta.30735.1.S1_at	0.586444	0.90044	1.95214e-16	0.28699	0.761852	3.47373e-19	1.13491	0.182573	1.13491	up	1.39966	0.48508	1.39966	up	1.05916	0.0829151	1.05916	up
Ta.9965.1.S1_at	0.168125	0.788269	2.06207e-16	0.0247025	0.543651	3.70364e-19	-1.91142	-0.934646	1.91142	down	-1.30887	-0.388324	1.30887	down	-1.28318	-0.359721	1.28318	down
Ta.25875.1.S1_at	0.0889048	0.149575	2.08754e-16	0.00740294	0.0140829	3.7841e-19	-2.66015	-1.41151	2.66015	down	-1.81766	-0.862085	1.81766	down	1.23705	0.306905	1.23705	up
Ta.5712.1.S1_at	0.824675	0.888042	2.17316e-16	0.604634	0.733018	3.98885e-19	1.06411	0.0896469	1.06411	up	-1.05046	-0.0710154	1.05046	down	1.15487	0.207725	1.15487	up
TaAffx.72766.1.S1_s_at	0.884379	0.980792	2.17316e-16	0.717169	0.946923	4.01158e-19	-1.08809	-0.121804	1.08809	down	1.01303	0.0186717	1.01303	up	-1.15876	-0.212578	1.15876	down
Ta.8571.1.S1_x_at	0.638387	0.577206	2.24394e-16	0.342396	0.257257	4.17956e-19	1.74795	0.805664	1.74795	up	-1.08612	-0.119184	1.08612	down	1.00993	0.0142605	1.00993	up
TaAffx.12092.1.S1_at	0.435791	0.146118	2.37431e-16	0.155202	0.0133674	4.46188e-19	2.13604	1.09494	2.13604	up	-1.07302	-0.101676	1.07302	down	-1.13647	-0.184559	1.13647	down
Ta.154.4.S1_at	0.720916	0.589106	2.42578e-16	0.445167	0.269349	4.62739e-19	2.33055	1.22067	2.33055	up	-1.14322	-0.1931	1.14322	down	-1.08473	-0.117332	1.08473	down
Ta.9374.1.S1_at	0.982514	0.0306661	2.42578e-16	0.950505	0.000539567	4.63928e-19	1.02094	0.0299045	1.02094	up	1.54729	0.629745	1.54729	up	-1.5558	-0.637661	1.5558	down
Ta.920.1.S1_x_at	0.305058	0.275946	2.43903e-16	0.0767934	0.0489334	4.73053e-19	1.60601	0.683477	1.60601	up	1.83271	0.87398	1.83271	up	-1.30322	-0.382085	1.30322	down
TaAffx.24576.1.S1_at	0.806564	0.810033	2.43903e-16	0.575061	0.581374	4.74574e-19	-1.08685	-0.120157	1.08685	down	-1.14864	-0.199932	1.14864	down	1.07815	0.108558	1.07815	up
Ta.24171.1.S1_s_at	0.294377	0.757003	2.58977e-16	0.0715687	0.491358	5.08213e-19	-1.44265	-0.528719	1.44265	down	-1.03225	-0.045795	1.03225	down	-1.59816	-0.676408	1.59816	down
Ta.6126.1.S1_x_at	0.0883714	0.141348	2.65638e-16	0.00732472	0.0125117	5.30119e-19	1.64279	0.71615	1.64279	up	1.01056	0.0151524	1.01056	up	1.07867	0.109249	1.07867	up
Ta.5978.1.S1_x_at	0.95458	0.701596	2.65638e-16	0.874348	0.406821	5.26746e-19	1.17655	0.234567	1.17655	up	1.02792	0.039734	1.02792	up	-1.28477	-0.361514	1.28477	down
Ta.7378.18.S1_x_at	0.392191	0.755688	2.81226e-16	0.126561	0.489513	5.70581e-19	-1.82502	-0.867913	1.82502	down	-1.26591	-0.340173	1.26591	down	-1.05377	-0.0755658	1.05377	down
TaAffx.55681.1.S1_at	0.961802	0.663385	2.81226e-16	0.893455	0.355484	5.69658e-19	1.19234	0.25379	1.19234	up	-1.02795	-0.0397766	1.02795	down	-1.12146	-0.165377	1.12146	down
Ta.5169.1.A1_at	0.352277	0.715021	2.83921e-16	0.102272	0.425394	5.8077e-19	-1.36446	-0.448329	1.36446	down	-1.09385	-0.129411	1.09385	down	-1.0448	-0.0632219	1.0448	down
Ta.7366.1.S1_s_at	0.370946	0.771274	2.91164e-16	0.113342	0.515712	6.00427e-19	-1.5864	-0.665753	1.5864	down	-1.1158	-0.158081	1.1158	down	-1.12541	-0.17045	1.12541	down
TaAffx.128555.1.S1_at	0.526529	0.933007	2.92037e-16	0.228769	0.832407	6.07422e-19	-1.3875	-0.472487	1.3875	down	-1.40143	-0.486902	1.40143	down	-1.077	-0.107016	1.077	down
Ta.9019.1.A1_x_at	0.806564	0.476494	2.92037e-16	0.575004	0.165918	6.11942e-19	-1.14371	-0.193718	1.14371	down	1.17495	0.232603	1.17495	up	1.08517	0.117926	1.08517	up
Ta.8571.1.S1_a_at	0.675294	0.726821	3.10696e-16	0.385126	0.442936	6.56207e-19	1.60052	0.67854	1.60052	up	-1.0776	-0.107825	1.0776	down	1.07731	0.10744	1.07731	up
Ta.6173.1.A1_x_at	0.0176082	0.0102707	3.38916e-16	0.000347591	6.18616e-05	7.27082e-19	2.31705	1.21229	2.31705	up	1.10088	0.138651	1.10088	up	-1.04032	-0.0570309	1.04032	down
Ta.14574.2.S1_s_at	0.907754	0.709123	3.38916e-16	0.762603	0.417083	7.25084e-19	-1.1778	-0.236089	1.1778	down	1.24759	0.319143	1.24759	up	-1.20288	-0.266491	1.20288	down
Ta.7999.2.S1_at	0.730448	0.926295	3.6497e-16	0.45765	0.818417	8.01185e-19	-1.06122	-0.0857296	1.06122	down	-1.38391	-0.468751	1.38391	down	-1.06181	-0.086524	1.06181	down
Ta.6661.3.S1_at	0.17091	0.166372	3.6497e-16	0.0253901	0.0175038	7.97842e-19	1.53782	0.62089	1.53782	up	1.19454	0.256458	1.19454	up	-1.10881	-0.149019	1.10881	down
Ta.12088.1.S1_at	0.407809	0.535423	3.6497e-16	0.136807	0.215798	7.92928e-19	2.18042	1.12461	2.18042	up	1.36478	0.448666	1.36478	up	-1.14597	-0.196571	1.14597	down
Ta.4773.1.A1_at	0.664614	0.89236	3.80199e-16	0.372821	0.744222	8.40939e-19	1.17237	0.229432	1.17237	up	1.12561	0.170703	1.12561	up	-1.01558	-0.0223007	1.01558	down
Ta.12668.1.A1_at	0.0826052	0.877747	3.80605e-16	0.00649911	0.711207	8.48165e-19	-1.2962	-0.374288	1.2962	down	-1.28363	-0.360234	1.28363	down	-1.56221	-0.643584	1.56221	down
Ta.10329.15.S1_at	0.194244	0.640115	3.90479e-16	0.0326426	0.326862	8.76664e-19	-1.44789	-0.533949	1.44789	down	-1.34462	-0.427195	1.34462	down	-1.01292	-0.0185232	1.01292	down
TaAffx.122434.1.S1_at	0.071912	0.97918	3.96714e-16	0.00497264	0.942736	8.97258e-19	1.28013	0.356289	1.28013	up	1.22197	0.289204	1.22197	up	1.30228	0.381035	1.30228	up
Ta.21508.1.A1_a_at	0.761851	0.992414	4.05871e-16	0.503706	0.977733	9.2472e-19	1.11864	0.16175	1.11864	up	1.17159	0.22847	1.17159	up	1.07354	0.10238	1.07354	up
Ta.806.1.A1_at	0.534932	0.321915	4.07891e-16	0.236249	0.0679528	9.37237e-19	-1.66598	-0.73637	1.66598	down	1.23198	0.300975	1.23198	up	-1.14668	-0.197467	1.14668	down
TaAffx.92203.1.A1_at	0.870894	0.523571	4.07891e-16	0.688571	0.205484	9.49673e-19	1.21394	0.279693	1.21394	up	-1.08221	-0.113986	1.08221	down	-1.26098	-0.334541	1.26098	down
TaAffx.49997.3.S1_at	0.874166	0.638651	4.07891e-16	0.696218	0.325424	9.48101e-19	1.15312	0.205543	1.15312	up	-1.20927	-0.274137	1.20927	down	-1.06008	-0.0841689	1.06008	down
Ta.20011.1.S1_at	0.167109	0.103279	4.11606e-16	0.0244421	0.00645635	9.74775e-19	1.42699	0.512974	1.42699	up	1.27029	0.345152	1.27029	up	-1.1624	-0.217106	1.1624	down
Ta.14313.2.S1_a_at	0.80357	0.627495	4.11606e-16	0.570214	0.31153	9.78858e-19	1.41946	0.50534	1.41946	up	-1.03489	-0.0494754	1.03489	down	-1.10214	-0.140311	1.10214	down
TaAffx.64427.1.S1_at	0.519521	0.133202	4.11606e-16	0.222485	0.0108877	9.73109e-19	1.12391	0.16853	1.12391	up	1.35094	0.433965	1.35094	up	-1.20497	-0.269	1.20497	down
Ta.207.1.S1_at	0.231943	0.89157	4.23102e-16	0.0458195	0.7413	1.01323e-18	1.23612	0.305814	1.23612	up	1.11486	0.156862	1.11486	up	1.34515	0.427762	1.34515	up
Ta.5988.1.S1_at	0.698874	0.602818	4.39626e-16	0.414004	0.283993	1.06011e-18	1.04032	0.0570205	1.04032	up	1.16343	0.218384	1.16343	up	-1.06085	-0.085215	1.06085	down
Ta.5958.1.S1_at	0.706093	0.0505201	4.43356e-16	0.424328	0.00148502	1.10597e-18	1.44053	0.526596	1.44053	up	-1.08753	-0.121052	1.08753	down	-1.15533	-0.208303	1.15533	down
TaAffx.20737.1.A1_at	0.78679	0.883537	4.43356e-16	0.543421	0.723632	1.09292e-18	1.27703	0.352793	1.27703	up	1.06136	0.0859187	1.06136	up	-1.03812	-0.0539665	1.03812	down
TaAffx.71051.1.S1_at	0.711374	0.995107	4.43356e-16	0.431727	0.986831	1.08437e-18	-1.07423	-0.103301	1.07423	down	-1.05878	-0.0824008	1.05878	down	-1.04389	-0.0619754	1.04389	down
Ta.11774.1.A1_at	0.697543	0.996891	4.43356e-16	0.411573	0.991645	1.0853e-18	-1.06284	-0.0879205	1.06284	down	-1.09332	-0.128721	1.09332	down	-1.08602	-0.119057	1.08602	down
TaAffx.25493.1.S1_at	0.204967	0.0691022	4.43356e-16	0.0363351	0.00287341	1.10089e-18	-1.00286	-0.00412107	1.00286	down	-1.06109	-0.0855485	1.06109	down	1.63943	0.713194	1.63943	up
TaAffx.91692.1.A1_at	0.468638	0.845453	4.53653e-16	0.180166	0.647842	1.13921e-18	-1.27171	-0.346774	1.27171	down	-1.10246	-0.14072	1.10246	down	-1.0373	-0.0528356	1.0373	down
Ta.6173.2.S1_a_at	0.0295159	0.00968723	4.61383e-16	0.000960091	5.31088e-05	1.17043e-18	2.32893	1.21967	2.32893	up	1.05771	0.0809402	1.05771	up	-1.06448	-0.090147	1.06448	down
Ta.7295.3.S1_a_at	0.0797536	0.0565156	4.61383e-16	0.00605949	0.00187975	1.17396e-18	2.06347	1.04507	2.06347	up	1.15358	0.206115	1.15358	up	-1.09959	-0.136963	1.09959	down
Ta.22049.1.S1_at	0.765482	0.931534	4.70891e-16	0.509538	0.82918	1.20599e-18	-1.12443	-0.169199	1.12443	down	-1.34697	-0.429715	1.34697	down	1.00698	0.0100403	1.00698	up
Ta.23072.1.S1_at	0.870644	0.637578	4.74904e-16	0.687657	0.32391	1.22416e-18	-1.33676	-0.418736	1.33676	down	1.47393	0.559671	1.47393	up	1.13257	0.179598	1.13257	up
TaAffx.49997.3.S1_s_at	0.313359	0.605926	4.77535e-16	0.080978	0.28749	1.23889e-18	1.00814	0.0116923	1.00814	up	-1.40766	-0.493295	1.40766	down	-1.15875	-0.212564	1.15875	down
Ta.7152.1.A1_at	0.218681	0.634718	4.86011e-16	0.041077	0.320411	1.26896e-18	-1.64979	-0.722281	1.64979	down	-1.14737	-0.198327	1.14737	down	-1.11269	-0.154047	1.11269	down
Ta.23659.1.S1_at	0.886449	0.472583	4.91376e-16	0.720894	0.163041	1.29114e-18	1.19476	0.256724	1.19476	up	-1.40613	-0.491729	1.40613	down	1.3761	0.460587	1.3761	up
Ta.14313.1.S1_x_at	0.669652	0.888694	5.04522e-16	0.378563	0.734383	1.33407e-18	1.01975	0.0282158	1.01975	up	-1.20107	-0.264316	1.20107	down	-1.1345	-0.182056	1.1345	down
Ta.3618.1.S1_at	0.335549	0.672924	5.14467e-16	0.0933179	0.368563	1.36892e-18	-1.43214	-0.518177	1.43214	down	-1.48806	-0.573429	1.48806	down	1.04108	0.0580854	1.04108	up
Ta.28524.1.A1_a_at	0.130817	0.0151398	5.22651e-16	0.0153571	0.000135458	1.39939e-18	-2.16448	-1.11402	2.16448	down	-1.18532	-0.245278	1.18532	down	1.31344	0.393351	1.31344	up
Ta.20443.1.A1_at	0.242999	0.557013	5.94276e-16	0.0498585	0.236224	1.60105e-18	-1.56951	-0.650316	1.56951	down	1.03014	0.0428448	1.03014	up	-1.32208	-0.402811	1.32208	down
Ta.3093.1.S1_a_at	0.851279	0.922433	6.07747e-16	0.651394	0.809513	1.64745e-18	-1.20583	-0.270029	1.20583	down	-1.12739	-0.172992	1.12739	down	1.0772	0.107284	1.0772	up
Ta.9743.2.S1_x_at	0.225775	0.990514	6.11175e-16	0.0435172	0.972559	1.6669e-18	1.20045	0.263578	1.20045	up	1.19551	0.25763	1.19551	up	1.25494	0.327614	1.25494	up
Ta.6016.1.S1_at	0.97828	0.661958	6.35873e-16	0.939039	0.353925	1.74484e-18	1.43081	0.516835	1.43081	up	-1.16763	-0.223587	1.16763	down	-1.27786	-0.353733	1.27786	down
Ta.9255.1.S1_at	0.566293	0.00515534	6.536e-16	0.266689	1.61085e-05	1.80435e-18	1.81175	0.857382	1.81175	up	-1.12864	-0.174583	1.12864	down	-1.28675	-0.363728	1.28675	down
Ta.1143.1.S1_at	0.121045	0.0622471	6.62885e-16	0.0132275	0.00231779	1.84101e-18	-1.02921	-0.0415417	1.02921	down	1.03493	0.0495338	1.03493	up	-1.40019	-0.485628	1.40019	down
TaAffx.29435.1.S1_at	0.406525	0.951131	6.67815e-16	0.135869	0.874845	1.86581e-18	1.26512	0.339276	1.26512	up	1.20809	0.272727	1.20809	up	1.09926	0.136534	1.09926	up
TaAffx.36758.1.S1_at	0.171226	0.00552575	6.87364e-16	0.0254881	1.81909e-05	1.93186e-18	1.24059	0.311024	1.24059	up	-1.08612	-0.119177	1.08612	down	-1.6427	-0.716071	1.6427	down
TaAffx.3194.2.S1_at	0.721582	0.162975	6.92897e-16	0.446238	0.0166007	1.95893e-18	2.91611	1.54405	2.91611	up	-1.80129	-0.849034	1.80129	down	1.03485	0.0494247	1.03485	up
Ta.5730.1.S1_s_at	0.563975	0.466696	7.04098e-16	0.264462	0.15869	2.00397e-18	2.47841	1.30941	2.47841	up	-1.14668	-0.197459	1.14668	down	1.02175	0.0310357	1.02175	up
Ta.14313.2.S1_x_at	0.643048	0.889093	7.04098e-16	0.347506	0.735171	2.03744e-18	1.018	0.0257356	1.018	up	-1.20124	-0.264526	1.20124	down	-1.1765	-0.234501	1.1765	down
Ta.25875.1.S1_x_at	0.0784073	0.352831	7.04098e-16	0.00585132	0.0837968	2.02111e-18	-2.46726	-1.30291	2.46726	down	-1.90858	-0.932501	1.90858	down	1.03448	0.0489092	1.03448	up
Ta.4713.2.S1_at	0.235208	0.380372	7.04098e-16	0.0471113	0.0989481	2.02782e-18	-1.58606	-0.665447	1.58606	down	1.05324	0.0748323	1.05324	up	-1.18982	-0.250738	1.18982	down
TaAffx.113909.2.S1_at	0.282719	0.483756	7.09739e-16	0.0660942	0.171508	2.06556e-18	1.43013	0.516149	1.43013	up	1.03764	0.0533123	1.03764	up	1.04736	0.0667604	1.04736	up
Ta.13448.2.A1_at	0.814509	0.0193818	7.18723e-16	0.588474	0.000229098	2.10366e-18	1.09589	0.132108	1.09589	up	1.55715	0.638906	1.55715	up	-1.51108	-0.595581	1.51108	down
Ta.25089.1.S1_s_at	0.663773	0.412919	7.68247e-16	0.371874	0.119898	2.26139e-18	2.679	1.4217	2.679	up	-1.15631	-0.209526	1.15631	down	-1.17052	-0.227155	1.17052	down
TaAffx.128583.1.S1_at	0.82764	0.251802	7.79124e-16	0.610344	0.0405236	2.30637e-18	-1.21792	-0.284413	1.21792	down	1.50222	0.587096	1.50222	up	-1.06222	-0.0870802	1.06222	down
TaAffx.41446.1.A1_s_at	0.597525	0.288399	8.27355e-16	0.298926	0.0539139	2.4629e-18	1.0902	0.124593	1.0902	up	-1.00681	-0.00978935	1.00681	down	-1.30398	-0.382927	1.30398	down
Ta.9230.2.S1_at	0.968453	0.156781	8.47509e-16	0.911632	0.0153966	2.53699e-18	-1.26704	-0.341458	1.26704	down	-1.03861	-0.0546524	1.03861	down	1.28764	0.364725	1.28764	up
Ta.3357.1.A1_at	0.611573	0.215501	8.54682e-16	0.313247	0.0297855	2.57267e-18	-1.79481	-0.84383	1.79481	down	1.22081	0.287835	1.22081	up	1.01884	0.0269318	1.01884	up
Ta.14062.1.S1_a_at	0.484494	0.116336	8.59549e-16	0.192052	0.00833859	2.60162e-18	-1.85692	-0.89291	1.85692	down	1.02772	0.039441	1.02772	up	1.1961	0.25834	1.1961	up
Ta.14247.2.S1_at	0.865271	0.990572	8.61526e-16	0.676981	0.972721	2.62193e-18	-1.0263	-0.0374489	1.0263	down	-1.08212	-0.113863	1.08212	down	-1.14556	-0.196052	1.14556	down
Ta.5470.3.S1_a_at	0.154242	0.0661522	9.30633e-16	0.0209782	0.00259302	2.84772e-18	3.1576	1.65883	3.1576	up	-1.21692	-0.283233	1.21692	down	1.1503	0.202004	1.1503	up
Ta.10329.33.S1_x_at	0.0776119	0.877117	9.36451e-16	0.00575013	0.709574	2.8811e-18	-1.24438	-0.31543	1.24438	down	-1.21636	-0.282575	1.21636	down	-1.43223	-0.518262	1.43223	down
Ta.946.1.S1_at	0.915267	0.315272	9.56852e-16	0.778041	0.0649776	2.95978e-18	-1.37724	-0.461778	1.37724	down	1.08496	0.117643	1.08496	up	1.17913	0.237725	1.17913	up
Ta.9897.1.S1_at	0.480492	0.996987	9.79169e-16	0.188922	0.992411	3.0451e-18	1.17003	0.226544	1.17003	up	1.19685	0.259241	1.19685	up	1.15498	0.207866	1.15498	up
Ta.10119.1.S1_a_at	0.117759	0.346012	1.01202e-15	0.0125454	0.080146	3.16409e-18	1.53472	0.617974	1.53472	up	1.16905	0.225332	1.16905	up	1.00758	0.0108997	1.00758	up
Ta.970.2.S1_a_at	0.332801	0.0272044	1.03993e-15	0.0918911	0.000433417	3.26864e-18	1.59739	0.675714	1.59739	up	-1.07133	-0.0994062	1.07133	down	-1.10241	-0.140662	1.10241	down
Ta.154.4.S1_x_at	0.604523	0.405051	1.04171e-15	0.305941	0.114745	3.29223e-18	3.09597	1.63039	3.09597	up	-1.18735	-0.247743	1.18735	down	-1.09958	-0.136949	1.09958	down
Ta.2854.2.S1_at	0.00420037	0.0963614	1.04171e-15	2.94084e-05	0.00568095	3.30887e-18	-2.55489	-1.35326	2.55489	down	-1.31053	-0.390152	1.31053	down	-1.2144	-0.280238	1.2144	down
Ta.2294.1.S1_x_at	0.497287	0.118547	1.06357e-15	0.20307	0.0086193	3.39601e-18	-1.28564	-0.362488	1.28564	down	1.04503	0.0635508	1.04503	up	1.04559	0.0643132	1.04559	up
Ta.4402.1.S1_at	0.149761	0.00559551	1.08646e-15	0.0197379	1.8518e-05	3.50522e-18	-1.84676	-0.884998	1.84676	down	-1.09754	-0.134275	1.09754	down	1.27809	0.35399	1.27809	up
Ta.13459.1.S1_s_at	0.0207605	0.0739227	1.08646e-15	0.000484738	0.00330789	3.49144e-18	2.07311	1.05179	2.07311	up	1.35392	0.437139	1.35392	up	-1.04158	-0.0587726	1.04158	down
Ta.6223.1.S1_at	0.628969	0.805851	1.09908e-15	0.331132	0.573668	3.58251e-18	1.03987	0.0563984	1.03987	up	-1.76678	-0.82112	1.76678	down	-1.18789	-0.2484	1.18789	down
Ta.6077.1.S1_at	0.931469	0.781396	1.09908e-15	0.81547	0.532102	3.57696e-18	1.08648	0.119664	1.08648	up	-1.02514	-0.0358167	1.02514	down	-1.11222	-0.153437	1.11222	down
TaAffx.16083.1.A1_at	0.442886	0.92033	1.11894e-15	0.160027	0.805005	3.66584e-18	-1.19647	-0.258786	1.19647	down	-1.04681	-0.0659939	1.04681	down	-1.15879	-0.212619	1.15879	down
Ta.7561.1.S1_at	0.576721	0.645362	1.1272e-15	0.276942	0.333183	3.73041e-18	1.12453	0.169327	1.12453	up	-1.2076	-0.272147	1.2076	down	-1.45685	-0.542857	1.45685	down
Ta.5904.1.S1_at	0.598094	0.546409	1.1272e-15	0.299585	0.225902	3.72641e-18	1.95144	0.964542	1.95144	up	-1.06279	-0.0878538	1.06279	down	-1.01171	-0.0167974	1.01171	down
Ta.5873.3.S1_x_at	0.795962	0.668775	1.15027e-15	0.557323	0.36222	3.88344e-18	2.12966	1.09062	2.12966	up	-1.41149	-0.497222	1.41149	down	1.15232	0.204538	1.15232	up
Ta.14062.2.S1_a_at	0.362873	0.232317	1.15027e-15	0.10854	0.0346673	3.8978e-18	-1.76806	-0.82217	1.76806	down	1.03674	0.0520542	1.03674	up	1.02324	0.033148	1.02324	up
Ta.28848.1.S1_at	0.749387	0.634173	1.15027e-15	0.484565	0.319587	3.90241e-18	1.91873	0.940152	1.91873	up	1.17669	0.234729	1.17669	up	-1.33135	-0.412886	1.33135	down
Ta.1266.1.A1_at	0.995135	0.898873	1.15027e-15	0.984725	0.758706	3.8488e-18	1.17296	0.230151	1.17296	up	-1.13066	-0.177161	1.13066	down	-1.04705	-0.066329	1.04705	down
Ta.27333.3.S1_x_at	0.24227	0.400597	1.15027e-15	0.0496087	0.111876	3.89436e-18	1.59949	0.67761	1.59949	up	1.10163	0.139634	1.10163	up	1.0031	0.00447237	1.0031	up
TaAffx.64572.1.S1_at	0.735386	0.478746	1.19344e-15	0.464226	0.16761	4.08853e-18	1.26146	0.335094	1.26146	up	1.09417	0.129841	1.09417	up	-1.15575	-0.208832	1.15575	down
TaAffx.24368.1.S1_x_at	0.670048	0.405934	1.19344e-15	0.379201	0.11535	4.07124e-18	1.26472	0.33882	1.26472	up	1.04121	0.0582609	1.04121	up	-1.10867	-0.148833	1.10867	down
Ta.12657.1.S1_at	0.692467	0.269534	1.22235e-15	0.405581	0.0467145	4.22826e-18	3.619	1.85559	3.619	up	-1.34129	-0.423618	1.34129	down	-1.31537	-0.395473	1.31537	down
TaAffx.128418.50.S1_at	0.0461396	0.59188	1.22235e-15	0.00221908	0.272006	4.22368e-18	-2.51149	-1.32854	2.51149	down	-1.77457	-0.827469	1.77457	down	-1.25569	-0.328482	1.25569	down
TaAffx.86428.1.S1_s_at	0.574009	0.322334	1.22389e-15	0.274447	0.0682086	4.25391e-18	1.41433	0.500123	1.41433	up	-1.04422	-0.0624239	1.04422	down	-1.04972	-0.0700092	1.04972	down
Ta.10491.1.A1_at	0.195251	0.100496	1.23674e-15	0.0330003	0.0061664	4.31915e-18	1.12608	0.171312	1.12608	up	-1.13216	-0.179074	1.13216	down	-1.51396	-0.598324	1.51396	down
Ta.7378.1.S1_at	0.0396372	0.965913	1.24276e-15	0.00167893	0.910237	4.36085e-18	-1.93005	-0.948639	1.93005	down	-1.62959	-0.70451	1.62959	down	-1.71699	-0.779883	1.71699	down
Ta.7378.1.S1_x_at	0.111539	0.786478	1.24731e-15	0.0113373	0.540189	4.4183e-18	-1.97155	-0.979332	1.97155	down	-1.58446	-0.663994	1.58446	down	-1.24407	-0.315071	1.24407	down
Ta.18932.1.A1_x_at	0.424662	0.0254952	1.24731e-15	0.147404	0.000385546	4.40107e-18	-1.41749	-0.503343	1.41749	down	1.03998	0.0565613	1.03998	up	1.11777	0.160619	1.11777	up
Ta.5625.1.A1_s_at	0.832105	0.784025	1.27057e-15	0.617571	0.535913	4.52181e-18	1.04921	0.0692968	1.04921	up	-1.09663	-0.133073	1.09663	down	-1.03344	-0.0474551	1.03344	down
TaAffx.64572.2.A1_at	0.0376	0.0637794	1.28457e-15	0.00151698	0.00243425	4.59301e-18	1.76896	0.822905	1.76896	up	1.40248	0.487984	1.40248	up	-1.1317	-0.178495	1.1317	down
Ta.9381.1.S1_at	0.178606	0.653147	1.30116e-15	0.0276801	0.342861	4.71726e-18	-1.32783	-0.409066	1.32783	down	-1.05937	-0.0832104	1.05937	down	-1.1154	-0.157566	1.1154	down
Ta.5873.2.S1_at	0.742775	0.631066	1.30116e-15	0.475004	0.315804	4.70122e-18	-1.26477	-0.338881	1.26477	down	1.0438	0.0618463	1.0438	up	2.2579	1.17498	2.2579	up
Ta.7899.1.A1_at	0.642434	0.363934	1.30116e-15	0.34693	0.0896901	4.68573e-18	1.20387	0.267677	1.20387	up	-1.29057	-0.36801	1.29057	down	-1.18477	-0.244603	1.18477	down
Ta.27333.1.S1_x_at	0.61329	0.935735	1.33803e-15	0.31484	0.838677	4.87316e-18	1.01843	0.0263437	1.01843	up	1.06271	0.0877441	1.06271	up	1.11222	0.153447	1.11222	up
Ta.25224.1.S1_at	0.0202374	0.0522905	1.37534e-15	0.000458374	0.00160704	5.03193e-18	1.5778	0.65791	1.5778	up	1.23846	0.308547	1.23846	up	-1.05675	-0.0796299	1.05675	down
TaAffx.50856.1.S1_at	0.95386	0.838528	1.38963e-15	0.872086	0.634499	5.10731e-18	1.07617	0.105904	1.07617	up	-1.19985	-0.262859	1.19985	down	1.05157	0.0725451	1.05157	up
Ta.592.1.S1_at	0.228251	0.561234	1.41369e-15	0.0444352	0.240033	5.21924e-18	1.26	0.333424	1.26	up	1.23289	0.302041	1.23289	up	-1.02295	-0.0327322	1.02295	down
Ta.1307.2.A1_s_at	0.610708	0.719431	1.43566e-15	0.312166	0.432033	5.32425e-18	1.11962	0.163013	1.11962	up	1.092	0.126974	1.092	up	-1.04266	-0.0602632	1.04266	down
Ta.2097.2.S1_at	0.173733	0.216934	1.43568e-15	0.0262557	0.030196	5.34818e-18	-1.48462	-0.570096	1.48462	down	-1.20529	-0.269386	1.20529	down	1.0918	0.126713	1.0918	up
TaAffx.53904.1.S1_at	0.336152	0.196255	1.43869e-15	0.0937779	0.0246212	5.38335e-18	1.09241	0.127513	1.09241	up	-1.12413	-0.168815	1.12413	down	1.55693	0.638704	1.55693	up
Ta.10329.43.S1_at	0.127268	0.702427	1.46272e-15	0.0145003	0.408007	5.49757e-18	-1.7277	-0.788852	1.7277	down	-1.14139	-0.190787	1.14139	down	-1.34582	-0.428482	1.34582	down
Ta.14236.1.S1_at	0.81276	0.768927	1.47313e-15	0.585482	0.511488	5.56118e-18	1.76023	0.815762	1.76023	up	-1.12139	-0.165291	1.12139	down	-1.02512	-0.0357989	1.02512	down
Ta.5804.1.S1_at	0.430301	0.0708511	1.48572e-15	0.151285	0.00301286	5.65276e-18	1.34814	0.430966	1.34814	up	1.22233	0.289635	1.22233	up	-1.25862	-0.331838	1.25862	down
Ta.26956.1.A1_at	0.0483783	0.786358	1.48572e-15	0.00242003	0.539849	5.65815e-18	1.11026	0.150898	1.11026	up	1.27261	0.347787	1.27261	up	1.16653	0.222225	1.16653	up
Ta.10501.1.S1_x_at	0.746545	0.805928	1.4921e-15	0.48061	0.573821	5.70725e-18	-1.15282	-0.205171	1.15282	down	1.07382	0.102751	1.07382	up	-1.13123	-0.177892	1.13123	down
Ta.29349.1.S1_s_at	0.762738	0.62674	1.59069e-15	0.505139	0.310434	6.11081e-18	1.15582	0.208917	1.15582	up	1.32568	0.406728	1.32568	up	-1.19379	-0.255545	1.19379	down
Ta.8220.1.S1_x_at	0.998327	0.698672	1.59635e-15	0.99503	0.402279	6.15909e-18	-1.43403	-0.520072	1.43403	down	1.3594	0.442966	1.3594	up	1.05092	0.0716522	1.05092	up
Ta.9392.1.S1_x_at	0.429037	0.448908	1.67988e-15	0.150441	0.145068	6.50931e-18	-1.05337	-0.0750103	1.05337	down	1.04016	0.0567993	1.04016	up	-1.43583	-0.521883	1.43583	down
Ta.11582.1.S1_at	0.585768	0.339098	1.76174e-15	0.286168	0.076558	6.8558e-18	-2.82341	-1.49744	2.82341	down	1.3167	0.396927	1.3167	up	-1.01266	-0.0181553	1.01266	down
Ta.2076.1.S1_at	0.872324	0.347629	1.77152e-15	0.691685	0.0810061	6.93779e-18	-1.40264	-0.48814	1.40264	down	1.23371	0.303	1.23371	up	1.30829	0.387686	1.30829	up
Ta.4713.1.S1_at	0.164324	0.626594	1.77152e-15	0.023663	0.310029	6.95278e-18	-1.50512	-0.58988	1.50512	down	-1.09243	-0.127545	1.09243	down	-1.15447	-0.20723	1.15447	down
Ta.9909.1.S1_at	0.513347	0.593868	1.80543e-15	0.216357	0.274145	7.1159e-18	1.96904	0.977493	1.96904	up	1.32835	0.409634	1.32835	up	-1.18137	-0.240458	1.18137	down
Ta.22867.1.S1_at	0.301655	0.320916	1.9119e-15	0.0749143	0.067449	7.56734e-18	-1.27424	-0.349639	1.27424	down	1.11515	0.157233	1.11515	up	-1.2783	-0.354223	1.2783	down
Ta.28692.1.S1_x_at	0.378552	0.30794	1.91752e-15	0.117838	0.0617356	7.6215e-18	1.47596	0.561654	1.47596	up	1.12345	0.167931	1.12345	up	-1.11447	-0.156355	1.11447	down
TaAffx.49165.2.S1_at	0.756811	0.591911	1.92555e-15	0.496116	0.272036	7.68543e-18	-1.03485	-0.049426	1.03485	down	1.29046	0.367889	1.29046	up	-1.04729	-0.0666602	1.04729	down
Ta.26913.1.S1_at	0.145507	0.0414864	1.94998e-15	0.0187973	0.000995086	7.81535e-18	-3.22379	-1.68876	3.22379	down	1.05789	0.0811913	1.05789	up	1.08008	0.11114	1.08008	up
Ta.25933.1.S1_at	0.0239247	0.0267954	1.98566e-15	0.000641378	0.000421424	7.99137e-18	-1.97735	-0.983571	1.97735	down	-1.0029	-0.00417574	1.0029	down	-1.08624	-0.119349	1.08624	down
Ta.9518.1.S1_at	0.00516874	0.0746978	2.07039e-15	4.16037e-05	0.0033665	8.40126e-18	-2.10347	-1.07277	2.10347	down	-1.09986	-0.137314	1.09986	down	-1.26736	-0.341824	1.26736	down
TaAffx.49165.1.S1_x_at	0.65023	0.811327	2.07039e-15	0.356505	0.584304	8.37256e-18	1.09624	0.132566	1.09624	up	1.11181	0.152916	1.11181	up	-1.03223	-0.0457671	1.03223	down
Ta.24745.1.S1_at	0.784595	0.944964	2.12188e-15	0.540145	0.860134	8.64545e-18	1.21158	0.276891	1.21158	up	-1.03041	-0.0432242	1.03041	down	1.20845	0.273155	1.20845	up
Ta.8571.3.S1_x_at	0.910603	0.928326	2.12597e-15	0.768645	0.822774	8.69751e-18	1.07504	0.104389	1.07504	up	-1.06843	-0.0954974	1.06843	down	-1.13035	-0.176764	1.13035	down
Ta.11282.1.S1_at	0.682504	0.335796	2.17982e-15	0.393699	0.0747873	8.97723e-18	-2.13181	-1.09208	2.13181	down	1.28117	0.357461	1.28117	up	1.03786	0.0536098	1.03786	up
Ta.4557.1.S1_at	0.772666	0.414076	2.17982e-15	0.521239	0.120611	8.99859e-18	-2.14038	-1.09787	2.14038	down	1.45734	0.543342	1.45734	up	-1.04564	-0.0643904	1.04564	down
Ta.16462.1.S1_at	0.70649	0.0429096	2.17982e-15	0.424878	0.0010612	9.06278e-18	-1.53403	-0.617327	1.53403	down	1.12612	0.171357	1.12612	up	1.16643	0.2221	1.16643	up
Ta.6141.2.S1_x_at	0.509302	0.565227	2.17982e-15	0.213229	0.243993	9.03467e-18	1.10801	0.147972	1.10801	up	-1.55785	-0.639561	1.55785	down	-1.16638	-0.222041	1.16638	down
Ta.25741.1.A1_at	0.486376	0.519409	2.25872e-15	0.193977	0.201743	9.42839e-18	-1.17646	-0.234453	1.17646	down	1.0739	0.102864	1.0739	up	-1.14465	-0.194906	1.14465	down
Ta.2875.1.S1_at	0.0659102	0.269703	2.32313e-15	0.00427263	0.0467835	9.73588e-18	1.38786	0.472857	1.38786	up	1.09973	0.137148	1.09973	up	1.03143	0.0446517	1.03143	up
Ta.3621.3.S1_x_at	0.94801	0.559761	2.33524e-15	0.856899	0.238627	9.82546e-18	-1.01811	-0.0258991	1.01811	down	1.18958	0.25045	1.18958	up	-1.12482	-0.169692	1.12482	down
Ta.8119.1.S1_at	0.718953	0.924251	2.38739e-15	0.442678	0.813841	1.01025e-17	-1.18512	-0.245037	1.18512	down	-1.03297	-0.0467983	1.03297	down	-1.03297	-0.0468013	1.03297	down
Ta.11096.1.A1_at	0.903379	0.482521	2.38739e-15	0.754612	0.170623	1.01243e-17	-1.32181	-0.402515	1.32181	down	1.23258	0.301684	1.23258	up	-1.02784	-0.0396146	1.02784	down
Ta.1325.1.S1_at	0.620384	0.992248	2.48226e-15	0.322206	0.977084	1.05679e-17	1.16998	0.226485	1.16998	up	1.30823	0.387613	1.30823	up	1.23801	0.308028	1.23801	up
Ta.6059.1.S1_at	0.485127	0.549841	2.54516e-15	0.192745	0.229808	1.0878e-17	1.1712	0.227983	1.1712	up	-1.28284	-0.359346	1.28284	down	-2.42044	-1.27527	2.42044	down
Ta.28022.1.S1_x_at	0.194156	0.250638	2.62208e-15	0.032615	0.0401063	1.12669e-17	-1.29951	-0.377967	1.29951	down	-1.25481	-0.327473	1.25481	down	1.09501	0.130942	1.09501	up
Ta.3115.1.S1_at	0.0448916	0.367579	2.62208e-15	0.00212364	0.0917128	1.1294e-17	-1.65168	-0.723931	1.65168	down	-1.11679	-0.159355	1.11679	down	-1.17277	-0.229917	1.17277	down
Ta.2294.1.S1_at	0.280028	0.212194	2.65963e-15	0.064981	0.0288625	1.15e-17	-1.30501	-0.384064	1.30501	down	1.02014	0.0287619	1.02014	up	-1.01345	-0.0192744	1.01345	down
Ta.3002.1.S1_at	0.126857	0.0842079	2.71637e-15	0.014388	0.00428636	1.17904e-17	1.56992	0.650687	1.56992	up	1.10899	0.14924	1.10899	up	-1.08397	-0.11633	1.08397	down
Ta.22816.1.S1_x_at	0.495921	0.248658	2.73367e-15	0.20186	0.0395158	1.1911e-17	-2.87466	-1.52339	2.87466	down	1.52257	0.606508	1.52257	up	-1.27702	-0.352778	1.27702	down
Ta.9224.1.S1_at	0.0808983	0.773659	2.78982e-15	0.00621097	0.519131	1.22386e-17	1.8206	0.864414	1.8206	up	1.25413	0.326687	1.25413	up	1.42485	0.510813	1.42485	up
TaAffx.128604.1.S1_s_at	0.0791708	0.969878	2.78982e-15	0.00595995	0.9197	1.22572e-17	-1.28303	-0.359558	1.28303	down	-1.29797	-0.376257	1.29797	down	-1.20621	-0.270476	1.20621	down
Ta.10450.1.S1_at	0.318768	0.160119	2.78982e-15	0.0840664	0.0160463	1.23412e-17	-1.76544	-0.820027	1.76544	down	1.08582	0.118784	1.08582	up	-1.01277	-0.0183054	1.01277	down
Ta.9392.3.S1_x_at	0.979143	0.776815	2.78982e-15	0.941658	0.524971	1.23053e-17	1.12445	0.169215	1.12445	up	-1.02967	-0.0421883	1.02967	down	-1.07507	-0.10443	1.07507	down
Ta.29445.1.S1_at	0.952005	0.160483	2.7947e-15	0.866812	0.0161201	1.24558e-17	-2.21516	-1.14741	2.21516	down	1.41297	0.498726	1.41297	up	1.72794	0.789055	1.72794	up
Ta.6891.1.A1_at	0.4094	0.778693	2.7947e-15	0.13781	0.527503	1.24543e-17	1.23394	0.303271	1.23394	up	1.22246	0.289791	1.22246	up	-1.00804	-0.0115504	1.00804	down
Ta.5015.1.S1_at	0.8862	0.568717	2.84071e-15	0.71995	0.247574	1.27553e-17	1.21009	0.275116	1.21009	up	-1.12056	-0.164225	1.12056	down	1.00277	0.00398994	1.00277	up
Ta.4210.1.S1_a_at	0.983266	0.375821	2.84071e-15	0.952296	0.0963193	1.27388e-17	-1.49384	-0.579021	1.49384	down	1.30592	0.385065	1.30592	up	1.17114	0.227918	1.17114	up
TaAffx.116853.1.S1_at	0.568765	0.854082	2.86783e-15	0.269114	0.665047	1.29248e-17	-1.1133	-0.154843	1.1133	down	-1.10574	-0.145014	1.10574	down	-1.68029	-0.748709	1.68029	down
Ta.25623.1.A1_at	0.0593609	0.207989	2.88135e-15	0.00352724	0.027709	1.31572e-17	1.61191	0.688768	1.61191	up	1.34022	0.422471	1.34022	up	-1.04741	-0.0668204	1.04741	down
TaAffx.64499.1.S1_at	0.000829273	0.0155633	2.88135e-15	2.46861e-06	0.00014523	1.30522e-17	1.46333	0.549257	1.46333	up	1.12326	0.167694	1.12326	up	3.66382	1.87335	3.66382	up
TaAffx.5670.2.S1_s_at	0.871177	0.160013	2.88135e-15	0.689483	0.0160303	1.31774e-17	2.62723	1.39354	2.62723	up	-1.49606	-0.581168	1.49606	down	-1.37365	-0.458011	1.37365	down
TaAffx.58874.1.S1_at	0.445457	0.0167434	2.88135e-15	0.162052	0.00016874	1.3143e-17	-2.05836	-1.0415	2.05836	down	1.30066	0.379244	1.30066	up	1.08319	0.115292	1.08319	up
Ta.23124.1.A1_at	0.662973	0.630913	2.9062e-15	0.370782	0.315516	1.33394e-17	-1.32279	-0.40358	1.32279	down	1.07728	0.107398	1.07728	up	-1.054	-0.0758765	1.054	down
Ta.209.1.S1_at	0.833896	0.640364	2.9514e-15	0.620209	0.327322	1.35959e-17	-1.12789	-0.173631	1.12789	down	-1.03568	-0.0505842	1.03568	down	1.07905	0.109757	1.07905	up
Ta.6986.1.S1_at	0.541613	0.771274	2.97167e-15	0.242177	0.515658	1.37387e-17	1.08478	0.1174	1.08478	up	1.02683	0.038192	1.02683	up	1.49648	0.581574	1.49648	up
Ta.21240.2.S1_s_at	0.308431	0.274771	2.97384e-15	0.0785196	0.0485467	1.37982e-17	1.10508	0.144156	1.10508	up	1.21373	0.279444	1.21373	up	-1.06878	-0.095966	1.06878	down
TaAffx.110208.1.S1_at	0.593411	0.698951	2.99257e-15	0.294253	0.402707	1.39349e-17	-1.04891	-0.0688905	1.04891	down	1.38273	0.467523	1.38273	up	1.08731	0.120763	1.08731	up
Ta.28100.1.S1_a_at	0.7777	0.946869	3.05049e-15	0.529198	0.865514	1.42553e-17	-1.05653	-0.0793377	1.05653	down	-1.08406	-0.116448	1.08406	down	1.00633	0.00909865	1.00633	up
Ta.10329.43.S1_x_at	0.113408	0.716288	3.10316e-15	0.0116801	0.427554	1.45531e-17	-1.79468	-0.843727	1.79468	down	-1.20002	-0.26306	1.20002	down	-1.32119	-0.401841	1.32119	down
TaAffx.12322.1.S1_at	0.0633849	0.151834	3.1627e-15	0.00396173	0.0144787	1.49375e-17	1.35198	0.43507	1.35198	up	1.20593	0.270141	1.20593	up	-1.05151	-0.072458	1.05151	down
Ta.9327.1.S1_at	0.84455	0.782467	3.1627e-15	0.638997	0.533449	1.49343e-17	-1.41106	-0.496782	1.41106	down	1.03447	0.0488984	1.03447	up	1.07675	0.106689	1.07675	up
Ta.23240.1.S1_s_at	0.405661	0.584812	3.16383e-15	0.135287	0.264654	1.49954e-17	-1.07438	-0.103507	1.07438	down	1.23032	0.299038	1.23032	up	1.5095	0.594069	1.5095	up
Ta.14604.1.S1_at	0.142925	0.394442	3.18996e-15	0.0182593	0.107861	1.51724e-17	1.65254	0.724683	1.65254	up	1.30692	0.386172	1.30692	up	-1.02854	-0.0405942	1.02854	down
Ta.27657.7.S1_x_at	0.61594	0.897678	3.19816e-15	0.317256	0.75651	1.52645e-17	-1.49179	-0.577041	1.49179	down	-1.0087	-0.0124983	1.0087	down	-1.27841	-0.354351	1.27841	down
Ta.3569.1.A1_at	0.809276	0.431825	3.21067e-15	0.580144	0.133411	1.54152e-17	1.14999	0.201626	1.14999	up	1.05588	0.0784442	1.05588	up	-1.45762	-0.543614	1.45762	down
Ta.6635.1.S1_at	0.129032	0.338863	3.21067e-15	0.0149282	0.0764388	1.54311e-17	-1.83893	-0.87887	1.83893	down	-1.07327	-0.102012	1.07327	down	-1.12425	-0.168963	1.12425	down
Ta.11995.1.A1_at	0.698433	0.922994	3.21148e-15	0.413102	0.81048	1.54883e-17	1.20454	0.268487	1.20454	up	1.14027	0.189378	1.14027	up	-1.0068	-0.00977683	1.0068	down
TaAffx.129375.1.S1_at	0.941051	0.698523	3.24317e-15	0.83805	0.402112	1.56951e-17	-1.16652	-0.22221	1.16652	down	1.07091	0.0988311	1.07091	up	1.04168	0.0589082	1.04168	up
Ta.4062.2.A1_at	0.400991	0.589584	3.26055e-15	0.132326	0.269883	1.58877e-17	-1.54127	-0.624119	1.54127	down	1.00821	0.0117976	1.00821	up	-1.10657	-0.1461	1.10657	down
Ta.9603.1.S1_s_at	0.338891	0.0149866	3.26055e-15	0.0952181	0.000132592	1.58345e-17	-4.55258	-2.18668	4.55258	down	1.18827	0.248861	1.18827	up	1.54955	0.63185	1.54955	up
Ta.1024.1.S1_at	0.641373	0.724641	3.31789e-15	0.345459	0.439863	1.6224e-17	-1.22389	-0.291474	1.22389	down	-1.07688	-0.106852	1.07688	down	1.05038	0.0709062	1.05038	up
Ta.18969.1.S1_at	0.177628	0.220499	3.31789e-15	0.0273779	0.0313473	1.63326e-17	-1.20093	-0.264149	1.20093	down	1.07536	0.104819	1.07536	up	-1.22317	-0.290629	1.22317	down
Ta.16044.1.S1_at	0.80721	0.0360351	3.31789e-15	0.576299	0.000740706	1.63204e-17	-1.62026	-0.696228	1.62026	down	1.46116	0.547112	1.46116	up	-1.03592	-0.0509096	1.03592	down
Ta.10764.2.S1_a_at	0.24538	0.485595	3.36268e-15	0.050742	0.172774	1.6609e-17	1.73425	0.794315	1.73425	up	1.10508	0.144154	1.10508	up	1.05793	0.0812432	1.05793	up
Ta.5913.1.S1_at	0.836761	0.81752	3.50571e-15	0.625512	0.596264	1.73737e-17	1.58366	0.663265	1.58366	up	1.09039	0.124847	1.09039	up	-1.18789	-0.248401	1.18789	down
Ta.4801.1.S1_a_at	0.631095	0.45939	3.53892e-15	0.334144	0.153473	1.75972e-17	1.49757	0.582623	1.49757	up	1.05535	0.0777235	1.05535	up	-1.13986	-0.188856	1.13986	down
Ta.3122.1.S1_a_at	0.0803	0.245063	3.6646e-15	0.00613755	0.0384071	1.82831e-17	-1.83009	-0.871913	1.83009	down	-1.11522	-0.157325	1.11522	down	-1.08052	-0.111732	1.08052	down
Ta.10329.6.S1_at	0.176646	0.709128	3.71681e-15	0.0270914	0.417271	1.86054e-17	-1.66009	-0.731259	1.66009	down	-1.34174	-0.424105	1.34174	down	-1.09192	-0.126871	1.09192	down
Ta.13396.2.S1_at	0.316357	0.357763	3.71931e-15	0.0826733	0.0863551	1.86798e-17	-1.20083	-0.264036	1.20083	down	1.37562	0.46008	1.37562	up	2.28123	1.18981	2.28123	up
Ta.12270.1.S1_at	0.29764	0.143784	3.79293e-15	0.0731122	0.0129937	1.91126e-17	-1.3602	-0.443816	1.3602	down	1.06908	0.0963677	1.06908	up	-1.03704	-0.0524649	1.03704	down
Ta.9392.1.S1_a_at	0.958071	0.207311	3.82755e-15	0.883457	0.0275054	1.93858e-17	1.43921	0.525276	1.43921	up	1.07581	0.105426	1.07581	up	-1.47538	-0.561083	1.47538	down
Ta.18524.1.S1_at	0.15196	0.751206	3.82755e-15	0.0203106	0.482908	1.94143e-17	-1.35393	-0.437152	1.35393	down	-1.06877	-0.0959498	1.06877	down	-1.24653	-0.317922	1.24653	down
Ta.10329.27.S1_at	0.347186	0.670767	3.85497e-15	0.0995351	0.365185	1.96175e-17	-1.78182	-0.833355	1.78182	down	-1.46466	-0.550568	1.46466	down	1.04445	0.0627384	1.04445	up
Ta.26913.2.S1_x_at	0.095373	0.0175472	3.94847e-15	0.00842801	0.000182646	2.0159e-17	-6.23999	-2.64154	6.23999	down	1.21252	0.278013	1.21252	up	1.02867	0.0407742	1.02867	up
TaAffx.55701.1.S1_at	0.487543	0.937555	3.98603e-15	0.194817	0.8431	2.04171e-17	1.09481	0.130676	1.09481	up	1.20462	0.268577	1.20462	up	1.07142	0.0995252	1.07142	up
TaAffx.19824.2.S1_s_at	0.759139	0.91993	3.99655e-15	0.499574	0.804011	2.05374e-17	1.04551	0.0642065	1.04551	up	1.171	0.22774	1.171	up	1.00156	0.00224447	1.00156	up
Ta.8220.1.S1_at	0.642176	0.555667	4.02023e-15	0.346736	0.235182	2.07259e-17	-1.68905	-0.756216	1.68905	down	1.24822	0.319875	1.24822	up	-1.2213	-0.288416	1.2213	down
Ta.27790.1.S1_s_at	0.215239	0.317445	4.05311e-15	0.0399517	0.0658862	2.09628e-17	-2.17325	-1.11986	2.17325	down	1.06195	0.0867147	1.06195	up	-1.22704	-0.295178	1.22704	down
TaAffx.11970.2.S1_at	0.463797	0.152383	4.08127e-15	0.17648	0.014603	2.11764e-17	-2.75075	-1.45982	2.75075	down	1.43765	0.523716	1.43765	up	-1.11539	-0.157544	1.11539	down
[truncated: 34,292 more rows]

## Sheet: Sheet 3
Detail of 1,732 probe sets whose expression changed due to interaction of quality and seed developmental stage
[truncated: 1,733 more rows]
