# Supplementary material for: Genome-wide transcriptome study in wheat identified candidate genes related to processing quality, majority of them showing interaction (quality x development) and having temporal and spatial distributions
Source: BMC Genomics. 2014 Jan 16;15:29. doi: 10.1186/1471-2164-15-29 (PMC3897974; doi:10.1186/1471-2164-15-29)
Supplement: Additional file 4 — Pairwise comparison of differential expression in three seed developmental stages [7, 14, and 28 days after anthesis (DAA)] of the probe sets of seed storage protein genes which were identified for quality in the four Indian wheat varieties. C306 and Lok1 were good and Sonalika and WH291 were poor chapatti making varieties. [file 1471-2164-15-29-S4.xlsx]

## Sheet: Pairwise comparison
Additional file 4: Pairwise comparison of differential expression at three seed developmental stages [7, 14, and 28 days after anthesis(DAA)] of the probe sets related to seed storage protein genes in the four Indian wheat varieties; C306 and Lok1 are good and Sonalika and WH291 are poor chapatting making varieties
				7 DAA							14 DAA							28 DAA
Probe set ID	Unigene ID		Function	Good vs Poor	C306 vs Sonalika	C306 vs WH291	Lok1 vs Sonalika	Lok1 vs WH291	C306 vs Lok1	Sonalika vs WH291	Good vs Poor	C306 vs Sonalika	C306 vs WH291	Lok1 vs Sonalika	Lok1 vs WH291	C306 vs Lok1	Sonalika vs WH291	Good vs Poor	C306 vs Sonalika	C306 vs WH291	Lok1 vs Sonalika	Lok1 vs WH291	C306 vs Lok1	Sonalika vs WH291
Ta.24298.1.S1_x_at	Ta.54997	Glutenin	HMW-glutenin subunit Dx5	56.6573	11.0252	104.809	29.6002	288.606	-2.84617	10.6164	-1.0572	-1.28831	-1.01365	-1.02278	1.19254	-1.19982	1.29161	1.01732	-1.28386	4.7508	-4.82892	1.35381	3.95769	6.30409
Ta.24963.1.S1_x_at	Ta.24963		HMW-glutenin subunit 1By9	60.4126	13.4533	70.0293	54.2312	302.954	-3.86745	4.82568	-1.09481	-1.26409	-1.13982	-1.06413	1.06173	-1.23422	1.15441	1.13834	-1.15628	6.82297	-5.7893	1.46612	4.8327	7.82978
Ta.131.1.S1_at	Ta.131		LMW-glutenin	58.9214	19.6987	76.7439	47.1775	174.993	-2.33453	3.6865	1.09215	-1.23554	1.1441	1.01052	1.45639	-1.27178	1.37867	1.17108	-2.34098	8.81717	-7.02616	2.32916	4.49876	14.0847
Ta.14625.1.S1_x_at	Ta.55438		LMW-glutenin	106.03	39.8867	120.977	90.853	313.533	-2.42362	3.55081	-1.14169	-1.60789	-1.24489	1.06539	1.28623	-1.42118	1.16805	-1.18556	-2.21866	4.52935	-6.72044	1.21606	4.1128	7.60981
Ta.23142.5.S1_x_at	Ta.62234		LMW-glutenin	57.7883	12.3021	203.027	16.6499	244.203	-1.32488	15.4401	1.03897	1.08261	1.0414	1.00089	-1.09613	1.04923	-1.11765	1.26886	1.14695	4.50146	-2.55007	1.53642	2.86217	4.30257
Ta.24114.1.S1_x_at	Ta.67647	Gliadin	Alpha-gliadin	171.371	48.8534	229.249	123.358	606.118	-2.56621	4.44517	1.04401	-1.32933	1.10171	1.01831	1.53021	-1.37311	1.44096	-1.21837	-1.44653	7.39615	-11.4668	1.00093	7.87714	10.7668
Ta.24114.10.S1_x_at	Ta.28482		Alpha/beta-gliadin	54.0983	10.917	75.6031	42.8975	265.958	-4.0761	6.4174	1.05289	1.23681	1.02159	1.05851	-1.1758	1.23015	-1.19411	1.13031	1.06095	4.26568	-3.06972	1.31879	3.31896	3.88872
Ta.27778.4.S1_x_at	Ta.24085		Alpha-gliadin	284.72	100.743	320.394	277.657	830.193	-2.58684	3.3312	1.3192	-1.00004	1.94903	-1.0696	1.79304	1.09751	1.82664	-1.20646	-1.15097	12.9281	-19.0746	-1.20842	15.845	15.1962
Ta.27778.2.S1_x_at	-		Alpha-gliadin	209.531	66.6699	215.827	220.39	619.861	-3.26102	3.16989	1.47461	1.07532	2.3019	-1.07143	1.82994	1.18616	2.01596	-1.80087	-1.34558	13.4142	-41.3233	-2.15911	32.3188	17.5195
Ta.15268.1.S1_x_at	Ta.63498		Alpha-gliadin	110.28	39.4538	175.897	69.7348	319.671	-1.75461	4.26971	1.0965	1.06154	1.09514	1.08305	1.11047	-1.0192	1.03705	1.08175	1.07155	3.90913	-3.25483	1.07434	3.51893	3.53358
Ta.23896.1.S1_at	---		Omega gliadin	33.0905	25.9473	91.2664	14.2544	40.7319	1.80943	3.41878	1.42733	-1.54	1.68743	1.06521	3.03622	-1.66595	2.65388	1.52832	-1.08387	8.68305	-4.163	2.54725	3.65337	9.94184
Ta.160.1.S1_x_at	Ta.160		Gamma-gliadin	14.6207	19.9797	21.1226	9.11892	11.5154	1.85043	1.2153	1.79234	3.19171	-1.10126	5.27618	1.08039	-1.27991	-3.93705	2.70181	3.3705	6.02553	1.08975	1.76908	3.01375	1.76903
Ta.160.2.S1_x_at	Ta.62230		Gamma-gliadin	13.2605	26.0181	26.9517	5.94834	7.41599	4.2968	1.17507	3.76563	8.86325	-1.03504	13.0044	1.35271	-1.37633	-8.84682	3.5041	5.51991	8.04448	1.56617	2.18868	4.08018	1.42494
Ta.160.3.S1_x_at	Ta.62230		Gamma-gliadin	13.63	25.6712	30.5555	9.47766	5.99548	3.45656	-1.20614	3.57859	8.42178	-1.04536	13.7655	1.32201	-1.33995	-7.27326	3.48722	6.57583	7.82645	1.55041	1.90772	3.5122	1.20961
Ta.28792.1.S1_x_at	Ta.66066		Gamma-gliadin	146.922	38.1601	155.382	135.135	556.7	-3.50416	4.36522	1.00688	-1.40338	1.08966	-1.09479	1.4371	-1.30545	1.54036	2.23958	-1.86039	50.7252	-10.3857	9.34395	5.53826	91.4186
Ta.24114.8.S1_at	Ta.65881		Gamma-gliadin	168.924	43.7318	262.712	108.006	653.46	-2.57563	6.15861	1.0491	-1.17595	1.17569	-1.08186	1.25303	-1.11575	1.32338	1.86292	-1.64578	20.1409	-6.14846	5.59785	3.83238	32.8762
Ta.24114.8.S1_x_at	Ta.55042		Gamma-gliadin	194.759	46.6333	338.459	112	819.744	-2.43386	7.42388	1.06091	-1.17251	1.17312	-1.07186	1.30514	-1.08612	1.38787	1.8284	-1.52399	19.9476	-6.28565	5.2315	4.10693	30.2028
Ta.30782.2.S1_a_at	Ta.50489		Gamma-gliadin	28.1938	13.2877	37.5534	21.3885	60.4504	-1.56728	2.81146	1.221	-1.12012	1.33862	1.09428	1.63107	-1.21214	1.47781	1.47509	1.03816	15.495	-7.37148	2.09333	7.6888	14.9924
Ta.30782.2.S1_x_at	Ta.54480		Gamma-gliadin	51.3117	28.3569	79.9946	35.7338	77.7762	-1.31544	2.66032	1.19447	-1.10463	1.35844	1.02956	1.57837	-1.15553	1.48493	1.3255	1.01722	14.7098	-8.58742	1.7944	8.74256	15.6756
Ta.30782.4.S1_at	Ta.54474		Gamma-gliadin	98.0238	24.3171	186.682	53.442	415.837	-2.14804	7.96872	1.0456	-1.02988	1.24182	-1.14183	1.15391	1.1283	1.38789	1.03095	-1.69726	6.1031	-6.26456	1.77194	3.78184	10.5768
Ta.6175.1.S1_at	Ta.35463		Gamma-gliadin	105.883	36.7271	49.1085	116.204	206.192	-3.3173	2.67148	1.22114	-2.09386	1.42911	-1.01072	2.9057	-1.92036	2.98303	-1.49928	-2.74349	5.5069	-10.497	1.29158	4.03064	13.9725
Ta.6175.1.S1_x_at	Ta.35463		Gamma-gliadin	80.9013	28.6611	58.7877	95.907	238.909	-3.59807	2.95536	1.35262	-1.31614	1.574	1.17042	2.25373	-1.48714	1.81254	-1.16654	-1.83416	5.38913	-7.31177	1.42434	4.09183	11.814
Ta.27712.1.S1_at	Ta.54540		Avenin	86.6276	26.0757	156.059	50.4325	297.201	-1.83196	6.29858	1.10137	1.41518	1.03271	1.18196	-1.17056	1.21105	-1.31177	1.25865	1.30772	7.19079	-4.60709	1.2673	6.10356	5.56738
Ta.27777.1.S2_at	---		Avenin	57.649	18.6356	51.2414	56.9891	158.932	-2.28457	3.03762	1.01017	1.54068	-1.98691	1.48278	-1.33448	1.02229	-2.10747	1.30977	-1.02034	6.33146	-3.0069	1.94427	2.96523	6.13761
Ta.27777.1.S2_s_at	Ta.63018		Avenin	122.615	37.6617	208.374	74.6574	411.715	-1.93122	5.55295	1.14606	1.32422	1.1836	1.14648	-1.0045	1.15405	-1.14537	1.0161	-1.23779	11.5949	-11.8683	1.34286	9.54924	14.4493
Ta.9799.1.S1_at	Ta.9799		Avenin	45.0269	21.9739	30.3081	70.4187	86.5179	-2.81963	1.19854	2.67534	8.77562	-1.00662	7.15763	1.00583	1.03834	-8.44901	2.92062	4.16808	10.2915	-1.16042	2.14867	4.95161	2.38842
Ta.23142.4.S1_s_at	-		Gliadin/avenin	175.89	41.1881	179.305	196.017	715.59	-3.82694	3.99847	1.00226	1.00415	-1.04623	1.03879	1.00031	-1.04791	-1.05037	1.01646	-1.07126	5.14955	-4.88996	1.12512	4.74328	5.34605
Ta.23142.11.S1_x_at	-		Gliadin/avenin	124.135	39.0736	98.8679	143.719	417.716	-3.85532	2.84428	1.06745	1.05028	1.02684	1.08858	1.05279	-1.04836	-1.05765	-1.08018	-1.15731	5.63856	-7.06066	1.00661	6.11349	6.73915
Ta.2415.2.S1_a_at	---		Gliadin/avenin	17.4087	14.7531	46.0705	7.36646	18.8	1.91297	2.45167	2.11825	1.29016	4.53118	-1.09163	3.32358	1.34077	3.50107	-1.08974	-2.62206	5.51433	-5.49047	2.08614	2.08789	14.2205
