# Supplementary material for: Genome-wide transcriptome study in wheat identified candidate genes related to processing quality, majority of them showing interaction (quality x development) and having temporal and spatial distributions
Source: BMC Genomics. 2014 Jan 16;15:29. doi: 10.1186/1471-2164-15-29 (PMC3897974; doi:10.1186/1471-2164-15-29)
Supplement: Additional file 5 — Details of the probe sets in each of the five clusters identified through cluster analysis for quality, seed development, and interaction (quality x seed development). Sheet 1: Details of five clusters of 110 probe sets whose expressions changed due to quality between good and poor quality wheat varieties. Sheet 2: Details of five clusters of 219 probe sets whose expressions changed due to seed development namely 7, 14 and 28 days after anthesis (DAA). Sheet 3: Details of five clusters of 85 probe sets whose expressions changed due to interaction (quality x seed development). [file 1471-2164-15-29-S5.xlsx]

## Sheet: Sheet 1
Additional file 5: Cluster analysis assuming five clusters of 110 probe sets whose expressions changed due to quality between good and poor quality wheat varieties
Cluster #	Probe ID	Putative gene function
I	Ta.27445.1.S1_at	Cell division protease ftsH-like protein, chloroplastic [Aegilops tauschii]
I	Ta.23013.3.S1_s_at	Hypothetical protein TRIUR3_09069 [Triticum urartu]
I	Ta.1345.2.S1_x_at	14 kDa proline-rich protein DC2.15 [Triticum urartu]
I	Ta.1345.1.S1_x_at	14 kDa proline-rich protein DC2.15 [Triticum urartu]
I	Ta.8883.2.S1_at	Hypothetical protein F775_27368 [Aegilops tauschii]
I	Ta.5243.2.S1_a_at	Hypothetical protein TRIUR3_06223 [Triticum urartu]
I	Ta.2434.3.A1_at	S-formylglutathione hydrolase [Aegilops tauschii]
I	Ta.5278.1.S1_at	Hypothetical protein TRIUR3_04715 [Triticum urartu]
I	Ta.5129.2.A1_a_at	Heat stress transcription factor A-9 [Aegilops tauschii]
I	Ta.7509.3.S1_at	Hypothetical protein F775_05928 [Aegilops tauschii]
I	Ta.21787.1.S1_at	Aspartic proteinase nepenthesin-1 [Triticum urartu]
I	TaAffx.104444.1.S1_at	No significant similarity found
I	Ta.22853.1.S1_at	Hypothetical protein F775_27669 [Aegilops tauschii]
I	Ta.8621.1.S1_at	Hypothetical protein F775_43701 [Aegilops tauschii]
I	Ta.14507.2.S1_at	Cytosolic Fe-S cluster assembly factor NUBP1-like protein [Triticum urartu]
I	Ta.4497.1.S1_at	Hypothetical protein TRIUR3_27348 [Triticum urartu]
I	TaAffx.118782.1.A1_at	Putative disease resistance protein RGA4 [Triticum urartu]
I	Ta.12764.1.A1_at	Peroxisomal multifunctional enzyme type 2 [Aegilops tauschii]
I	Ta.1622.2.S1_at	No significant similarity found
I	TaAffx.80038.1.S1_at	Hypothetical protein TRIUR3_13205 [Triticum urartu]
II	Ta.2415.2.S1_a_at	gliadin/avenin-like seed protein [Triticum aestivum]
II	Ta.3527.1.S1_at	Hypothetical protein TRIUR3_34067 [Triticum urartu]
II	Ta.7430.1.S1_at	GATA transcription factor 17 [Triticum urartu]
II	Ta.28744.1.S1_at	Hypothetical protein F775_23873 [Aegilops tauschii]
II	Ta.7158.1.S1_at	Hypothetical protein TRIUR3_24125 [Triticum urartu]
II	Ta.24736.1.S1_at	Hypothetical protein F775_43830 [Aegilops tauschii]
II	Ta.24218.1.S1_at	Hypothetical protein TRIUR3_02605 [Triticum urartu]
II	Ta.28759.1.A1_at	Hypothetical protein F775_09062 [Aegilops tauschii]
II	Ta.21106.1.A1_at	Hypothetical protein TRIUR3_30277 [Triticum urartu]
II	Ta.7825.1.S1_s_at	No significant similarity found
II	Ta.9809.2.S1_at	Beta-fructofuranosidase, insoluble isoenzyme 4 [Aegilops tauschii]
II	TaAffx.78552.1.S1_at	Hypothetical protein TRIUR3_27901 [Triticum urartu]
II	TaAffx.78552.1.S1_x_at	Hypothetical protein TRIUR3_27901 [Triticum urartu]
II	Ta.9888.1.A1_at	Hypothetical protein F775_26991 [Aegilops tauschii]
II	Ta.10028.1.S1_at	Alpha-amylase/subtilisin inhibitor [Triticum urartu]
II	TaAffx.128648.2.A1_at	2'-deoxymugineic-acid 2'-dioxygenase [Triticum urartu]
II	TaAffx.91902.1.A1_at	No significant similarity found
II	Ta.23352.1.S1_at	Putative serine/threonine-protein kinase-like protein CCR3 [Aegilops tauschii]
II	Ta.11896.1.A1_s_at	Hypothetical protein TRIUR3_24659 [Triticum urartu]
II	TaAffx.5496.1.S1_at	Hypothetical protein TRIUR3_29836 [Triticum urartu]
II	Ta.19222.1.S1_at	Hypothetical protein F775_11525 [Aegilops tauschii]
II	Ta.19222.1.S1_x_at	No significant similarity found
III	Ta.24114.7.A1_at	granule-bound starch synthase I [Triticum aestivum]
III	Ta.14489.1.S1_at	pTACR7 [Triticum aestivum]
III	Ta.4957.1.S1_at	Peroxisomal acyl-coenzyme A oxidase 1 [Triticum urartu]
III	Ta.6984.1.A1_at	Chromodomain-helicase-DNA-binding protein 4 [Triticum urartu]
III	TaAffx.80118.1.S1_at	Hypothetical protein TRIUR3_25902 [Triticum urartu]
III	Ta.2025.1.S1_at	Hypothetical protein TRIUR3_06809 [Triticum urartu]
III	Ta.14446.1.A1_at	Hypothetical protein TRIUR3_05569 [Triticum urartu]
IV	Ta.23681.1.S1_a_at	Hypothetical protein F775_24401 [Aegilops tauschii]
IV	Ta.23366.2.S1_at	Peroxidase 66 [Triticum urartu]
IV	Ta.23366.2.S1_x_at	Peroxidase 66 [Triticum urartu]
IV	TaAffx.109582.1.S1_s_at	LRR receptor-like serine/threonine-protein kinase FLS2 [Triticum urartu]
IV	Ta.12328.2.A1_at	Hypothetical protein F775_32343 [Aegilops tauschii]
IV	Ta.14050.1.S1_at	Hypothetical protein F775_27373 [Aegilops tauschii]
IV	Ta.5785.1.S1_at	Hypothetical protein TRIUR3_27988 [Triticum urartu]
IV	TaAffx.111195.1.S1_at	zf-MYND domain-containing protein [Triticum aestivum]
IV	Ta.14723.1.S1_at	Hypothetical protein TRIUR3_33733 [Triticum urartu]
IV	TaAffx.112770.1.S1_at	Retrovirus-related Pol polyprotein from transposon TNT 1-94 [Triticum urartu]
IV	TaAffx.112770.1.S1_x_at	Retrovirus-related Pol polyprotein from transposon TNT 1-94 [Triticum urartu]
IV	TaAffx.109268.1.S1_x_at	TaCBF11 [Triticum aestivum]
IV	TaAffx.27375.1.S1_at	General transcription factor IIF subunit 2 [Triticum urartu]
IV	TaAffx.86295.1.S1_at	zf-MYND domain-containing protein [Triticum aestivum]
IV	TaAffx.5865.2.A1_at	Hypothetical protein TRIUR3_27593 [Triticum urartu]
IV	TaAffx.31445.1.S1_at	No significant similarity found
IV	TaAffx.30606.1.S1_at	Katanin p80 WD40 repeat-containing subunit B1-like protein 1 [Triticum urartu]
IV	TaAffx.6814.1.S1_at	Wall-associated receptor kinase 5 [Aegilops tauschii]
IV	TaAffx.27343.2.S1_at	Serine/threonine-protein phosphatase 7 long form-like protein [Triticum urartu]
IV	TaAffx.82110.1.S1_at	Hypothetical protein TRIUR3_18607 [Triticum urartu]
IV	TaAffx.108987.1.S1_at	DNA-directed RNA polymerase subunit beta [Triticum urartu]
V	Ta.24114.1.S1_x_at	alpha-gliadin protein [Triticum dicoccoides]
V	Ta.15268.1.S1_x_at	alpha-gliadin [Triticum aestivum]
V	Ta.27778.4.S1_x_at	alpha-gliadin [Triticum aestivum]
V	Ta.160.1.S1_x_at	gamma-gliadin, partial [Triticum aestivum]
V	Ta.28792.1.S1_x_at	gamma-gliadin [Triticum aestivum]
V	Ta.131.1.S1_at	LMW-glutenin subunit, partial [Triticum aestivum]
V	Ta.24298.1.S1_x_at	HMW-glutenin subunit Dx5 [Triticum aestivum]
V	Ta.14625.1.S1_x_at	LMW-glutenin [Triticum aestivum]
V	Ta.27712.1.S1_at	avenin-like protein [Triticum aestivum]
V	Ta.24963.1.S1_x_at	truncated HMW-glutenin subunit 1By9 [Triticum aestivum subsp. tibeticum]
V	Ta.27777.1.S2_at	Avenin-like b1
V	Ta.27777.1.S2_s_at	Avenin-like b1;
V	Ta.10170.1.S1_at	Trypsin inhibitor CMc [Aegilops tauschii]
V	Ta.27780.2.A1_a_at	Beta-amylase [Triticum urartu]
V	Ta.27780.2.A1_x_at	Beta-amylase [Triticum urartu]
V	Ta.27780.1.S1_x_at	Beta-amylase [Aegilops tauschii]
V	Ta.27778.2.S1_x_at	alpha-gliadin [Triticum aestivum]
V	Ta.160.2.S1_x_at	gamma-gliadin, partial [Triticum aestivum]
V	Ta.160.3.S1_x_at	gamma-gliadin, partial [Triticum aestivum]
V	Ta.24114.8.S1_at	gamma-gliadin [Triticum aestivum]
V	Ta.24114.8.S1_x_at	gamma-gliadin [Triticum aestivum]
V	Ta.30782.2.S1_a_at	gamma-gliadin [Triticum aestivum]
V	Ta.30782.2.S1_x_at	gamma-gliadin [Triticum aestivum]
V	Ta.12643.5.S1_x_at	No significant similarity found
V	Ta.23142.5.S1_x_at	LMW-glutenin [Triticum aestivum]
V	Ta.23142.4.S1_s_at	gliadin/avenin-like seed protein [Triticum aestivum]
V	Ta.30782.4.S1_at	gamma gliadin [Triticum aestivum]
V	Ta.24114.10.S1_x_at	alpha/beta-gliadin [Triticum aestivum]
V	Ta.27780.3.S1_x_at	beta-amylase, partial [Triticum aestivum]
V	Ta.23896.1.S1_at	omega gliadin [Triticum aestivum]
V	Ta.23142.11.S1_x_at	gliadin/avenin-like seed protein [Triticum aestivum]
V	Ta.6018.1.S1_x_at	Hypothetical protein TRIUR3_12951 [Triticum urartu]
V	Ta.6175.1.S1_at	gamma-gliadin [Triticum aestivum]
V	Ta.6175.1.S1_x_at	gamma-gliadin [Triticum aestivum]
V	Ta.24550.1.S1_s_at	Hypothetical protein F775_05934 [Aegilops tauschii]
V	Ta.9799.1.S1_at	avenin-like protein [Triticum aestivum]
V	Ta.25839.1.A1_a_at	Hypothetical protein F775_04832 [Aegilops tauschii]
V	Ta.24550.2.S1_at	Hypothetical protein TRIUR3_13108 [Triticum urartu]
V	Ta.24550.2.S1_s_at	Hypothetical protein TRIUR3_13108 [Triticum urartu]
V	Ta.13439.1.S1_a_at	RecName: Full=Bowman-Birk type trypsin inhibitor; Short=WTI

## Sheet: Sheet 2
Cluster analysis assuming five clusters of 219 probe sets whose expressions changed due to seed developmental stages namely 7, 14 and 28 DAA
Cluster #	Probe ID	Putative gene function
I	Ta.9990.1.S1_at	Endoglucanase 11 [Triticum urartu]
I	Ta.9990.1.S1_x_at	Endoglucanase 11 [Triticum urartu]
I	Ta.7158.1.S1_at	Hypothetical protein TRIUR3_24125 [Triticum urartu]
I	Ta.24736.1.S1_at	Hypothetical protein F775_43830 [Aegilops tauschii]
I	Ta.9809.1.A1_at	Beta-fructofuranosidase, insoluble isoenzyme 4 [Aegilops tauschii]
I	Ta.792.1.S1_at	Aspartic proteinase nepenthesin-2 [Triticum urartu]
I	Ta.18957.1.S1_at	Hypothetical protein F775_02836 [Aegilops tauschii]
I	Ta.18957.1.S1_x_at	Hypothetical protein F775_02836 [Aegilops tauschii]
I	Ta.22925.1.S1_at	Bowman-Birk type trypsin inhibitor [Triticum urartu]
I	Ta.7825.1.S1_s_at	No significant similarity found
I	Ta.9809.2.S1_at	Beta-fructofuranosidase, insoluble isoenzyme 4 [Aegilops tauschii]
I	TaAffx.24287.1.S1_at	Hypothetical protein F775_28674 [Aegilops tauschii]
I	Ta.9888.1.A1_at	Hypothetical protein F775_26991 [Aegilops tauschii]
I	Ta.10028.1.S1_at	Alpha-amylase/subtilisin inhibitor [Triticum urartu]
I	TaAffx.5496.1.S1_at	Hypothetical protein TRIUR3_29836 [Triticum urartu]
I	Ta.19222.1.S1_at	Hypothetical protein F775_11525 [Aegilops tauschii]
II	TaAffx.144000.1.S1_x_at	Hypothetical protein TRIUR3_19989 [Triticum urartu]
II	Ta.23141.1.S1_at	puroindoline a [Triticum aestivum]
II	Ta.3527.1.S1_at	Hypothetical protein TRIUR3_34067 [Triticum urartu]
II	Ta.28744.1.S1_at	Hypothetical protein F775_23873 [Aegilops tauschii]
II	Ta.23681.1.S1_a_at	Hypothetical protein F775_24401 [Aegilops tauschii]
II	Ta.23366.2.S1_at	Peroxidase 66 [Triticum urartu]
II	Ta.23366.2.S1_x_at	Peroxidase 66 [Triticum urartu]
II	TaAffx.109582.1.S1_s_at	LRR receptor-like serine/threonine-protein kinase FLS2 [Triticum urartu]
II	Ta.12328.2.A1_at	Hypothetical protein F775_32343 [Aegilops tauschii]
II	Ta.21106.1.A1_at	Hypothetical protein TRIUR3_30277 [Triticum urartu]
II	Ta.21488.1.A1_x_at	No significant similarity found
II	TaAffx.74416.2.S1_at	Putative protein phosphatase 2C 64 [Triticum urartu]
II	TaAffx.65642.1.S1_at	No significant similarity found
II	TaAffx.131916.5.S1_at	Hypothetical protein TRIUR3_11624 [Triticum urartu]
II	Ta.5847.1.S1_at	Universal stress protein A-like protein [Triticum urartu]
II	Ta.5847.1.S1_x_at	Universal stress protein A-like protein [Triticum urartu]
II	Ta.5785.1.S1_at	Hypothetical protein TRIUR3_27988 [Triticum urartu]
II	TaAffx.128648.2.A1_at	2'-deoxymugineic-acid 2'-dioxygenase [Triticum urartu]
II	Ta.1622.2.S1_at	No significant similarity found
II	TaAffx.111195.1.S1_at	zf-MYND domain-containing protein [Triticum aestivum]
II	Ta.14723.1.S1_at	Hypothetical protein TRIUR3_33733 [Triticum urartu]
II	TaAffx.112770.1.S1_at	Retrovirus-related Pol polyprotein from transposon TNT 1-94 [Triticum urartu]
II	TaAffx.112770.1.S1_x_at	Retrovirus-related Pol polyprotein from transposon TNT 1-94 [Triticum urartu]
II	TaAffx.109268.1.S1_at	TaCBF11 [Triticum aestivum]
II	TaAffx.109268.1.S1_x_at	TaCBF11 [Triticum aestivum]
II	TaAffx.25602.1.S1_s_at	Hypothetical protein TRIUR3_07329 [Triticum urartu]
II	TaAffx.27375.1.S1_at	General transcription factor IIF subunit 2 [Triticum urartu]
II	TaAffx.86295.1.S1_at	zf-MYND domain-containing protein [Triticum aestivum]
II	TaAffx.5865.2.A1_at	Hypothetical protein TRIUR3_27593 [Triticum urartu]
II	TaAffx.31445.1.S1_at	No significant similarity found
II	TaAffx.30606.1.S1_at	Katanin p80 WD40 repeat-containing subunit B1-like protein 1 [Triticum urartu]
II	TaAffx.6814.1.S1_at	Wall-associated receptor kinase 5 [Aegilops tauschii]
II	TaAffx.110627.1.S1_at	No significant similarity found
II	TaAffx.27343.2.S1_at	Serine/threonine-protein phosphatase 7 long form-like protein [Triticum urartu]
II	TaAffx.82110.1.S1_at	Hypothetical protein TRIUR3_18607 [Triticum urartu]
II	TaAffx.108987.1.S1_at	DNA-directed RNA polymerase subunit beta [Triticum urartu]
III	Ta.22828.2.S1_at	Putative lipoxygenase 3 [Triticum urartu]
III	Ta.24114.7.A1_at	granule-bound starch synthase I [Triticum aestivum]
III	Ta.23013.3.S1_s_at	Hypothetical protein TRIUR3_09069 [Triticum urartu]
III	Ta.28368.2.S1_at	type 1 non specific lipid transfer protein precursor [Triticum aestivum]
III	Ta.1345.2.S1_x_at	14 kDa proline-rich protein DC2.15 [Triticum urartu]
III	Ta.1345.1.S1_x_at	14 kDa proline-rich protein DC2.15 [Triticum urartu]
III	Ta.14489.1.S1_at	pTACR7 [Triticum aestivum]
III	Ta.4957.1.S1_at	Peroxisomal acyl-coenzyme A oxidase 1 [Triticum urartu]
III	Ta.5243.2.S1_a_at	Hypothetical protein TRIUR3_06223 [Triticum urartu]
III	Ta.556.2.A1_at	Hypothetical protein TRIUR3_35361 [Triticum urartu]
III	Ta.6984.1.A1_at	Chromodomain-helicase-DNA-binding protein 4 [Triticum urartu]
III	TaAffx.80118.1.S1_at	Hypothetical protein TRIUR3_25902 [Triticum urartu]
III	Ta.5129.2.A1_a_at	Heat stress transcription factor A-9 [Aegilops tauschii]
III	Ta.20949.1.A1_at	Lactoylglutathione lyase [Triticum urartu]
III	Ta.21787.1.S1_at	Aspartic proteinase nepenthesin-1 [Triticum urartu]
III	Ta.27768.1.S1_at	Hypothetical protein F775_28945 [Aegilops tauschii]
III	TaAffx.104444.1.S1_at	No significant similarity found
III	Ta.22853.1.S1_at	Hypothetical protein F775_27669 [Aegilops tauschii]
III	Ta.2025.1.S1_at	Hypothetical protein TRIUR3_06809 [Triticum urartu]
III	Ta.8621.1.S1_at	Hypothetical protein F775_43701 [Aegilops tauschii]
III	TaAffx.128418.15.S1_s_at	No significant similarity found
III	Ta.4497.1.S1_at	Hypothetical protein TRIUR3_27348 [Triticum urartu]
III	TaAffx.118782.1.A1_at	Putative disease resistance protein RGA4 [Triticum urartu]
III	Ta.12764.1.A1_at	Peroxisomal multifunctional enzyme type 2 [Aegilops tauschii]
III	Ta.16059.1.S1_x_at	chitinase II precursor [Triticum aestivum]
III	TaAffx.4544.2.S1_s_at	cytochrome c heme attachment protein (chloroplast) [Aegilops speltoides]
III	TaAffx.132743.10.S1_at	ent-copalyl diphosphate synthase [Triticum aestivum]
III	TaAffx.80038.1.S1_at	Hypothetical protein TRIUR3_13205 [Triticum urartu]
III	TaAffx.51309.1.S1_at	60S ribosomal protein L4-1 [Triticum urartu]
IV	Ta.10140.1.S1_at	peroxidase 1 [Triticum aestivum]
IV	Ta.1308.1.S1_at	beta purothionin [Triticum urartu]
IV	Ta.1308.1.S1_x_at	beta purothionin [Triticum urartu]
IV	Ta.2446.1.S1_a_at	Alpha-amylase/trypsin inhibitor CM2
IV	Ta.2446.1.S1_at	Alpha-amylase/trypsin inhibitor CM2
IV	Ta.2446.1.S1_x_at	putative alpha-amylase inhibitor CM2, partial [Triticum aestivum]
IV	Ta.817.1.S1_a_at	Alpha-amylase/trypsin inhibitor CM3
IV	Ta.2446.2.S1_at	alpha amylase inhibitor CM1, partial [Triticum aestivum]
IV	Ta.23798.1.S1_at	CM 17 protein precursor [Triticum aestivum]
IV	Ta.23798.1.S1_s_at	CM 17 protein precursor [Triticum aestivum]
IV	Ta.23967.1.S1_s_at	alpha purothionin [Triticum aestivum]
IV	Ta.23967.1.S1_x_at	alpha purothionin [Triticum aestivum]
IV	Ta.840.1.S1_at	15kDa grain softness protein [Triticum aestivum]
IV	Ta.91.1.S1_at	alpha-1 purothionin [Triticum aestivum]
IV	Ta.10170.1.S1_at	Trypsin inhibitor CMc [Aegilops tauschii]
IV	Ta.58.1.S1_at	Alpha-amylase/trypsin inhibitor CM16
IV	Ta.9233.2.S1_a_at	27k protein [Triticum aestivum]
IV	Ta.9233.1.S1_at	27k protein [Triticum aestivum]
IV	Ta.27107.1.S1_at	Glucan endo-1,3-beta-glucosidase GIV [Aegilops tauschii]
IV	Ta.242.2.S1_at	Hypothetical protein TRIUR3_24082 [Triticum urartu]
IV	Ta.23141.2.S1_at	dimeric alpha-amylase inhibitor [Triticum aestivum]
IV	Ta.23141.3.S1_x_at	dimeric alpha-amylase inhibitor [Triticum aestivum]
IV	Ta.22918.1.S1_x_at	Hypothetical protein F775_43830 [Aegilops tauschii]
IV	Ta.885.1.S1_at	Protein SRG1 [Aegilops tauschii]
IV	Ta.905.2.S1_at	Avenin-like a1
IV	Ta.1549.1.S1_at	Aspartic proteinase oryzasin-1 [Triticum urartu]
IV	Ta.27778.6.S1_x_at	alpha-gliadin [Triticum aestivum]
IV	Ta.2415.2.S1_x_at	gliadin/avenin-like seed protein [Triticum aestivum]
IV	Ta.2415.1.S1_at	gliadin/avenin-like seed protein [Triticum aestivum]
IV	Ta.7756.2.S1_a_at	Bowman-Birk trypsin inhibitor-like protein
IV	Ta.7756.2.S1_x_at	Bowman-Birk trypsin inhibitor-like protein
IV	Ta.24547.1.S1_at	Hypothetical protein TRIUR3_13855 [Triticum urartu]
IV	Ta.9799.1.S1_at	avenin-like protein [Triticum aestivum]
IV	Ta.9884.1.S1_at	Hypothetical protein F775_30947 [Aegilops tauschii]
IV	Ta.9884.1.S1_x_at	Hypothetical protein F775_30947 [Aegilops tauschii]
IV	Ta.10018.1.S1_at	Hypothetical protein F775_27244 [Aegilops tauschii]
IV	Ta.25839.1.A1_a_at	Hypothetical protein F775_04832 [Aegilops tauschii]
IV	Ta.1550.1.S1_at	trypsin inhibitor CMx precursor - wheat
IV	Ta.14111.1.S1_at	Hypothetical protein TRIUR3_06942 [Triticum urartu]
IV	Ta.14111.1.S1_x_at	Hypothetical protein TRIUR3_06942 [Triticum urartu]
IV	Ta.13439.1.S1_a_at	RecName: Full=Bowman-Birk type trypsin inhibitor; Short=WTI
IV	Ta.1545.1.S1_at	Stem 28 kDa glycoprotein [Triticum urartu]
IV	Ta.22864.1.S1_a_at	Hypothetical protein F775_27244 [Aegilops tauschii]
IV	Ta.14039.1.S1_x_at	Hypothetical protein F775_05051 [Aegilops tauschii]
IV	Ta.14039.2.S1_x_at	Hypothetical protein TRIUR3_01199 [Triticum urartu]
IV	Ta.14614.1.S1_at	putative puroindoline-like protein [Triticum aestivum]
IV	Ta.22038.1.S1_at	Non-specific lipid-transfer protein 2G [Aegilops tauschii]
IV	Ta.10826.2.A1_x_at	NAC transcription factor NAM [Triticum aestivum]
IV	Ta.10147.2.S1_x_at	Hypothetical protein F775_30642 [Aegilops tauschii]
IV	TaAffx.24287.1.S1_s_at	Hypothetical protein F775_28674 [Aegilops tauschii]
IV	TaAffx.78552.1.S1_at	Hypothetical protein TRIUR3_27901 [Triticum urartu]
IV	TaAffx.42864.3.S1_x_at	Avenin-like a6;
IV	Ta.9940.1.A1_at	gamma-gliadin [Triticum aestivum]
IV	TaAffx.38359.1.S1_at	Non-specific lipid-transfer protein 2G [Aegilops tauschii]
IV	Ta.6175.2.A1_x_at	gamma-gliadin [Triticum aestivum]
IV	Ta.2415.3.S1_x_at	gliadin/avenin-like seed protein [Triticum aestivum]
V	Ta.24114.1.S1_x_at	alpha-gliadin protein [Triticum dicoccoides]
V	Ta.6699.1.S1_at	alpha-gliadin [Triticum aestivum]
V	Ta.15268.1.S1_x_at	alpha-gliadin [Triticum aestivum]
V	Ta.27778.4.S1_x_at	alpha-gliadin [Triticum aestivum]
V	Ta.14503.1.S1_at	Cys peroxiredoxin PER1
V	Ta.160.1.S1_x_at	gamma-gliadin, partial [Triticum aestivum]
V	Ta.24969.1.S1_s_at	low-molecular-weight glutenin subunit [Triticum aestivum]
V	Ta.28792.1.S1_x_at	gamma-gliadin [Triticum aestivum]
V	Ta.30756.1.S1_x_at	LMW-glutenin subunit group 3 type II [Triticum aestivum]
V	Ta.131.1.S1_at	LMW-glutenin subunit, partial [Triticum aestivum]
V	Ta.23142.1.S1_x_at	LMW-glutenin [Triticum aestivum]
V	Ta.24298.1.S1_x_at	HMW-glutenin subunit Dx5 [Triticum aestivum]
V	Ta.1315.1.S1_at	monomeric alpha-amylase inhibitor [Triticum aestivum]
V	Ta.115.1.S1_at	puroindoline b protein [Triticum aestivum]
V	Ta.1314.1.S1_s_at	Serpin-Z1B [Aegilops tauschii]
V	Ta.14625.1.S1_x_at	LMW-glutenin [Triticum aestivum]
V	Ta.27712.1.S1_at	avenin-like protein [Triticum aestivum]
V	Ta.24963.1.S1_x_at	truncated HMW-glutenin subunit 1By9 [Triticum aestivum subsp. tibeticum]
V	Ta.27777.1.S2_at	Avenin-like b1
V	Ta.27777.1.S2_s_at	Avenin-like b1;
V	Ta.2448.1.S1_at	avenin-like protein [Triticum aestivum]
V	Ta.20518.1.S1_at	Endogenous alpha-amylase/subtilisin inhibitor
V	Ta.69.2.S1_x_at	15kDa grain softness protein [Triticum aestivum]
V	Ta.23142.6.S1_x_at	LMW-glutenin subunit B3-2 [Triticum aestivum]
V	Ta.13254.1.S1_x_at	high molecular weight glutenin y-type, partial [Triticum aestivum]
V	Ta.9402.1.S1_at	19 kDa globulin [Triticum aestivum]
V	Ta.9402.1.S1_x_at	19 kDa globulin [Triticum aestivum]
V	Ta.27780.2.A1_a_at	Beta-amylase [Triticum urartu]
V	Ta.27780.2.A1_x_at	Beta-amylase [Triticum urartu]
V	Ta.27780.1.S1_x_at	Beta-amylase [Aegilops tauschii]
V	Ta.19.1.S1_at	type V Thionin [Aegilops tauschii]
V	Ta.27778.2.S1_x_at	alpha-gliadin [Triticum aestivum]
V	Ta.1257.2.A1_x_at	truncated HMW-glutenin subunit 1By9 [Triticum aestivum subsp. yunnanense]
V	Ta.27386.1.S1_x_at	HMW-glutenin subunit Ax2* [Triticum aestivum]
V	TaAffx.128418.2.S1_x_at	gamma-gliadin [Triticum aestivum]
V	Ta.28466.1.S1_at	PUP88 protein; member of trypsin/a-amylase inhibitors family from cereals [Triticum aestivum]
V	Ta.160.2.S1_x_at	gamma-gliadin, partial [Triticum aestivum]
V	TaAffx.120246.1.S1_x_at	glutenin high molecular weight subunit [Triticum aestivum]
V	Ta.160.3.S1_x_at	gamma-gliadin, partial [Triticum aestivum]
V	Ta.24114.8.S1_at	gamma-gliadin [Triticum aestivum]
V	Ta.24114.8.S1_x_at	gamma-gliadin [Triticum aestivum]
V	Ta.30782.2.S1_a_at	gamma-gliadin [Triticum aestivum]
V	Ta.30782.2.S1_x_at	gamma-gliadin [Triticum aestivum]
V	Ta.12643.5.S1_x_at	No significant similarity found
V	Ta.23142.5.S1_x_at	LMW-glutenin [Triticum aestivum]
V	Ta.23142.4.S1_s_at	gliadin/avenin-like seed protein [Triticum aestivum]
V	Ta.30782.4.S1_at	gamma gliadin [Triticum aestivum]
V	Ta.14625.2.S1_x_at	low molecular weight glutenin subunit [Triticum aestivum]
V	Ta.154.5.S1_x_at	Globulin-1 S allele [Triticum urartu]
V	Ta.24114.10.S1_x_at	alpha/beta-gliadin [Triticum aestivum]
V	Ta.24114.11.S1_x_at	alpha/beta-gliadin [Triticum aestivum]
V	Ta.13400.2.A1_at	tonoplast intrinsic protein 3;1 [Triticum aestivum]
V	Ta.1411.1.S1_s_at	trypsin inhibitor [Triticum monococcum subsp. monococcum]
V	Ta.6210.1.S1_at	Hypothetical protein TRIUR3_17216 [Triticum urartu]
V	Ta.23142.7.S1_x_at	gamma gliadin [Triticum aestivum]
V	Ta.27780.3.S1_x_at	beta-amylase, partial [Triticum aestivum]
V	Ta.23896.1.S1_at	omega gliadin [Triticum aestivum]
V	Ta.23142.8.S1_x_at	LMW-glutenin subunit [Triticum aestivum]
V	Ta.30782.9.S1_x_at	gamma-gliadin [Triticum aestivum]
V	Ta.24114.14.S1_x_at	gamma-gliadin [Triticum aestivum]
V	Ta.23142.10.S1_x_at	gamma-gliadin/LMW-glutenin chimera Ch5 precursor [Triticum aestivum]
V	Ta.24114.15.A1_x_at	alpha-gliadin [Triticum aestivum]
V	Ta.23142.11.S1_x_at	gliadin/avenin-like seed protein [Triticum aestivum]
V	Ta.21933.1.S1_a_at	putative oleosin [Triticum aestivum]
V	Ta.20517.1.S1_a_at	Hypothetical protein F775_52412 [Aegilops tauschii]
V	Ta.6018.1.S1_x_at	Hypothetical protein TRIUR3_12951 [Triticum urartu]
V	Ta.6175.1.S1_at	gamma-gliadin [Triticum aestivum]
V	Ta.6175.1.S1_x_at	gamma-gliadin [Triticum aestivum]
V	Ta.24550.1.S1_s_at	Hypothetical protein F775_05934 [Aegilops tauschii]
V	Ta.25258.1.S1_at	Protein CUP-SHAPED COTYLEDON 2 [Aegilops tauschii]
V	Ta.20517.3.S1_x_at	Hypothetical protein TRIUR3_22438 [Triticum urartu]
V	Ta.24550.2.S1_at	Hypothetical protein TRIUR3_13108 [Triticum urartu]
V	Ta.24550.2.S1_s_at	Hypothetical protein TRIUR3_13108 [Triticum urartu]
V	Ta.24550.2.S1_x_at	Hypothetical protein TRIUR3_13108 [Triticum urartu]
V	Ta.9999.1.S1_at	serpin 2 [Triticum aestivum]
V	Ta.1480.2.S1_a_at	Hypothetical protein F775_25878 [Aegilops tauschii]
V	Ta.1480.2.S1_x_at	Hypothetical protein F775_25878 [Aegilops tauschii]
V	Ta.1480.1.S1_x_at	Hypothetical protein F775_25878 [Aegilops tauschii]
V	TaAffx.4219.1.S1_at	Hypothetical protein F775_26803 [Aegilops tauschii]
V	Ta.10826.1.A1_a_at	Protein CUP-SHAPED COTYLEDON 2 [Aegilops tauschii]
V	Ta.25057.1.S1_at	No significant similarity found
V	TaAffx.52381.1.S1_at	triticin [Triticum aestivum]

## Sheet: Sheet 3
Cluster analysis assuming five clusters of 85 probe sets whose expressions changed due to interaction of quality and seed developmental stage
Cluster #	Probe ID	Putative gene function
I	Ta.22828.2.S1_at	Putative lipoxygenase 3 [Triticum urartu]
I	Ta.23013.3.S1_s_at	Hypothetical protein TRIUR3_09069 [Triticum urartu]
I	Ta.28368.2.S1_at	type 1 non specific lipid transfer protein precursor [Triticum aestivum]
I	Ta.1345.2.S1_x_at	14 kDa proline-rich protein DC2.15 [Triticum urartu]
I	Ta.1345.1.S1_x_at	14 kDa proline-rich protein DC2.15 [Triticum urartu]
I	Ta.21787.1.S1_at	Aspartic proteinase nepenthesin-1 [Triticum urartu]
I	Ta.27768.1.S1_at	Hypothetical protein F775_28945 [Aegilops tauschii]
I	Ta.22853.1.S1_at	Hypothetical protein F775_27669 [Aegilops tauschii]
I	Ta.8621.1.S1_at	Hypothetical protein F775_43701 [Aegilops tauschii]
I	TaAffx.128418.15.S1_s_at	No significant similarity found
I	Ta.4497.1.S1_at	Hypothetical protein TRIUR3_27348 [Triticum urartu]
I	TaAffx.118782.1.A1_at	Putative disease resistance protein RGA4 [Triticum urartu]
I	Ta.12764.1.A1_at	Peroxisomal multifunctional enzyme type 2 [Aegilops tauschii]
I	Ta.16059.1.S1_x_at	chitinase II precursor [Triticum aestivum]
I	TaAffx.4544.2.S1_s_at	cytochrome c heme attachment protein (chloroplast) [Aegilops speltoides]
I	TaAffx.132743.10.S1_at	ent-copalyl diphosphate synthase [Triticum aestivum]
I	TaAffx.80038.1.S1_at	Hypothetical protein TRIUR3_13205 [Triticum urartu]
II	Ta.24114.1.S1_x_at	alpha-gliadin protein [Triticum dicoccoides]
II	Ta.15268.1.S1_x_at	alpha-gliadin [Triticum aestivum]
II	Ta.27778.4.S1_x_at	alpha-gliadin [Triticum aestivum]
II	Ta.14503.1.S1_at	Cys peroxiredoxin PER1
II	Ta.24969.1.S1_s_at	low-molecular-weight glutenin subunit [Triticum aestivum]
II	Ta.28792.1.S1_x_at	gamma-gliadin [Triticum aestivum]
II	Ta.131.1.S1_at	LMW-glutenin subunit, partial [Triticum aestivum]
II	Ta.24298.1.S1_x_at	HMW-glutenin subunit Dx5 [Triticum aestivum]
II	Ta.14625.1.S1_x_at	LMW-glutenin [Triticum aestivum]
II	Ta.27712.1.S1_at	avenin-like protein [Triticum aestivum]
II	Ta.24963.1.S1_x_at	truncated HMW-glutenin subunit 1By9 [Triticum aestivum subsp. tibeticum]
II	Ta.27777.1.S2_at	Avenin-like b1
II	Ta.27777.1.S2_s_at	Avenin-like b1;
II	Ta.2448.1.S1_at	avenin-like protein [Triticum aestivum]
II	Ta.20518.1.S1_at	Endogenous alpha-amylase/subtilisin inhibitor
II	Ta.27780.2.A1_a_at	Beta-amylase [Triticum urartu]
II	Ta.27780.2.A1_x_at	Beta-amylase [Triticum urartu]
II	Ta.27780.1.S1_x_at	Beta-amylase [Aegilops tauschii]
II	Ta.27778.2.S1_x_at	alpha-gliadin [Triticum aestivum]
II	Ta.1257.2.A1_x_at	truncated HMW-glutenin subunit 1By9 [Triticum aestivum subsp. yunnanense]
II	Ta.24114.8.S1_at	gamma-gliadin [Triticum aestivum]
II	Ta.24114.8.S1_x_at	gamma-gliadin [Triticum aestivum]
II	Ta.30782.2.S1_x_at	gamma-gliadin [Triticum aestivum]
II	Ta.12643.5.S1_x_at	No significant similarity found
II	Ta.23142.5.S1_x_at	LMW-glutenin [Triticum aestivum]
II	Ta.23142.4.S1_s_at	gliadin/avenin-like seed protein [Triticum aestivum]
II	Ta.30782.4.S1_at	gamma gliadin [Triticum aestivum]
II	Ta.14625.2.S1_x_at	low molecular weight glutenin subunit [Triticum aestivum]
II	Ta.24114.10.S1_x_at	alpha/beta-gliadin [Triticum aestivum]
II	Ta.13400.2.A1_at	tonoplast intrinsic protein 3;1 [Triticum aestivum]
II	Ta.23142.7.S1_x_at	gamma gliadin [Triticum aestivum]
II	Ta.27780.3.S1_x_at	beta-amylase, partial [Triticum aestivum]
II	Ta.23142.8.S1_x_at	LMW-glutenin subunit [Triticum aestivum]
II	Ta.30782.9.S1_x_at	gamma-gliadin [Triticum aestivum]
II	Ta.24114.14.S1_x_at	gamma-gliadin [Triticum aestivum]
II	Ta.23142.10.S1_x_at	gamma-gliadin/LMW-glutenin chimera Ch5 precursor [Triticum aestivum]
II	Ta.23142.11.S1_x_at	gliadin/avenin-like seed protein [Triticum aestivum]
II	Ta.6018.1.S1_x_at	Hypothetical protein TRIUR3_12951 [Triticum urartu]
II	Ta.6175.1.S1_at	gamma-gliadin [Triticum aestivum]
II	Ta.6175.1.S1_x_at	gamma-gliadin [Triticum aestivum]
II	Ta.24550.1.S1_s_at	Hypothetical protein F775_05934 [Aegilops tauschii]
II	Ta.24550.2.S1_at	Hypothetical protein TRIUR3_13108 [Triticum urartu]
II	Ta.24550.2.S1_s_at	Hypothetical protein TRIUR3_13108 [Triticum urartu]
II	Ta.24550.2.S1_x_at	Hypothetical protein TRIUR3_13108 [Triticum urartu]
III	Ta.2025.1.S1_at	Hypothetical protein TRIUR3_06809 [Triticum urartu]
IV	TaAffx.109582.1.S1_s_at	LRR receptor-like serine/threonine-protein kinase FLS2 [Triticum urartu]
IV	Ta.21488.1.A1_x_at	No significant similarity found
IV	TaAffx.74416.2.S1_at	Putative protein phosphatase 2C 64 [Triticum urartu]
IV	Ta.5785.1.S1_at	Hypothetical protein TRIUR3_27988 [Triticum urartu]
IV	TaAffx.111195.1.S1_at	zf-MYND domain-containing protein [Triticum aestivum]
IV	Ta.14723.1.S1_at	Hypothetical protein TRIUR3_33733 [Triticum urartu]
IV	TaAffx.112770.1.S1_at	Retrovirus-related Pol polyprotein from transposon TNT 1-94 [Triticum urartu]
IV	TaAffx.112770.1.S1_x_at	Retrovirus-related Pol polyprotein from transposon TNT 1-94 [Triticum urartu]
IV	TaAffx.109268.1.S1_x_at	TaCBF11 [Triticum aestivum]
IV	TaAffx.27375.1.S1_at	General transcription factor IIF subunit 2 [Triticum urartu]
IV	TaAffx.6814.1.S1_at	Wall-associated receptor kinase 5 [Aegilops tauschii]
IV	TaAffx.27343.2.S1_at	Serine/threonine-protein phosphatase 7 long form-like protein [Triticum urartu]
IV	TaAffx.108987.1.S1_at	DNA-directed RNA polymerase subunit beta [Triticum urartu]
V	Ta.27107.1.S1_at	Glucan endo-1,3-beta-glucosidase GIV [Aegilops tauschii]
V	Ta.7756.2.S1_a_at	Bowman-Birk trypsin inhibitor-like protein
V	Ta.7756.2.S1_x_at	Bowman-Birk trypsin inhibitor-like protein
V	Ta.14039.1.S1_x_at	Hypothetical protein F775_05051 [Aegilops tauschii]
V	Ta.7825.1.S1_s_at	No significant similarity found
V	TaAffx.24287.1.S1_at	Hypothetical protein F775_28674 [Aegilops tauschii]
V	TaAffx.24287.1.S1_s_at	Hypothetical protein F775_28674 [Aegilops tauschii]
V	TaAffx.78552.1.S1_at	Hypothetical protein TRIUR3_27901 [Triticum urartu]
V	Ta.9888.1.A1_at	Hypothetical protein F775_26991 [Aegilops tauschii]
V	TaAffx.38359.1.S1_at	Non-specific lipid-transfer protein 2G [Aegilops tauschii]
